# Supplementary material for: Crystal structures of three 3-chloro-3-methyl-2,6-di­aryl­piperidin-4-ones
Source: Acta Crystallogr E Crystallogr Commun. 2017 Jan 6;73(Pt 2):107–11. doi: 10.1107/S2056989016020661 (PMC5290544; doi:10.1107/S2056989016020661)
Supplement: Supplementary file 1 [file e-73-00107-sup1.cif]

##############################################################################
#                                                                            #
# This CIF contains the data in a paper accepted for publication in          #
# Acta Crystallographica Section E. It conforms to the requirements of       #
# Notes for Authors for Acta Crystallographica Section E, and has been       #
# peer reviewed under the auspices of the IUCr Commission on Journals.       #
#                                                                            #
# Full details of the Crystallographic Information File format               #
# are given in the paper "The Crystallographic Information File (CIF):       #
# a New Standard Archive File for Crystallography" by S. R. Hall, F. H.      #
# Allen and I. D. Brown [Acta Cryst. (1991), A47, 655-685].                  #
#                                                                            #
# The current version of the core CIF dictionary is obtainable from          #
# ftp://ftp.iucr.org/pub/cif_core.dic.                                       #
#                                                                            #
# Software is freely available for graphical display of the structure(s)     #
# in this CIF. For information consult the CIF software page                 #
# http://www.iucr.org/resources/cif/software.                                #
#                                                                            #
# This file may be used for bona fide research purposes within the           #
# scientific community so long as proper attribution is given to the journal # 
# article from which it was obtained.                                        #
#                                                                            #
##############################################################################
data_I
_audit_creation_method
;
Olex2 1.2
(compiled 2016.09.09 svn.r3337 for OlexSys, GUI svn.r5227)
;
_journal_data_validation_number     ?
_journal_date_recd_electronic     2016-12-23
_journal_date_accepted     2016-12-29
_journal_name_full     'Acta Crystallographica, Section E'
_journal_year     2017
_journal_volume     73
_journal_issue      2
_journal_page_first     107
_journal_page_last     111
_journal_paper_category     GO
_journal_paper_doi     10.1107/S2056989016020661
_journal_coeditor_code     HB7647
_publ_contact_author_name
;
Professor Jerry P. Jasinski
;
_publ_contact_author_address
;
Department of Chemistry,
Keene State College,
229 Main Street, Keene,
NH 03435-2001, USA
;
_publ_contact_author_email     'jjasinski@keene.edu'
_publ_contact_author_fax     ?
_publ_contact_author_phone     ?
_publ_section_title
;
Crystal structures of three 3-chloro-3-methyl-2,6-diarylpiperidin-4-ones
;
_publ_section_title_footnote     .
loop_
    _publ_author_name
    _publ_author_footnote
    _publ_author_address
    'Arulraj, R.' .
;
Research and Development Centre,
Bharathiar University,
Coimbatore 641 046,
Tamilnadu, India
;
    'Sivakumar, S.' .
;
Research and Development Centre,
Bharathiar University,
Coimbatore 641 046,
Tamilnadu, India
Department of Chemistry,
Thiruvalluvar Arts and Science College,
Kurinjipadi 607 302,
Tamilnadu, India
;
    'Kaur, Manpreet' .
;
Department of Chemistry
Keene State College
229 Main Street
Keene, NH 03435-2001, USA
;
    'Thiruvalluvar, A. ' .
;
Principal, Government College for Women (Autonomous),
Kumbakonam 612 001,
Tamilnadu, India
;
    'Jasinski, Jerry P.' .
;
Department of Chemistry
Keene State College
229 Main Street
Keene, NH 03435-2001, USA
;
_publ_section_synopsis
;
The syntheses and crystal structures of
3-chloro-3-methyl-<i>r</i>-2,<i>c</i>-6-diphenylpiperidin-4-one and two of its
derivatives are described. In each structure, the piperidine ring adopts a
chair conformation. In the crystals, molecules are linked into <i>C</i>(6)
chains by weak N---H...O hydrogen bonds and C---H...\p interactions are also
observed.
;
_chemical_name_systematic
;
3-Chloro-3-methyl-<i>r</i>-2,<i>c</i>-6-diphenylpiperidin-4-one
;
_chemical_name_common     ?
_chemical_formula_moiety     'C18 H18 Cl N O'
_chemical_formula_sum     'C18 H18 Cl N O'
_chemical_formula_weight     299.78
_chemical_melting_point     ?
_shelx_space_group_comment
;
The symmetry employed for this shelxl refinement is uniquely defined
by the following loop, which should always be used as a source of
symmetry information in preference to the above space-group names.
They are only intended as comments.
;
_space_group_crystal_system     triclinic
_space_group_name_H-M_alt     'P -1'
_space_group_name_Hall     '-P 1'
loop_
    _space_group_symop_operation_xyz
    'x, y, z'
    '-x, -y, -z'
_cell_length_a     6.7150(6)
_cell_length_b     10.9591(13)
_cell_length_c     11.1704(10)
_cell_angle_alpha     72.162(9)
_cell_angle_beta     79.721(7)
_cell_angle_gamma     76.873(8)
_cell_volume     756.80(14)
_cell_formula_units_Z     2
_cell_measurement_reflns_used     1924
_cell_measurement_theta_min     4.2010
_cell_measurement_theta_max     71.4060
_cell_measurement_temperature     173(2)
_exptl_crystal_description     plate
_exptl_crystal_colour     colourless
_exptl_crystal_size_max     0.26
_exptl_crystal_size_mid     0.22
_exptl_crystal_size_min     0.06
_exptl_crystal_density_diffrn     1.316
_exptl_crystal_density_meas     ?
_exptl_crystal_density_method     ?
_exptl_crystal_F_000     316
_exptl_absorpt_coefficient_mu     2.206
_exptl_absorpt_correction_type     multi-scan
_exptl_absorpt_process_details
;
CrysAlisPro (Agilent, 2014)
;
_shelx_estimated_absorpt_T_min     ?
_shelx_estimated_absorpt_T_max     ?
_exptl_absorpt_correction_T_min     0.60910
_exptl_absorpt_correction_T_max     1.00000
_diffrn_ambient_temperature     173(2)
_diffrn_radiation_type     CuK\a
_diffrn_radiation_wavelength     1.54184
_diffrn_radiation_monochromator     graphite
_diffrn_measurement_device_type     'Rigaku Oxford Diffraction'
_diffrn_measurement_device     'four-circle diffractometer'
_diffrn_measurement_method     '\w scans'
_diffrn_detector_area_resol_mean     16.0416
_diffrn_reflns_number     4920
_diffrn_reflns_av_R_equivalents     0.0304
_diffrn_reflns_theta_min     4.187
_diffrn_reflns_theta_max     71.619
_diffrn_reflns_theta_full     67.684
_diffrn_measured_fraction_theta_max     0.961
_diffrn_measured_fraction_theta_full     0.989
_diffrn_reflns_limit_h_min     -5
_diffrn_reflns_limit_h_max     8
_diffrn_reflns_limit_k_min     -13
_diffrn_reflns_limit_k_max     12
_diffrn_reflns_limit_l_min     -13
_diffrn_reflns_limit_l_max     13
_refine_special_details     ?
_reflns_number_total     2847
_reflns_number_gt     2456
_reflns_threshold_expression     'I > 2\s(I)'
_refine_ls_structure_factor_coef     Fsqd
_refine_ls_matrix_type     full
_refine_ls_R_factor_all     0.0666
_refine_ls_R_factor_gt     0.0573
_refine_ls_wR_factor_gt     0.1561
_refine_ls_wR_factor_ref     0.1683
_refine_ls_goodness_of_fit_ref     1.045
_refine_ls_restrained_S_all     1.045
_refine_ls_number_reflns     2847
_refine_ls_number_parameters     195
_refine_ls_number_restraints     0
_refine_ls_hydrogen_treatment     mixed
_refine_ls_weighting_scheme     calc
_refine_ls_weighting_details
              'w=1/[\s^2^(Fo^2^)+(0.1016P)^2^+0.3319P] where P=(Fo^2^+2Fc^2^)/3'
_atom_sites_solution_hydrogens     mixed
_atom_sites_solution_primary     direct
_atom_sites_solution_secondary     ?
_refine_ls_shift/su_max     0.000
_refine_ls_shift/su_mean     0.000
_refine_diff_density_max     0.683
_refine_diff_density_min     -0.293
_refine_ls_extinction_method     none
_refine_ls_extinction_coef     .
loop_
    _atom_type_symbol
    _atom_type_description
    _atom_type_scat_dispersion_real
    _atom_type_scat_dispersion_imag
    _atom_type_scat_source
    'C' 'C' 0.0181 0.0091
                         'International Tables Vol C Tables 4.2.6.8 and 6.1.1.4'
    'H' 'H' 0.0000 0.0000
                         'International Tables Vol C Tables 4.2.6.8 and 6.1.1.4'
    'Cl' 'Cl' 0.3639 0.7018
                         'International Tables Vol C Tables 4.2.6.8 and 6.1.1.4'
    'N' 'N' 0.0311 0.0180
                         'International Tables Vol C Tables 4.2.6.8 and 6.1.1.4'
    'O' 'O' 0.0492 0.0322
                         'International Tables Vol C Tables 4.2.6.8 and 6.1.1.4'
_computing_data_collection
;
CrysAlisPro (Agilent, 2014)
;
_computing_cell_refinement
;
CrysAlisPro (Agilent, 2014)
;
_computing_data_reduction
;
CrysAlisPro (Agilent, 2014)
;
_computing_structure_solution
;
SHELXT (Sheldrick, 2015a)
;
_computing_structure_refinement
;
SHELXL (Sheldrick, 2015b)
;
_computing_molecular_graphics
;
<i>OLEX2</i> (Dolomanov <i>et al.</i>, 2009)
;
_computing_publication_material
;
<i>OLEX2</i> (Dolomanov <i>et al.</i>, 2009)
;
loop_
    _atom_site_type_symbol
    _atom_site_label
    _atom_site_fract_x
    _atom_site_fract_y
    _atom_site_fract_z
    _atom_site_U_iso_or_equiv
    _atom_site_adp_type
    _atom_site_calc_flag
    _atom_site_occupancy
    _atom_site_disorder_assembly
    _atom_site_disorder_group
    Cl Cl1 0.84481(9) 0.47065(6) 0.39680(5) 0.0398(2) Uani d 1 . .
    O O1 1.0539(3) 0.6618(2) 0.10828(18) 0.0419(5) Uani d 1 . .
    N N1 0.4811(3) 0.6045(2) 0.2321(2) 0.0317(4) Uani d 1 . .
    H H1 0.366(5) 0.597(3) 0.221(3) 0.030(7) Uiso d 1 . .
    C C1 0.8931(4) 0.6412(3) 0.1735(2) 0.0329(5) Uani d 1 . .
    C C2 0.8483(3) 0.5027(2) 0.2271(2) 0.0305(5) Uani d 1 . .
    C C3 0.6344(3) 0.5032(2) 0.1920(2) 0.0301(5) Uani d 1 . .
    H H3 0.6451 0.5259 0.0976 0.036 Uiso calc 1 . .
    C C4 0.5174(4) 0.7368(2) 0.1683(2) 0.0330(5) Uani d 1 . .
    H H4 0.5264 0.7524 0.0747 0.040 Uiso calc 1 . .
    C C5 0.7243(4) 0.7487(2) 0.2022(2) 0.0357(5) Uani d 1 . .
    H H5A 0.7597 0.8344 0.1527 0.043 Uiso calc 1 . .
    H H5B 0.7110 0.7434 0.2932 0.043 Uiso calc 1 . .
    C C6 0.5636(3) 0.3733(2) 0.2443(2) 0.0307(5) Uani d 1 . .
    C C7 0.5880(4) 0.2906(3) 0.1680(2) 0.0355(5) Uani d 1 . .
    H H7 0.6524 0.3150 0.0834 0.043 Uiso calc 1 . .
    C C8 0.5196(4) 0.1733(3) 0.2141(3) 0.0432(6) Uani d 1 . .
    H H8 0.5352 0.1183 0.1605 0.052 Uiso calc 1 . .
    C C9 0.4285(4) 0.1354(3) 0.3377(3) 0.0448(6) Uani d 1 . .
    H H9 0.3834 0.0541 0.3696 0.054 Uiso calc 1 . .
    C C10 0.4040(4) 0.2172(3) 0.4142(3) 0.0441(6) Uani d 1 . .
    H H10 0.3422 0.1915 0.4993 0.053 Uiso calc 1 . .
    C C11 0.4687(4) 0.3364(3) 0.3680(2) 0.0371(5) Uani d 1 . .
    H H11 0.4483 0.3928 0.4207 0.044 Uiso calc 1 . .
    C C12 0.3394(4) 0.8335(2) 0.2104(2) 0.0335(5) Uani d 1 . .
    C C13 0.2480(4) 0.9433(3) 0.1241(3) 0.0422(6) Uani d 1 . .
    H H13 0.2997 0.9597 0.0368 0.051 Uiso calc 1 . .
    C C14 0.0817(5) 1.0298(3) 0.1631(3) 0.0479(7) Uani d 1 . .
    H H14 0.0217 1.1054 0.1031 0.057 Uiso calc 1 . .
    C C15 0.0041(4) 1.0049(3) 0.2902(3) 0.0463(7) Uani d 1 . .
    H H15 -0.1102 1.0630 0.3176 0.056 Uiso calc 1 . .
    C C16 0.0935(4) 0.8953(3) 0.3769(3) 0.0446(6) Uani d 1 . .
    H H16 0.0405 0.8783 0.4640 0.053 Uiso calc 1 . .
    C C17 0.2606(4) 0.8099(3) 0.3375(2) 0.0379(6) Uani d 1 . .
    H H17 0.3214 0.7349 0.3977 0.045 Uiso calc 1 . .
    C C18 1.0159(4) 0.4010(3) 0.1837(3) 0.0369(5) Uani d 1 . .
    H H18A 1.1507 0.4128 0.1957 0.055 Uiso calc 1 . .
    H H18B 1.0120 0.4111 0.0938 0.055 Uiso calc 1 . .
    H H18C 0.9931 0.3136 0.2335 0.055 Uiso calc 1 . .
loop_
    _atom_site_aniso_label
    _atom_site_aniso_U_11
    _atom_site_aniso_U_22
    _atom_site_aniso_U_33
    _atom_site_aniso_U_12
    _atom_site_aniso_U_13
    _atom_site_aniso_U_23
    Cl1 0.0387(4) 0.0523(4) 0.0297(3) -0.0089(3) -0.0114(2) -0.0087(3)
    O1 0.0284(9) 0.0543(11) 0.0436(10) -0.0149(8) 0.0023(7) -0.0132(8)
    N1 0.0201(9) 0.0363(11) 0.0398(11) -0.0026(8) -0.0084(8) -0.0110(8)
    C1 0.0272(11) 0.0446(13) 0.0297(11) -0.0073(10) -0.0107(9) -0.0098(10)
    C2 0.0235(11) 0.0418(13) 0.0261(10) -0.0037(9) -0.0071(8) -0.0087(9)
    C3 0.0233(10) 0.0382(12) 0.0292(11) -0.0037(9) -0.0087(8) -0.0083(9)
    C4 0.0286(11) 0.0374(12) 0.0330(12) -0.0035(9) -0.0077(9) -0.0094(9)
    C5 0.0309(12) 0.0384(13) 0.0397(13) -0.0097(10) -0.0037(10) -0.0114(10)
    C6 0.0206(10) 0.0384(12) 0.0347(12) -0.0022(9) -0.0090(9) -0.0115(10)
    C7 0.0250(11) 0.0434(13) 0.0395(13) -0.0024(9) -0.0065(9) -0.0146(11)
    C8 0.0356(13) 0.0429(14) 0.0568(16) -0.0010(11) -0.0131(12) -0.0223(12)
    C9 0.0362(13) 0.0405(14) 0.0582(17) -0.0109(11) -0.0142(12) -0.0069(12)
    C10 0.0397(14) 0.0519(16) 0.0413(14) -0.0172(12) -0.0058(11) -0.0069(12)
    C11 0.0324(12) 0.0452(14) 0.0358(12) -0.0106(10) -0.0039(10) -0.0120(10)
    C12 0.0273(11) 0.0379(12) 0.0377(12) -0.0069(10) -0.0071(9) -0.0113(10)
    C13 0.0419(14) 0.0427(14) 0.0406(14) -0.0041(11) -0.0101(11) -0.0093(11)
    C14 0.0411(14) 0.0416(14) 0.0591(17) 0.0059(11) -0.0187(13) -0.0139(13)
    C15 0.0321(13) 0.0481(15) 0.0619(18) 0.0014(11) -0.0083(12) -0.0246(13)
    C16 0.0360(13) 0.0525(16) 0.0468(15) -0.0072(12) -0.0004(11) -0.0192(13)
    C17 0.0328(12) 0.0407(13) 0.0381(13) -0.0037(10) -0.0055(10) -0.0095(10)
    C18 0.0265(11) 0.0431(13) 0.0427(13) -0.0021(10) -0.0075(10) -0.0151(11)
_geom_special_details
;
 All esds (except the esd in the dihedral angle between two l.s. planes)
 are estimated using the full covariance matrix.  The cell esds are taken
 into account individually in the estimation of esds in distances, angles
 and torsion angles; correlations between esds in cell parameters are only
 used when they are defined by crystal symmetry.  An approximate (isotropic)
 treatment of cell esds is used for estimating esds involving l.s. planes.
;
loop_
    _geom_bond_atom_site_label_1
    _geom_bond_atom_site_label_2
    _geom_bond_site_symmetry_2
    _geom_bond_distance
    _geom_bond_publ_flag
    Cl1 C2 . 1.816(2) ?
    O1 C1 . 1.215(3) ?
    N1 H1 . 0.83(3) ?
    N1 C3 . 1.454(3) ?
    N1 C4 . 1.461(3) ?
    C1 C2 . 1.529(4) ?
    C1 C5 . 1.507(3) ?
    C2 C3 . 1.553(3) ?
    C2 C18 . 1.520(3) ?
    C3 H3 . 1.0000 ?
    C3 C6 . 1.515(3) ?
    C4 H4 . 1.0000 ?
    C4 C5 . 1.546(3) ?
    C4 C12 . 1.517(3) ?
    C5 H5A . 0.9900 ?
    C5 H5B . 0.9900 ?
    C6 C7 . 1.389(3) ?
    C6 C11 . 1.393(3) ?
    C7 H7 . 0.9500 ?
    C7 C8 . 1.381(4) ?
    C8 H8 . 0.9500 ?
    C8 C9 . 1.384(4) ?
    C9 H9 . 0.9500 ?
    C9 C10 . 1.383(4) ?
    C10 H10 . 0.9500 ?
    C10 C11 . 1.388(4) ?
    C11 H11 . 0.9500 ?
    C12 C13 . 1.385(4) ?
    C12 C17 . 1.389(4) ?
    C13 H13 . 0.9500 ?
    C13 C14 . 1.391(4) ?
    C14 H14 . 0.9500 ?
    C14 C15 . 1.388(4) ?
    C15 H15 . 0.9500 ?
    C15 C16 . 1.381(4) ?
    C16 H16 . 0.9500 ?
    C16 C17 . 1.389(4) ?
    C17 H17 . 0.9500 ?
    C18 H18A . 0.9800 ?
    C18 H18B . 0.9800 ?
    C18 H18C . 0.9800 ?
loop_
    _geom_angle_atom_site_label_1
    _geom_angle_atom_site_label_2
    _geom_angle_atom_site_label_3
    _geom_angle_site_symmetry_1
    _geom_angle_site_symmetry_3
    _geom_angle
    _geom_angle_publ_flag
    C3 N1 H1 . . 109(2) ?
    C3 N1 C4 . . 114.13(19) ?
    C4 N1 H1 . . 110(2) ?
    O1 C1 C2 . . 121.0(2) ?
    O1 C1 C5 . . 122.8(2) ?
    C5 C1 C2 . . 116.2(2) ?
    C1 C2 Cl1 . . 103.69(15) ?
    C1 C2 C3 . . 108.02(19) ?
    C3 C2 Cl1 . . 111.52(16) ?
    C18 C2 Cl1 . . 107.95(16) ?
    C18 C2 C1 . . 113.27(19) ?
    C18 C2 C3 . . 112.11(19) ?
    N1 C3 C2 . . 109.95(19) ?
    N1 C3 H3 . . 107.4 ?
    N1 C3 C6 . . 110.15(18) ?
    C2 C3 H3 . . 107.4 ?
    C6 C3 C2 . . 114.24(19) ?
    C6 C3 H3 . . 107.4 ?
    N1 C4 H4 . . 109.3 ?
    N1 C4 C5 . . 108.10(19) ?
    N1 C4 C12 . . 109.07(19) ?
    C5 C4 H4 . . 109.3 ?
    C12 C4 H4 . . 109.3 ?
    C12 C4 C5 . . 111.7(2) ?
    C1 C5 C4 . . 110.3(2) ?
    C1 C5 H5A . . 109.6 ?
    C1 C5 H5B . . 109.6 ?
    C4 C5 H5A . . 109.6 ?
    C4 C5 H5B . . 109.6 ?
    H5A C5 H5B . . 108.1 ?
    C7 C6 C3 . . 120.2(2) ?
    C7 C6 C11 . . 119.1(2) ?
    C11 C6 C3 . . 120.7(2) ?
    C6 C7 H7 . . 119.7 ?
    C8 C7 C6 . . 120.5(2) ?
    C8 C7 H7 . . 119.7 ?
    C7 C8 H8 . . 119.8 ?
    C7 C8 C9 . . 120.5(3) ?
    C9 C8 H8 . . 119.8 ?
    C8 C9 H9 . . 120.4 ?
    C10 C9 C8 . . 119.3(3) ?
    C10 C9 H9 . . 120.4 ?
    C9 C10 H10 . . 119.7 ?
    C9 C10 C11 . . 120.7(3) ?
    C11 C10 H10 . . 119.7 ?
    C6 C11 H11 . . 120.0 ?
    C10 C11 C6 . . 119.9(2) ?
    C10 C11 H11 . . 120.0 ?
    C13 C12 C4 . . 121.4(2) ?
    C13 C12 C17 . . 118.8(2) ?
    C17 C12 C4 . . 119.7(2) ?
    C12 C13 H13 . . 119.5 ?
    C12 C13 C14 . . 121.0(3) ?
    C14 C13 H13 . . 119.5 ?
    C13 C14 H14 . . 120.2 ?
    C15 C14 C13 . . 119.5(3) ?
    C15 C14 H14 . . 120.2 ?
    C14 C15 H15 . . 120.1 ?
    C16 C15 C14 . . 119.9(3) ?
    C16 C15 H15 . . 120.1 ?
    C15 C16 H16 . . 119.8 ?
    C15 C16 C17 . . 120.3(3) ?
    C17 C16 H16 . . 119.8 ?
    C12 C17 H17 . . 119.8 ?
    C16 C17 C12 . . 120.4(3) ?
    C16 C17 H17 . . 119.8 ?
    C2 C18 H18A . . 109.5 ?
    C2 C18 H18B . . 109.5 ?
    C2 C18 H18C . . 109.5 ?
    H18A C18 H18B . . 109.5 ?
    H18A C18 H18C . . 109.5 ?
    H18B C18 H18C . . 109.5 ?
loop_
    _geom_torsion_atom_site_label_1
    _geom_torsion_atom_site_label_2
    _geom_torsion_atom_site_label_3
    _geom_torsion_atom_site_label_4
    _geom_torsion_site_symmetry_1
    _geom_torsion_site_symmetry_2
    _geom_torsion_site_symmetry_3
    _geom_torsion_site_symmetry_4
    _geom_torsion
    _geom_torsion_publ_flag
    Cl1 C2 C3 N1 . . . . 60.5(2) ?
    Cl1 C2 C3 C6 . . . . -63.9(2) ?
    O1 C1 C2 Cl1 . . . . 113.3(2) ?
    O1 C1 C2 C3 . . . . -128.2(2) ?
    O1 C1 C2 C18 . . . . -3.4(3) ?
    O1 C1 C5 C4 . . . . 127.1(2) ?
    N1 C3 C6 C7 . . . . 137.0(2) ?
    N1 C3 C6 C11 . . . . -41.4(3) ?
    N1 C4 C5 C1 . . . . 53.2(3) ?
    N1 C4 C12 C13 . . . . -134.6(2) ?
    N1 C4 C12 C17 . . . . 43.1(3) ?
    C1 C2 C3 N1 . . . . -52.8(2) ?
    C1 C2 C3 C6 . . . . -177.23(19) ?
    C2 C1 C5 C4 . . . . -50.6(3) ?
    C2 C3 C6 C7 . . . . -98.7(2) ?
    C2 C3 C6 C11 . . . . 82.9(3) ?
    C3 N1 C4 C5 . . . . -62.7(2) ?
    C3 N1 C4 C12 . . . . 175.60(18) ?
    C3 C6 C7 C8 . . . . -178.5(2) ?
    C3 C6 C11 C10 . . . . 179.7(2) ?
    C4 N1 C3 C2 . . . . 63.7(2) ?
    C4 N1 C3 C6 . . . . -169.51(18) ?
    C4 C12 C13 C14 . . . . 178.5(2) ?
    C4 C12 C17 C16 . . . . -177.9(2) ?
    C5 C1 C2 Cl1 . . . . -69.0(2) ?
    C5 C1 C2 C3 . . . . 49.4(3) ?
    C5 C1 C2 C18 . . . . 174.2(2) ?
    C5 C4 C12 C13 . . . . 105.9(3) ?
    C5 C4 C12 C17 . . . . -76.4(3) ?
    C6 C7 C8 C9 . . . . -1.0(4) ?
    C7 C6 C11 C10 . . . . 1.3(4) ?
    C7 C8 C9 C10 . . . . 0.9(4) ?
    C8 C9 C10 C11 . . . . 0.3(4) ?
    C9 C10 C11 C6 . . . . -1.4(4) ?
    C11 C6 C7 C8 . . . . -0.1(3) ?
    C12 C4 C5 C1 . . . . 173.2(2) ?
    C12 C13 C14 C15 . . . . -0.9(4) ?
    C13 C12 C17 C16 . . . . -0.2(4) ?
    C13 C14 C15 C16 . . . . 0.6(4) ?
    C14 C15 C16 C17 . . . . -0.1(4) ?
    C15 C16 C17 C12 . . . . -0.1(4) ?
    C17 C12 C13 C14 . . . . 0.7(4) ?
    C18 C2 C3 N1 . . . . -178.29(19) ?
    C18 C2 C3 C6 . . . . 57.3(3) ?
loop_
    _geom_hbond_atom_site_label_D
    _geom_hbond_atom_site_label_H
    _geom_hbond_atom_site_label_A
    _geom_hbond_site_symmetry_A
    _geom_hbond_distance_DH
    _geom_hbond_distance_HA
    _geom_hbond_distance_DA
    _geom_hbond_angle_DHA
    N1 H1 O1 1_455 0.83(3) 2.49(3) 3.257(3) 154(3)
    C9 H9 Cg3 1_545 0.95 2.97 3.662(3) 131
    C15 H15 Cg2 1_465 0.96 2.98 3.861(3) 155
    C18 H18A Cg2 1_655 0.98 2.73 3.497(3) 136
_shelx_hkl_file
;
   0   0   1    8.59    0.76
   0   0  -2 8374.99   43.27
   0   0   2 8377.44   32.98
   0   0  -2 8474.28   38.22
   0   0  -3 1938.36   22.83
   0   0   3 1831.06   18.76
   0   0  -4 1865.14   30.56
   0   0   4 1945.56   35.93
   0   0  -4 1917.61   27.55
   0   0  -5 3284.22   46.56
   0   0   5 3261.04   52.90
   0   0   6    8.97    3.61
   0   0   7  207.76   16.54
   0   0  -8    8.04    1.84
   0   0  -8    7.23    1.43
   0   0  -9   31.57    3.69
   0   0  -9   34.72    3.76
   0   0 -10  153.39    8.08
   0   0 -10  159.07    8.18
   0   0 -11    9.48    2.14
   0   0 -12    1.59    0.70
   0   1 -12   26.04    2.77
   0   1 -11    0.85    0.85
   0   1 -10   99.51    6.47
   0   1  -9   58.54    5.04
   0   1  -9   55.27    4.94
   0   1  -8    9.11    1.88
   0   1  -8    8.33    1.93
   0  -1   7    9.76    3.65
   0   1  -7   10.98    3.74
   0  -1   6  587.88   26.21
   0   1  -6  611.62   25.81
   0   1  -6  625.53   23.91
   0  -1   5  857.80   28.18
   0   1  -5  883.23   27.92
   0  -1   4    2.31    2.19
   0  -1   4    1.65    0.93
   0  -1   3  623.36   17.48
   0  -1   3  610.10   17.90
   0   1  -3  619.59   14.12
   0  -1   2  475.08   10.07
   0   1  -2  483.48   11.82
   0  -1   2  478.03   13.59
   0  -1   1   89.36    4.96
   0  -1   0 1382.88   15.73
   0  -1   0 1329.06   16.51
   0  -1  -1  213.14    6.16
   0  -1  -2 2086.97   17.83
   0  -1  -3  268.91    8.88
   0  -1  -4    5.71    1.53
   0  -1  -4    5.54    1.50
   0   1   4    7.02    2.11
   0  -1  -5 1973.80   34.53
   0   1   5 2077.01   40.85
   0  -1  -5 2048.26   31.34
   0  -1  -6  401.34   15.87
   0   1   6  394.27   20.25
   0  -1  -6  410.86   18.00
   0   1   7  183.48   15.22
   0   1   8  170.62   16.09
   0  -1  -9   44.49    4.26
   0  -1  -9   40.88    4.06
   0  -1 -10   79.71    5.73
   0  -1 -10   81.06    5.90
   0  -1 -11   35.50    3.77
   0  -1 -11   35.38    3.83
   0  -1 -12    1.14    0.84
   0  -1 -13   28.06    2.55
   0   2 -12    0.40    0.61
   0  -2  12    1.00    0.55
   0   2 -11   74.97    5.12
   0   2 -10  127.09    7.39
   0   2  -9   89.57    6.31
   0   2  -8   10.52    2.23
   0   2  -7   88.55   11.57
   0  -2   7   80.01   11.37
   0   2  -6  583.14   27.12
   0   2  -6  595.69   25.89
   0  -2   6  543.16   26.74
   0   2  -5  121.10   11.23
   0   2  -5  122.22   10.55
   0  -2   5  122.45   11.36
   0   2  -4    0.25    1.13
   0  -2   4    1.34    0.84
   0   2  -4    0.89    1.13
   0  -2   4    3.28    2.27
   0  -2   4   -0.82    1.51
   0   2  -3    0.75    1.03
   0   2  -3   -0.67    0.95
   0   2  -3    0.63    1.03
   0  -2   3    0.39    1.55
   0  -2   3    2.31    1.93
   0  -2   3    0.79    0.70
   0  -2   2  568.83   15.27
   0  -2   2  597.02   18.19
   0  -2   2  571.95   17.13
   0   2  -2  570.68   16.95
   0   2  -2  538.98   16.72
   0  -2   1  339.32   12.42
   0  -2   1  309.43   11.36
   0  -2   0  116.95    6.93
   0  -2   0  130.39    6.90
   0  -2  -1    7.82    2.11
   0  -2  -2  656.53   15.78
   0  -2  -3  500.96   13.91
   0  -2  -3  462.99   12.36
   0  -2  -4   89.62    6.91
   0   2   4   90.20    7.33
   0   2   5    9.59    2.94
   0  -2  -5    9.17    2.65
   0  -2  -5   12.14    2.58
   0   2   6   13.78    3.84
   0  -2  -6    9.80    2.74
   0  -2  -6    8.33    2.51
   0   2   7    6.00    3.30
   0  -2  -7    2.02    0.80
   0   2   8  244.74   19.14
   0  -2  -9   29.60    3.38
   0  -2  -9   22.61    2.93
   0  -2  -9   24.13    3.01
   0  -2 -10   18.06    2.78
   0  -2 -10   17.04    2.74
   0  -2 -11   16.64    2.62
   0  -2 -11   14.80    2.41
   0  -2 -12   30.45    3.25
   0  -2 -13   20.73    2.40
   0   3 -11   72.19    4.70
   0  -3  11   63.02    3.99
   0   3 -10  145.27    7.61
   0   3  -9   32.23    3.85
   0   3  -8   22.47    3.23
   0   3  -7  188.23    8.82
   0  -3   6  198.96   17.37
   0   3  -5  857.09   31.37
   0  -3   5  799.05   31.91
   0  -3   4   15.88    4.51
   0   3  -4   19.73    4.51
   0   3  -4   17.99    3.72
   0  -3   4   12.92    3.84
   0  -3   3  237.72   14.54
   0   3  -3  209.51   12.93
   0  -3   3  231.47   12.05
   0  -3   2   65.42    7.13
   0  -3   2   73.14    7.37
   0  -3   2   70.37    6.81
   0   3  -2   68.09    7.31
   0  -3   1 2878.17   43.24
   0  -3   0   80.50    6.86
   0  -3   0   83.69    7.16
   0  -3  -1  421.38   15.68
   0  -3  -1  400.57   14.16
   0  -3  -2    6.47    2.47
   0  -3  -3  183.87    9.60
   0  -3  -3  163.48    9.54
   0  -3  -4    4.33    1.62
   0  -3  -5  590.33   21.62
   0   3   5  633.39   22.73
   0   3   6    1.55    1.26
   0  -3  -6    3.08    1.57
   0  -3  -6    0.96    1.17
   0   3   7   74.99    9.88
   0  -3  -7   69.31    8.51
   0   3   8    5.27    3.92
   0  -3  -9   14.19    2.16
   0  -3  -9   15.71    2.53
   0  -3  -9   16.78    2.59
   0  -3 -10   47.29    4.39
   0  -3 -10   51.36    4.57
   0  -3 -10   48.97    4.51
   0  -3 -11  114.50    6.70
   0  -3 -11  114.32    6.69
   0  -3 -12    6.95    1.54
   0  -3 -12    9.36    1.78
   0  -3 -13   23.25    2.35
   0  -4  11   66.83    3.35
   0   4 -11   78.35    4.18
   0   4 -10   51.49    4.26
   0  -4  10   47.03    3.59
   0   4  -9   11.64    2.23
   0   4  -8  137.10    7.90
   0   4  -7  309.02   11.77
   0   4  -6    3.32    1.28
   0  -4   5  123.22   13.49
   0  -4   4    2.72    2.93
   0  -4   4    3.08    2.14
   0   4  -4    8.10    3.24
   0   4  -3  720.51   27.37
   0  -4   3  727.49   28.32
   0  -4   3  739.78   25.09
   0  -4   2   40.99    6.31
   0  -4   2   27.36    4.81
   0   4  -2   29.15    5.66
   0  -4   1  107.94    9.72
   0  -4   1  117.06    9.92
   0   4   0   57.09    7.07
   0  -4   0   50.54    6.25
   0  -4  -1    1.62    1.67
   0   4   1    2.12    0.87
   0  -4  -1    6.79    3.05
   0   4   1    2.49    1.81
   0   4   2   16.91    3.86
   0  -4  -2   13.98    3.27
   0  -4  -2   14.87    3.71
   0  -4  -3  553.54   20.72
   0  -4  -4  261.58   13.60
   0  -4  -5  219.33   14.94
   0   4   6    8.93    3.20
   0  -4  -6    8.27    2.82
   0  -4  -6   10.28    3.44
   0  -4  -7   10.00    3.27
   0  -4  -7   15.62    4.37
   0   4   7   12.37    4.26
   0   4   8    0.39    3.05
   0  -4  -9  374.85   12.45
   0  -4  -9  377.42   12.13
   0  -4  -9  357.60   11.12
   0  -4 -10  144.90    7.78
   0  -4 -10  141.34    7.68
   0  -4 -10  143.30    7.82
   0  -4 -11   13.89    2.34
   0  -4 -11   14.85    2.51
   0  -4 -11   12.99    2.31
   0  -4 -12    6.90    1.48
   0  -4 -12    9.23    1.89
   0  -4 -13   29.64    2.57
   0  -5  10   25.84    2.15
   0   5 -10   30.47    2.91
   0  -5   9   -0.04    0.79
   0   5  -9    0.46    0.69
   0  -5   8   13.57    2.06
   0   5  -8   12.64    2.51
   0   5  -7   24.59    3.45
   0   5  -6    3.85    1.32
   0   5  -5   35.60    3.83
   0   5  -4   75.97   10.53
   0  -5   4   69.31    9.95
   0   5  -3  155.92   14.45
   0  -5   3  154.63   12.87
   0  -5   3  153.29   14.41
   0  -5   2  338.03   20.28
   0   5  -2  352.04   20.93
   0  -5   2  340.26   19.24
   0  -5   1   31.37    5.95
   0  -5   1   31.12    5.88
   0   5  -1   29.00    5.70
   0   5  -1   33.87    6.33
   0  -5   0    3.07    2.54
   0  -5   0    2.34    1.67
   0   5   0    2.89    2.20
   0  -5  -1    0.44    1.29
   0   5   1    1.12    1.75
   0  -5  -2   71.20    7.59
   0   5   2   69.33    8.23
   0  -5  -3  504.45   20.03
   0  -5  -4 1280.28   34.53
   0  -5  -4 1222.62   32.18
   0  -5  -5   13.14    2.94
   0  -5  -6    0.86    1.07
   0   5   6    1.52    1.68
   0  -5  -7   76.70    9.49
   0   5   7   79.37   10.36
   0  -5  -7   81.63    9.98
   0   5   8  322.20   12.95
   0  -5  -8  329.41   10.47
   0  -5  -8  341.20   11.78
   0  -5  -9  241.04    9.25
   0  -5  -9  247.89   10.13
   0  -5  -9  256.87   10.46
   0  -5 -10    7.15    1.82
   0  -5 -10    7.99    2.05
   0  -5 -10    6.98    2.16
   0  -5 -10    8.04    1.72
   0  -5 -11   33.21    3.57
   0  -5 -11   26.56    3.35
   0  -5 -11   29.87    3.54
   0  -5 -12   47.23    3.79
   0  -5 -12   55.32    4.15
   0  -5 -13   72.96    3.81
   0  -6   9    4.67    0.99
   0   6  -9    3.54    1.01
   0   6  -8   -1.19    0.85
   0  -6   8   -0.30    0.77
   0  -6   7   -0.11    0.74
   0   6  -7   -1.90    1.39
   0   6  -6   17.22    2.94
   0  -6   6   17.03    2.30
   0   6  -5   60.51    5.43
   0  -6   5   62.83    4.51
   0   6  -4   17.00    2.72
   0  -6   4   16.36    2.13
   0  -6   3   28.76    6.53
   0   6  -3   23.39    6.13
   0   6  -2    2.91    2.53
   0  -6   2    0.22    1.11
   0   6  -2    0.88    1.94
   0  -6   2   -0.37    1.39
   0  -6   1  127.44   12.89
   0   6  -1  150.12   14.71
   0   6  -1  163.25   15.76
   0  -6   1  145.72   13.80
   0   6   0  465.42   25.39
   0  -6   0  458.13   23.93
   0   6   0  521.57   27.14
   0  -6   0  434.27   22.85
   0   6   1   38.49    7.18
   0   6   1   28.25    6.39
   0  -6  -1   29.49    5.89
   0  -6  -1   24.46    5.62
   0   6   2  187.06   15.21
   0  -6  -2  183.64   13.60
   0  -6  -2  188.30   15.04
   0  -6  -3  258.22   17.61
   0   6   3  279.76   18.31
   0  -6  -3  263.17   15.92
   0  -6  -4    0.52    1.38
   0   6   4    3.52    2.47
   0  -6  -4    2.84    2.18
   0  -6  -5   49.20    7.10
   0  -6  -6    0.64    1.97
   0  -6  -7   90.14   11.05
   0  -6  -7   75.77   10.48
   0   6   8   17.97    3.40
   0  -6  -8   22.98    3.20
   0  -6  -8   22.73    2.74
   0   6   9   -0.49    0.99
   0  -6  -9    2.22    1.10
   0  -6  -9    0.82    1.26
   0  -6 -10   52.69    4.74
   0  -6 -10   54.42    4.33
   0  -6 -10   52.01    4.66
   0  -6 -10   52.85    4.74
   0  -6 -11    2.78    1.15
   0  -6 -11    1.55    1.09
   0  -6 -11    3.90    1.61
   0  -6 -12   50.00    3.73
   0  -6 -12   47.58    3.65
   0   7  -8   11.52    1.94
   0  -7   8    7.72    1.01
   0   7  -7   17.57    2.71
   0  -7   7   15.97    1.98
   0   7  -6  259.63   10.95
   0  -7   6  255.12    8.67
   0   7  -5   26.18    3.62
   0  -7   5   26.15    2.94
   0   7  -4   28.94    3.81
   0   7  -3   31.11    3.85
   0   7  -2  181.63    8.93
   0   7  -2  182.78   18.17
   0  -7   2  153.86   15.45
   0   7  -1  158.24   16.88
   0  -7   1  155.35   15.42
   0  -7   1  133.92   14.47
   0   7  -1  174.56   17.65
   0  -7   0   97.75   12.13
   0   7   0  111.67   13.44
   0   7   0   96.42   12.36
   0  -7   0   77.93   10.70
   0   7   1  108.87   13.17
   0   7   1  101.56   12.92
   0  -7  -1   90.06   11.53
   0  -7  -1   87.50   10.94
   0  -7  -2  105.41   12.42
   0  -7  -2   93.18   10.90
   0   7   2  107.13   12.60
   0   7   2   98.41   12.49
   0  -7  -3   12.75    4.68
   0   7   3   15.17    4.85
   0  -7  -4  355.38   21.33
   0  -7  -4  380.64   23.24
   0  -7  -5   10.78    3.94
   0  -7  -6   29.89    3.17
   0  -7  -6   25.00    5.85
   0   7   6   35.92    4.68
   0   7   7  118.98    8.55
   0  -7  -7  111.69    6.36
   0  -7  -7  103.70    6.91
   0  -7  -8  296.10   10.46
   0   7   8  296.19   13.47
   0  -7  -8  295.47   11.49
   0  -7  -9    1.83    1.15
   0   7   9    0.92    1.08
   0  -7 -10   15.93    2.22
   0  -7 -10   14.25    2.56
   0  -7 -10   16.07    2.63
   0  -7 -11    5.32    1.36
   0  -7 -11    4.93    1.34
   0  -7 -11    4.16    1.33
   0  -7 -12   64.49    4.18
   0  -7 -12   60.76    3.78
   0   8  -7   52.71    4.17
   0   8  -7   49.28    3.90
   0   8  -6   36.81    4.00
   0   8  -6   34.88    3.77
   0   8  -5    1.41    0.86
   0   8  -4   68.30    5.86
   0   8  -3   77.61    6.47
   0   8  -3   72.15    5.99
   0   8  -2   26.21    3.70
   0   8  -2   28.20    3.90
   0   8  -1    3.41    1.42
   0   8   0  129.73    7.92
   0   8   1   -1.59    1.19
   0  -8  -2  814.30   17.43
   0   8   2  852.76   38.59
   0   8   2  818.89   37.52
   0  -8  -3    5.51    1.46
   0  -8  -3    5.28    3.48
   0   8   3    3.51    2.86
   0  -8  -4   12.28    1.94
   0  -8  -4    7.82    3.76
   0   8   4   15.86    3.43
   0   8   5  280.69   13.25
   0  -8  -5  220.74    9.18
   0  -8  -6   38.73    3.92
   0   8   6   45.29    5.55
   0  -8  -7  176.38    8.99
   0   8   7  196.63   11.18
   0  -8  -7  188.47    8.49
   0  -8  -8    1.86    1.22
   0  -8  -8    3.07    1.04
   0   8   8    3.73    2.07
   0  -8  -9   24.85    3.07
   0   8   9   19.41    3.45
   0  -8  -9   21.39    2.98
   0  -8 -10   17.70    2.35
   0  -8 -10   17.01    2.43
   0  -8 -10   20.03    2.89
   0  -8 -11   25.48    2.57
   0  -8 -11   28.91    3.06
   0  -8 -12   33.37    2.73
   0   9  -6    0.91    0.77
   0   9  -5   28.25    3.43
   0   9  -4   11.63    2.52
   0   9  -3  286.35   11.91
   0   9  -2   11.33    2.49
   0   9  -1   14.91    2.85
   0   9   0   75.11    6.21
   0   9   1  139.36    8.35
   0  -9  -2  986.59   20.12
   0   9   3   56.51    6.35
   0  -9  -3   65.98    5.03
   0   9   4  284.40   13.79
   0  -9  -4  292.00   10.60
   0  -9  -5   92.01    6.07
   0   9   5   88.23    7.82
   0  -9  -6   20.43    2.92
   0   9   6   26.57    4.25
   0   9   7  282.68   13.40
   0  -9  -7  257.99    9.93
   0  -9  -7  269.46   11.10
   0  -9  -8    0.84    0.76
   0  -9  -8    2.06    1.21
   0   9   8    0.74    1.39
   0   9   9   66.44    6.03
   0  -9  -9   63.04    4.55
   0  -9  -9   66.18    5.11
   0  -9 -10    0.83    0.70
   0  -9 -10    3.13    1.19
   0  -9 -11    6.11    1.40
   0  10  -5    4.48    1.05
   0 -10   5    5.50    1.08
   0  10  -4   27.62    3.10
   0  10  -3    4.64    1.61
   0  10  -2    0.81    0.93
   0  10  -1   -0.37    0.81
   0 -10   0   -0.77    1.27
   0 -10  -1   15.02    2.49
   0  10   1   15.01    3.09
   0 -10  -2   80.28    5.76
   0  10   2   78.78    7.11
   0 -10  -3   34.36    3.70
   0  10   3   27.10    4.26
   0  10   4   36.69    4.98
   0 -10  -4   36.20    3.94
   0  10   5   47.62    5.62
   0 -10  -5   52.44    4.62
   0 -10  -6    3.98    1.47
   0  10   6    2.45    1.44
   0  10   7  138.93    9.25
   0 -10  -7  149.36    7.21
   0  10   8    1.07    0.92
   0 -10  -8    3.21    1.31
   0  10   9   -0.04    0.72
   0 -10  -9    0.26    0.75
   0 -10 -10   -0.05    0.66
   0 -10 -10    1.74    0.76
   0 -11   3   25.88    2.24
   0 -11   2   10.42    1.71
   0 -11   1   28.00    2.85
   0 -11   0    3.73    1.44
   0 -11  -1  120.94    6.42
   0 -11  -2   32.89    3.38
   0  11   2   27.42    3.73
   0  11   3    6.45    2.12
   0 -11  -3    4.83    1.52
   0 -11  -4   67.25    4.91
   0  11   4   53.58    5.38
   0  11   5   16.86    3.19
   0 -11  -5   17.36    2.58
   0  11   6    1.68    1.13
   0 -11  -6    1.15    0.76
   0 -11  -7    6.29    1.51
   0  11   7    5.68    1.73
   0 -11  -8   49.47    3.50
   0  11   8   45.60    4.46
   0 -11  -9   -0.31    0.56
   0  11   9    0.83    0.77
   0 -12   1    0.45    0.53
   0 -12   0    3.79    0.98
   0 -12  -1   52.16    3.61
   0 -12  -2  132.08    5.89
   0 -12  -3    8.91    1.71
   0  12   3    5.09    1.48
   0 -12  -4    7.19    1.56
   0  12   4    6.41    1.68
   0  12   5   14.40    2.48
   0 -12  -5   14.27    1.99
   0 -12  -6   19.55    2.14
   0  12   6   18.60    2.75
   0 -12  -7   26.43    2.37
   0  12   7   26.07    3.06
   0  12   8    2.97    1.02
   0 -12  -8    2.07    0.65
   0 -13  -2    3.32    0.80
   0 -13  -3    1.86    0.61
   0 -13  -4    5.83    0.96
   0 -13  -5    4.14    0.79
  -1  12   7   -0.50    0.60
   1 -12  -7    1.62    0.66
  -1  12   6    0.15    0.67
   1 -12  -6    0.21    0.49
  -1  12   5    4.36    1.40
   1 -12  -5    4.53    1.09
   1 -12  -4   10.60    1.50
  -1  12   4    6.33    1.36
  -1  12   3    1.01    0.71
   1 -12  -3    1.78    0.80
  -1  12   2    4.86    1.29
   1 -12  -2    5.35    1.11
   1 -12  -1   10.62    1.42
   1 -12   0    2.22    0.64
   1 -11  -9    5.75    1.00
  -1  11   8   13.89    2.27
   1 -11  -8   17.31    1.99
  -1  11   7   46.36    4.42
   1 -11  -7   57.04    3.90
  -1  11   6    1.10    1.00
   1 -11  -6   -0.71    0.89
   1 -11  -5   17.36    2.29
  -1  11   5   16.09    2.91
   1 -11  -4    1.53    0.95
  -1  11   4    1.92    1.13
   1 -11  -3    8.93    1.82
  -1  11   3    6.65    2.00
  -1  11   2    7.72    2.08
   1 -11  -2    8.53    1.78
  -1  11   1   14.50    2.57
   1 -11  -1   16.09    2.21
   1 -11   0    6.20    1.33
   1 -11   0    8.54    1.45
   1 -11   1    8.60    1.70
   1 -11   1   12.55    1.73
   1 -11   2   -0.77    0.66
   1 -11   2   -0.90    0.80
   1 -11   3   18.75    1.96
   1 -10 -10    0.53    0.61
   1 -10 -10    0.26    0.54
  -1  10   9   21.86    2.75
   1 -10  -9   25.65    2.48
  -1  10   8   10.82    2.38
   1 -10  -8   14.34    2.10
  -1  10   7   15.85    3.04
   1 -10  -7   23.64    3.01
  -1  10   6   16.34    3.25
   1 -10  -6   14.80    2.41
   1 -10  -5    3.50    1.35
  -1  10   5    0.10    0.97
  -1  10   4   10.38    2.62
   1 -10  -4   12.95    2.30
   1 -10  -3  240.41    9.59
  -1  10   3  238.64   12.28
   1 -10  -2  221.55    9.14
   1 -10  -1   24.39    2.99
   1 -10  -1   17.37    3.09
   1 -10   0   89.43    5.56
   1 -10   1   56.70    4.27
  -1  10  -2   54.48    4.59
   1 -10   2   58.99    4.17
  -1  10  -3    8.89    1.77
   1 -10   3    8.63    1.50
   1 -10   4    8.22    1.09
  -1  10  -4    9.06    1.67
   1 -10   5   19.04    2.05
   1  -9 -11    0.00    0.55
   1  -9 -10    1.41    0.83
   1  -9 -10    1.10    0.91
  -1   9   9   36.98    4.07
   1  -9  -9   41.39    3.63
  -1   9   8   93.10    7.22
   1  -9  -8  103.85    6.05
  -1   9   7    5.89    2.03
   1  -9  -7    9.52    2.09
   1  -9  -6   59.28    4.86
  -1   9   6   62.00    6.42
   1  -9  -5    1.33    1.08
  -1   9   5   -1.07    1.30
  -1   9   4   63.16    6.57
   1  -9  -4   67.80    5.29
   1  -9  -3  233.82    9.61
   1  -9  -2  185.71    8.48
   1  -9  -1  102.87    6.32
  -1   9   0  135.72    8.12
   1  -9   0  136.74    7.28
  -1   9  -1   64.65    5.58
   1  -9   1   64.83    4.99
  -1   9  -2  142.05    8.18
  -1   9  -3    3.98    1.39
  -1   9  -4    3.81    1.37
  -1   9  -5   18.92    2.55
  -1   9  -6   26.30    2.54
   1  -8 -11    3.35    1.04
   1  -8 -11    4.29    1.09
   1  -8 -10   20.91    2.52
   1  -8 -10   22.85    2.90
   1  -8  -9   52.06    4.25
  -1   8   9   36.03    4.26
   1  -8  -8   72.90    5.22
  -1   8   8   67.45    6.36
   1  -8  -7   -0.75    1.09
  -1   8   7    0.77    1.20
   1  -8  -6   35.28    3.76
  -1   8   6   39.57    5.40
  -1   8   5   52.42    5.95
   1  -8  -5   42.50    4.13
   1  -8  -4    0.71    0.84
   1  -8  -3  131.67    7.16
   1  -8  -2   56.22    4.75
  -1   8   1  799.80   19.01
   1  -8  -1  769.21   17.38
  -1   8   0   15.98    2.68
  -1   8  -1   99.01    6.96
  -1   8  -2  208.97   10.32
   1  -8   3    0.97    0.59
  -1   8  -3    1.60    0.96
  -1   8  -4  162.90    8.95
   1  -8   4  165.63    7.03
  -1   8  -5    2.95    1.33
   1  -8   5    4.61    1.06
   1  -8   6    1.96    1.02
  -1   8  -6   -0.96    1.11
  -1   8  -7    8.31    1.65
   1  -8   7    7.08    1.06
   1  -7 -12   -0.63    0.65
   1  -7 -11   23.12    2.76
   1  -7 -11   20.10    2.54
   1  -7 -10   42.13    3.76
   1  -7 -10   35.01    3.69
   1  -7  -9   10.36    2.01
   1  -7  -8   56.46    4.63
  -1   7   8   44.43    5.14
   1  -7  -7   50.22    4.38
  -1   7   7   35.01    4.63
   1  -7  -6   31.52    3.50
  -1   7   6   30.83    4.61
  -1   7   5   20.94    3.61
   1  -7  -5   18.48    2.60
   1  -7  -4   23.37    5.71
   1  -7  -2  253.34   19.69
  -1   7   2  221.09   18.55
  -1   7   1   59.61    9.67
  -1   7   0  340.10   24.15
   1  -7   1   39.83    7.59
  -1   7  -1   57.79    9.94
  -1   7  -2   80.41    6.04
   1  -7   2   82.63    5.05
  -1   7  -3  160.79    8.63
   1  -7   3  164.48    7.30
   1  -7   4  235.94    8.84
  -1   7  -4  217.58   10.09
  -1   7  -5   72.33    5.86
   1  -7   5   76.64    5.04
  -1   7  -6   16.75    2.54
   1  -7   6   25.94    2.81
   1  -7   7    2.52    0.85
  -1   7  -7    1.41    0.90
   1  -7   8   19.75    1.90
   1  -6 -12   30.49    2.79
   1  -6 -11   10.93    2.00
   1  -6 -11   10.54    2.03
   1  -6 -10   68.76    5.42
   1  -6 -10   76.64    5.26
   1  -6  -9  289.44   10.48
   1  -6  -8    2.92    1.37
   1  -6  -7  116.90    6.60
  -1   6   7  104.97    7.73
   1  -6  -6  119.72   13.44
   1  -6  -5  143.25   13.60
   1  -6  -4   40.64    6.91
   1  -6  -3   17.31    4.83
   1  -6  -2    1.20    1.65
  -1   6   2    0.16    1.37
  -1   6   1   89.72   11.04
   1  -6  -1   78.19   10.57
  -1   6   0  217.17   17.91
   1  -6   0  187.58   14.80
   1  -6   0  224.59   17.55
  -1   6  -1    8.31    3.87
   1  -6   1    2.08    2.02
   1  -6   2   47.08    7.86
  -1   6  -2   56.64    9.56
  -1   6  -2   61.61   10.39
  -1   6  -3   27.82    6.40
   1  -6   4   83.06    5.19
  -1   6  -4   78.67    5.85
  -1   6  -5   23.54    3.22
   1  -6   5   27.99    3.16
  -1   6  -6   60.64    5.35
   1  -6   6   62.54    4.71
  -1   6  -7  109.97    6.76
   1  -6   7  111.48    6.04
  -1   6  -8    4.90    1.29
   1  -6   8    3.03    1.11
   1  -6   9   59.57    3.44
  -1   6  -9   57.66    3.66
   1  -5 -12    6.21    1.50
   1  -5 -11  143.03    7.34
   1  -5 -11  128.57    6.96
   1  -5 -10    7.46    1.90
   1  -5 -10    9.54    2.24
   1  -5  -9   44.14    4.13
   1  -5  -8  388.68   11.97
  -1   5   7   19.88    5.84
   1  -5  -7   23.63    5.78
   1  -5  -7   26.67    3.01
   1  -5  -6  800.71   32.42
   1  -5  -5   -0.25    2.18
   1  -5  -4    5.43    2.74
   1  -5  -3  529.42   23.60
  -1   5   2  343.89   18.73
   1  -5  -2  352.36   19.47
  -1   5   1   98.10   10.54
   1  -5  -1   92.58    8.63
   1  -5  -1   95.72   10.38
   1  -5   0   88.57    9.98
   1  -5   0   75.40    8.55
  -1   5   0   97.08   11.11
  -1   5  -1  766.33   31.64
   1  -5   1  751.62   29.35
   1  -5   2   40.08    6.96
  -1   5  -3   16.93    4.74
   1  -5   4   92.45   11.60
  -1   5  -5  177.79    8.63
   1  -5   5  197.69    8.23
   1  -5   6  216.64    8.90
  -1   5  -6  214.06    9.79
  -1   5  -7    3.13    0.98
   1  -5   7    4.80    1.51
   1  -5   8  139.09    6.86
  -1   5  -8  126.30    7.20
  -1   5  -9   23.91    2.83
   1  -5   9   26.82    2.71
   1  -5  10   64.48    3.52
  -1   5 -10   56.89    3.47
   1  -4 -12    7.13    1.55
   1  -4 -11  232.34    9.47
   1  -4 -11  227.48    9.39
   1  -4 -10    8.03    2.04
   1  -4 -10    6.80    1.55
   1  -4 -10    9.03    1.70
   1  -4  -9   55.99    4.56
   1  -4  -9   56.80    4.88
   1  -4  -8  114.69    6.27
   1  -4  -7  110.10   11.77
  -1   4   7  122.06   13.41
   1  -4  -6  478.52   23.26
   1  -4  -4  620.65   23.23
   1  -4  -3 1667.62   36.90
   1  -4  -3 1725.75   36.70
  -1   4   2  319.90   16.24
   1  -4  -2  277.57   15.62
   1  -4  -2  293.00   12.04
   1  -4  -1 1442.54   29.83
   1  -4  -1 1500.18   26.50
   1  -4  -1 1449.42   35.35
  -1   4   1 1532.60   36.71
   1  -4   0  190.43   11.99
   1  -4   0  200.94   13.66
  -1   4   0  233.41   14.86
   1  -4   1  453.51   19.83
   1  -4   1  490.11   21.19
   1  -4   2  598.74   24.40
   1  -4   3  308.26   18.84
  -1   4  -4    8.46    3.38
   1  -4   4    7.86    2.55
   1  -4   5  141.20   13.32
  -1   4  -6   19.03    2.72
  -1   4  -7   32.24    3.72
  -1   4  -8   30.22    3.73
   1  -4   9   13.08    2.05
  -1   4  -9   13.33    2.42
   1  -4  10   16.54    2.09
  -1   4 -10   14.02    2.14
   1  -4  11   28.77    2.20
   1  -3 -13   37.23    2.86
   1  -3 -12    0.96    0.58
   1  -3 -12    0.65    0.77
   1  -3 -11  168.13    8.05
   1  -3 -11  173.27    7.78
   1  -3 -10   17.22    2.55
   1  -3 -10   19.41    2.92
   1  -3 -10   20.86    2.90
   1  -3  -9  106.97    6.56
   1  -3  -9  111.56    6.84
   1  -3  -9  110.33    6.60
   1  -3  -8  195.25    8.38
   1  -3  -8  186.38    8.24
   1  -3  -8  205.71    8.27
   1  -3  -7   75.64    9.31
  -1   3   7   80.01   10.34
  -1   3   6  490.52   24.08
   1  -3  -6  460.15   21.61
   1  -3  -5  634.62   23.69
   1  -3  -5  626.66   21.41
   1  -3  -3    1.16    1.63
   1  -3  -2  252.76    8.32
   1  -3  -2  257.80   12.56
  -1   3   1  765.19   21.97
   1  -3  -1  776.75   22.31
   1  -3  -1  749.13   17.42
   1  -3  -1  752.37   18.20
   1  -3   0   37.32    4.82
   1  -3   0   36.53    5.10
   1  -3   1  641.26   21.27
   1  -3   1  646.48   20.53
   1  -3   2  118.69    9.96
  -1   3  -2  125.43   10.32
  -1   3  -3  686.76   25.46
  -1   3  -4   35.13    6.21
   1  -3   4   31.07    5.71
   1  -3   5  183.74   14.04
  -1   3  -5  232.63   17.27
  -1   3  -6  312.00   21.55
  -1   3  -7   83.55    5.85
  -1   3  -8  282.99   11.19
  -1   3  -9   19.86    2.98
   1  -3  10    0.37    1.23
  -1   3 -10    0.12    0.68
  -1   3 -11    5.83    1.25
   1  -3  11    5.70    1.18
   1  -2 -13    2.28    0.82
   1  -2 -12   39.30    3.52
   1  -2 -11   50.94    4.46
   1  -2 -11   50.73    4.26
   1  -2 -10   25.15    3.38
   1  -2 -10   22.73    3.11
   1  -2  -9  120.44    6.97
   1  -2  -9  123.04    7.13
   1  -2  -9  113.01    6.60
   1  -2  -8   -0.31    1.01
   1  -2  -8    1.50    0.83
   1  -2  -7  444.53   21.74
  -1   2   7  511.17   26.33
   1  -2  -6   81.87    8.66
  -1   2   6   94.67   10.38
   1  -2  -5  303.63   15.27
   1  -2  -4  280.28   13.54
   1  -2  -4  287.46   11.65
   1  -2  -1  556.18   10.72
  -1   2   1  606.57   15.67
   1  -2   0 3179.45   33.18
  -1   2  -1  236.67   11.08
   1  -2   1  234.44   10.50
  -1   2  -2  599.17   19.12
  -1   2  -2  592.03   19.30
   1  -2   2  637.91   19.48
  -1   2  -3  287.24   14.33
   1  -2   3  269.41   15.29
  -1   2  -3  289.37   14.58
   1  -2   3  292.45   14.42
  -1   2  -4   77.37    8.46
  -1   2  -4   75.41    7.94
   1  -2   4   72.51    8.91
   1  -2   4   75.92    7.79
  -1   2  -5  378.14   19.52
  -1   2  -5  359.34   19.83
   1  -2   5  374.27   21.74
   1  -2   5  359.51   17.91
  -1   2  -6   32.09    6.80
   1  -2   6   23.16    5.65
  -1   2  -6   27.24    5.84
   1  -2   7   23.10    6.44
  -1   2  -7   31.99    6.85
  -1   2  -7   28.29    6.77
  -1   2  -8   18.68    2.84
  -1   2  -8   17.92    2.73
  -1   2  -9  214.44    9.68
  -1   2  -9  183.71    8.79
  -1   2 -10   17.48    2.74
  -1   2 -11    5.94    1.53
   1  -2  11    6.47    1.39
   1  -2  12    1.79    0.80
   1  -1 -12   19.54    2.59
   1  -1 -11  106.26    6.26
   1  -1 -11  100.90    6.22
   1  -1 -10   41.63    4.09
   1  -1 -10   38.01    3.95
   1  -1  -9    6.21    1.57
   1  -1  -9    7.60    1.99
   1  -1  -8   -0.04    0.50
   1  -1  -8   -0.08    0.90
   1  -1  -8    0.12    0.59
   1  -1  -7  149.84   12.83
  -1   1   7  150.93   14.37
  -1   1   6  426.67   21.73
   1  -1  -6  405.19   18.58
   1  -1  -5  361.26   15.84
  -1   1   5  391.08   18.81
   1  -1  -4   34.05    4.49
   1  -1  -4   32.76    2.98
   1  -1  -3 1029.14   22.14
   1  -1  -3  983.66   16.11
   1  -1  -2 1099.41   11.36
   1  -1  -2 1019.36   13.09
  -1   1   1 5755.68   39.72
   1  -1  -1 5708.86   45.72
   1  -1   0  160.09    5.05
  -1   1   0  158.55    6.76
  -1   1  -1 5889.56   42.58
   1  -1   2  100.83    6.68
  -1   1  -2  105.39    6.84
  -1   1  -3 1488.05   29.94
   1  -1   3 1531.90   27.89
   1  -1   3 1538.72   32.45
   1  -1   4 1319.86   28.25
  -1   1  -4 1276.57   30.93
   1  -1   4 1307.72   33.40
  -1   1  -5   93.23    9.43
   1  -1   5   91.76    9.92
   1  -1   5   88.05    7.87
  -1   1  -6   52.06    7.67
  -1   1  -6   52.08    7.48
   1  -1   6   52.86    8.62
   1  -1   7  318.57   22.51
  -1   1  -7  342.56   20.86
  -1   1  -7  348.21   21.91
  -1   1  -8   62.19    4.77
  -1   1  -9    1.94    0.88
  -1   1 -10   54.95    4.82
  -1   1 -10   61.08    5.12
  -1   1 -11    1.21    1.11
  -1   1 -12    8.16    1.41
   1  -1  12    8.90    1.53
   1   0 -12   11.82    1.95
   1   0 -10  206.33    9.23
   1   0 -10  202.38    9.14
   1   0  -9    0.97    1.14
   1   0  -9    0.55    0.65
   1   0  -8   39.16    3.80
   1   0  -8   37.74    3.83
  -1   0   7  246.65   18.36
  -1   0   6  412.66   21.96
   1   0  -6  400.48   19.55
   1   0  -5  506.78   19.53
  -1   0   5  527.77   21.72
  -1   0   4   10.05    2.70
   1   0  -4    9.30    2.49
   1   0  -3  222.89   10.01
   1   0  -3  248.23    7.62
  -1   0   2  446.77    8.87
   1   0  -2  430.88   11.09
   1   0  -1   55.94    2.68
   1   0  -1   59.22    3.63
   1   0   0  198.88    4.67
   1   0   0  211.86    7.34
   1   0   0  204.06    5.95
   1   0   1  243.29    4.32
  -1   0  -1  269.36    7.79
   1   0   1  263.34    7.96
   1   0   2  965.45   17.54
   1   0   3   50.63    5.14
   1   0   3   48.61    4.39
   1   0   4 2687.02   35.81
  -1   0  -4 2700.61   40.82
   1   0   4 2723.37   43.16
  -1   0  -5   21.68    3.98
   1   0   5   22.16    4.64
  -1   0  -6  155.97   12.32
   1   0   6  178.85   14.33
   1   0   7   53.24    8.38
  -1   0  -8  221.90   18.48
  -1   0  -8  209.59   17.00
  -1   0  -8  230.63    9.00
   1   0   8  209.77   18.97
  -1   0  -9  321.00   11.30
  -1   0  -9  321.06   11.42
  -1   0 -10    7.60    1.88
  -1   0 -11   26.13    3.26
  -1   0 -12   78.65    4.93
   1   1 -12   60.24    4.03
   1   1 -11   42.55    4.02
   1   1  -9    3.14    1.24
   1   1  -9    4.81    1.56
   1   1  -8  160.73    7.83
   1   1  -8  158.09    8.14
  -1  -1   7   15.80    4.53
  -1  -1   6  258.62   17.46
   1   1  -6  273.34   17.13
   1   1  -6  297.43   17.94
   1   1  -5  165.44   12.04
  -1  -1   5  152.12   12.14
   1   1  -5  163.22   11.68
  -1  -1   4  172.68   11.38
   1   1  -4  170.41   10.98
  -1  -1   4  165.74    9.84
   1   1  -4  170.05   10.43
   1   1  -3   44.03    4.95
  -1  -1   3   38.80    4.25
   1   1  -3   45.10    4.61
   1   1  -3   47.24    3.78
  -1  -1   3   38.28    2.66
  -1  -1   3   49.83    5.24
  -1  -1   2  188.92    8.39
   1   1  -2  169.62    8.78
   1   1  -2  172.95    7.45
  -1  -1   2  187.14    8.43
   1   1  -2  189.88    6.29
  -1  -1   1 1205.61   19.32
   1   1   0  162.63    4.70
  -1  -1  -1 1192.26   16.00
   1   1   1 1139.06   16.83
   1   1   2  709.69   13.42
   1   1   2  735.02   14.83
  -1  -1  -3  257.61    5.26
   1   1   3  264.06    9.85
  -1  -1  -4 1369.52   15.16
   1   1   4 1414.96   28.52
  -1  -1  -4 1329.07   27.17
   1   1   4 1393.83   25.16
   1   1   5  237.56   13.71
  -1  -1  -5  230.21   12.83
   1   1   5  234.51   11.28
  -1  -1  -6  342.25   17.64
   1   1   6  325.52   18.24
  -1  -1  -7    3.46    1.21
   1   1   7   10.56    3.68
   1   1   8    7.71    3.36
  -1  -1  -9  110.61    6.56
  -1  -1  -9  109.40    6.50
  -1  -1 -10   76.46    5.64
  -1  -1 -10   76.22    5.68
  -1  -1 -11   23.85    3.10
  -1  -1 -12   58.30    4.45
   1   1  13    4.39    0.83
  -1  -1 -13    5.88    1.08
   1   2 -12   42.36    3.03
   1   2 -11   23.07    2.81
   1   2 -10    2.60    1.35
   1   2  -9   -0.73    1.37
   1   2  -8   21.18    3.04
   1   2  -8   21.69    3.20
   1   2  -7   76.75    5.45
   1   2  -7   83.18    5.43
   1   2  -6  166.15   14.49
  -1  -2   6  157.56   14.17
   1   2  -5  156.44   12.50
  -1  -2   5  134.90   11.77
   1   2  -4    1.66    1.45
  -1  -2   4    1.99    1.76
  -1  -2   4   -2.36    1.60
  -1  -2   3  165.07    8.01
  -1  -2   3  147.14    9.43
   1   2  -3  151.63    9.72
  -1  -2   3  143.02    9.84
  -1  -2   2 1123.13   21.98
  -1  -2   2 1113.82   21.20
  -1  -2   1  963.73   16.54
  -1  -2   1  937.82   21.41
   1   2   0 5293.45   44.10
  -1  -2   0 5453.82   26.50
   1   2   1  205.03    7.91
   1   2   2 9840.64   40.99
   1   2   2 9999.00   51.72
   1   2   3    5.64    1.79
  -1  -2  -4 1017.42   24.47
   1   2   4 1108.88   24.33
  -1  -2  -5 1267.74   20.60
  -1  -2  -5 1241.17   30.17
   1   2   6 1844.21   41.84
  -1  -2  -6 1752.64   38.84
   1   2   7  181.89   15.04
  -1  -2  -7  178.88   13.85
   1   2   8    5.13    3.38
  -1  -2  -8    8.12    3.11
  -1  -2  -9  338.03   11.46
  -1  -2  -9  338.55   11.32
  -1  -2 -10   53.66    4.64
  -1  -2 -10   57.26    4.85
  -1  -2 -11   43.34    4.15
  -1  -2 -11   39.91    4.01
  -1  -2 -12  135.06    6.85
  -1  -2 -13   52.94    3.68
  -1  -2 -13   51.80    3.60
   1   3 -11   55.38    4.04
   1   3 -10   78.44    5.62
   1   3  -9    2.82    1.12
   1   3  -8    7.72    1.97
   1   3  -7  129.77    7.51
  -1  -3   6   30.33    6.58
  -1  -3   5   11.12    3.67
  -1  -3   5   12.39    3.90
  -1  -3   4  401.19   19.28
  -1  -3   4  407.30   20.27
  -1  -3   3   12.32    3.38
  -1  -3   3   14.62    3.85
  -1  -3   2   17.26    3.37
  -1  -3   2   22.27    3.50
  -1  -3   2   17.45    3.77
  -1  -3   1  964.34   25.38
  -1  -3   1  946.94   23.41
  -1  -3   1  941.45   19.65
   1   3   0 1955.72   33.94
   1   3   1    6.18    2.18
   1   3   1    7.10    2.39
   1   3   2  703.00   15.83
  -1  -3  -3 1502.04   23.01
   1   3   3 1475.89   21.91
  -1  -3  -4  510.66   19.21
   1   3   4  512.23   15.76
   1   3   5  231.09   12.70
  -1  -3  -5  203.03   12.84
   1   3   6   91.83    9.19
  -1  -3  -6   82.50    8.87
   1   3   7  635.43   27.35
  -1  -3  -7  603.37   25.85
  -1  -3  -8  369.13   22.06
   1   3   8  339.88   22.12
  -1  -3  -9  193.77    8.51
  -1  -3  -9  200.63    8.91
  -1  -3  -9  200.32    8.58
  -1  -3 -10   84.55    5.86
  -1  -3 -10   88.15    6.00
  -1  -3 -11  138.93    7.36
  -1  -3 -11  137.38    7.44
  -1  -3 -12   17.03    2.48
  -1  -3 -13   94.42    4.95
   1   4 -11  158.41    5.86
   1   4 -10    1.54    1.05
   1   4  -9   86.53    6.15
   1   4  -8   84.88    6.31
   1   4  -7   89.91    6.43
   1   4  -6  559.92   15.38
  -1  -4   5   16.17    4.13
  -1  -4   5   12.67    3.84
  -1  -4   4  528.62   24.62
  -1  -4   4  478.76   24.36
  -1  -4   3    1.24    1.42
  -1  -4   3    1.37    1.72
  -1  -4   3    1.10    1.30
  -1  -4   2    8.11    3.12
  -1  -4   2    6.33    2.31
  -1  -4   2    7.66    2.92
   1   4  -1 2051.39   42.77
  -1  -4   1 1982.76   39.98
   1   4   0    6.92    3.14
  -1  -4   0    6.82    2.81
  -1  -4   0    3.76    2.59
   1   4   0    5.73    2.53
   1   4   1 1855.30   33.19
   1   4   1 1911.00   37.36
   1   4   2  242.60   12.58
   1   4   2  234.85   10.75
   1   4   3  893.46   22.81
   1   4   3  863.25   18.48
   1   4   4   19.69    3.50
  -1  -4  -4   20.30    3.31
   1   4   5  663.62   21.30
  -1  -4  -5  625.83   22.12
  -1  -4  -5  625.68   24.89
  -1  -4  -6  110.21   10.94
   1   4   6  120.41   10.61
  -1  -4  -7  164.26   14.15
  -1  -4  -8   85.26   10.77
  -1  -4  -9    7.72    1.77
  -1  -4  -9    6.52    1.79
  -1  -4 -10  108.97    6.63
  -1  -4 -10  105.15    6.50
  -1  -4 -10  110.60    6.81
  -1  -4 -11   30.38    3.36
  -1  -4 -11   31.25    3.54
  -1  -4 -12   51.29    4.26
  -1  -4 -13   38.26    3.16
   1   5 -10    1.62    0.90
  -1  -5  10    1.36    0.59
   1   5  -9  165.43    7.89
  -1  -5   9  134.71    5.90
   1   5  -8    1.43    1.17
   1   5  -7   20.38    3.25
   1   5  -6  474.90   14.92
   1   5  -5   93.81    6.29
  -1  -5   4  736.52   33.06
  -1  -5   3   74.96   10.08
  -1  -5   2   39.01    6.90
  -1  -5   1 2944.46   56.42
   1   5  -1 3087.39   60.82
  -1  -5   1 3107.37   55.99
   1   5   0   20.21    4.98
   1   5   0   25.55    5.64
  -1  -5   0   24.38    5.69
  -1  -5   0   18.72    4.79
  -1  -5  -1 2712.43   51.83
   1   5   1 2802.18   53.01
   1   5   1 2782.01   41.29
   1   5   1 2651.06   50.73
   1   5   2   47.41    5.58
  -1  -5  -2   40.86    6.34
   1   5   2   46.40    5.73
   1   5   2   52.40    6.82
   1   5   2   41.17    6.13
  -1  -5  -3   94.27    9.66
   1   5   3   96.11    8.87
   1   5   3  105.07    7.29
  -1  -5  -4   56.20    6.44
  -1  -5  -4   43.72    6.85
  -1  -5  -5   35.12    6.09
  -1  -5  -5   36.94    5.25
  -1  -5  -6   79.79   10.27
  -1  -5  -7  376.43   22.44
  -1  -5  -8  134.02   14.07
   1   5   8  165.29    9.28
  -1  -5  -8  147.74    7.80
  -1  -5  -9  149.67    7.54
  -1  -5  -9  147.91    8.00
  -1  -5 -10    8.59    1.92
  -1  -5 -10   11.11    2.17
  -1  -5 -11   23.40    2.90
  -1  -5 -11   24.56    3.14
  -1  -5 -12   49.13    4.09
  -1  -5 -13   91.85    4.80
   1   6  -9   82.71    5.07
   1   6  -8   42.63    4.27
  -1  -6   8   36.97    2.97
   1   6  -7  178.78    9.13
  -1  -6   7  158.26    6.83
   1   6  -6   13.34    2.78
   1   6  -5  314.07   12.33
   1   6  -4  177.01    8.84
  -1  -6   3  173.96   16.65
   1   6  -3  195.33   18.67
  -1  -6   2    6.45    2.53
   1   6  -2    3.75    2.79
  -1  -6   2    5.47    2.90
   1   6  -1  141.43   14.60
   1   6  -1  137.60   14.07
  -1  -6   1  131.69   13.22
   1   6   0   -2.63    2.41
   1   6   0    0.93    2.22
  -1  -6   0   -0.19    1.53
  -1  -6   0    2.89    2.39
  -1  -6  -1  371.33   21.03
   1   6   1  344.71   20.76
  -1  -6  -1  333.01   19.56
   1   6   1  363.93   21.24
  -1  -6  -2  257.17   16.98
   1   6   2  244.07   14.20
  -1  -6  -2  291.72   18.85
   1   6   2  293.66   18.38
   1   6   2  283.03   18.09
   1   6   3  168.23   13.51
  -1  -6  -3  186.16   14.95
   1   6   4    2.93    1.26
  -1  -6  -4   10.74    3.61
  -1  -6  -5  274.27   16.01
  -1  -6  -5  317.81   19.55
  -1  -6  -6    5.10    3.04
  -1  -6  -7  115.03   13.10
   1   6   8  241.63   11.62
  -1  -6  -8  207.88    9.69
  -1  -6  -9   74.05    5.46
  -1  -6  -9   76.37    5.96
  -1  -6 -10   47.25    4.44
  -1  -6 -10   54.34    4.94
  -1  -6 -11    3.99    1.28
  -1  -6 -11    2.54    1.18
  -1  -6 -12   13.52    2.15
  -1  -6 -13   21.74    2.29
   1   7  -8   13.84    2.13
   1   7  -8   13.05    1.98
   1   7  -7    6.41    1.80
   1   7  -6    1.48    0.76
   1   7  -5   56.72    5.40
   1   7  -4   30.04    3.87
   1   7  -3   17.83    2.95
   1   7  -2  155.77    8.27
   1   7  -2  172.05   18.12
  -1  -7   2  141.57   15.39
  -1  -7   2  131.73   13.90
  -1  -7   1   36.00    7.12
   1   7  -1   47.68    9.23
  -1  -7   1   42.99    8.32
   1   7   0  152.45   15.55
   1   7   0  161.06   16.11
  -1  -7   0  130.49   14.08
  -1  -7  -1   96.19   11.45
   1   7   1  125.95   13.76
   1   7   1  102.69   12.72
  -1  -7  -2  284.13   19.96
   1   7   2  295.94   20.64
   1   7   2  280.67   20.06
  -1  -7  -2  242.58   17.87
  -1  -7  -3   38.74    7.15
   1   7   3   54.46    8.47
  -1  -7  -3   58.33    9.08
  -1  -7  -4    9.35    3.07
  -1  -7  -4    7.31    3.57
  -1  -7  -5   13.26    3.44
  -1  -7  -6  232.06   16.35
  -1  -7  -6  226.58   19.66
  -1  -7  -7   13.83    2.07
   1   7   7   21.81    3.78
   1   7   8   92.21    7.61
  -1  -7  -8   77.76    6.23
   1   7   9   -0.11    1.07
  -1  -7  -9    0.15    0.84
  -1  -7 -10  151.14    8.24
  -1  -7 -10  153.88    7.77
  -1  -7 -11   37.33    3.58
  -1  -7 -11   38.79    3.89
  -1  -7 -12    9.05    1.66
  -1  -7 -13   32.39    2.51
   1   8  -7   -0.93    0.95
   1   8  -7   -0.63    0.83
   1   8  -6   -2.57    1.40
   1   8  -6   -0.17    1.05
   1   8  -5    2.92    1.34
   1   8  -5    3.76    1.50
   1   8  -4   45.49    4.87
   1   8  -4   43.16    4.74
   1   8  -3    7.31    1.88
   1   8  -3   12.23    2.70
   1   8  -2    0.66    0.79
   1   8  -2   -0.77    1.02
   1   8  -1    3.04    1.29
   1   8  -1    4.66    1.59
   1   8   0   21.43    3.24
  -1  -8  -1   24.16    6.21
   1   8   1   28.95    6.92
  -1  -8  -1   24.47    6.48
  -1  -8  -2   34.28    7.57
   1   8   2   52.33    9.37
  -1  -8  -2   44.06    7.98
  -1  -8  -3   30.52    6.68
  -1  -8  -5    3.60    1.84
   1   8   5   -0.24    1.06
  -1  -8  -5    1.89    1.93
  -1  -8  -5    0.46    0.78
  -1  -8  -6   68.39    4.85
   1   8   6   83.60    7.22
  -1  -8  -7    7.05    1.47
   1   8   7    4.77    1.69
  -1  -8  -8   43.63    3.95
   1   8   8   41.70    5.11
  -1  -8  -8   36.71    4.46
   1   8   9   -0.85    1.65
  -1  -8  -9   -0.53    1.05
  -1  -8 -10   12.88    2.36
  -1  -8 -10   13.92    2.35
  -1  -8 -11   35.40    3.30
  -1  -8 -11   37.18    3.57
  -1  -8 -12   52.57    3.65
   1   9  -6   16.83    2.27
   1   9  -5    4.49    1.31
   1   9  -4   30.18    3.82
   1   9  -4   33.39    4.03
   1   9  -3    7.43    2.06
   1   9  -3    8.37    2.15
   1   9  -2    7.37    1.93
   1   9  -1    1.92    1.16
   1   9   0   76.53    6.28
   1   9   0   68.03    5.84
   1   9   1   14.38    2.76
   1   9   1   21.71    3.41
  -1  -9  -3   48.84    4.49
   1   9   3   51.31    5.80
  -1  -9  -4   58.02    4.72
   1   9   4   61.27    6.28
  -1  -9  -5   25.11    3.30
   1   9   5   28.05    4.29
   1   9   6  302.85   14.09
  -1  -9  -6  279.39   10.30
   1   9   7   21.28    3.92
  -1  -9  -7   15.58    2.34
  -1  -9  -8    2.34    0.92
  -1  -9  -8    0.56    0.89
   1   9   8    0.76    1.07
  -1  -9  -9   -1.70    1.11
  -1  -9  -9    0.80    0.70
   1   9   9   -1.13    1.40
  -1  -9 -10  128.04    6.45
  -1  -9 -10  128.19    6.92
  -1  -9 -11   36.60    3.31
  -1  -9 -11   37.68    3.13
  -1  -9 -12    2.76    0.77
   1  10  -5    7.04    1.36
   1  10  -5    7.40    1.34
   1  10  -4   13.72    2.13
   1  10  -4   15.82    2.37
   1  10  -3   16.49    2.64
   1  10  -3   18.64    2.90
   1  10  -2    0.32    0.74
   1  10  -2   -0.11    0.66
   1  10  -1    0.54    0.81
   1  10  -1    1.65    1.17
   1  10   0   70.39    6.05
   1  10   0   62.43    5.54
  -1 -10  -2    2.53    1.24
  -1 -10  -3  108.47    6.52
   1  10   3  104.61    8.04
  -1 -10  -4   31.54    3.58
   1  10   4   31.64    4.56
  -1 -10  -5  100.60    6.29
   1  10   5   93.69    7.73
   1  10   6   26.08    4.05
  -1 -10  -6   29.29    3.34
  -1 -10  -7   47.97    4.22
   1  10   7   50.55    5.65
  -1 -10  -8    8.29    1.97
   1  10   8    5.80    1.95
  -1 -10  -8    7.44    1.77
  -1 -10  -9    0.56    0.72
   1  10   9   -1.26    1.27
  -1 -10 -10   -0.94    0.56
  -1 -10 -11   76.09    3.99
  -1 -11   4   10.25    1.29
  -1 -11   3   21.44    2.17
  -1 -11   1   30.89    2.96
  -1 -11   0   32.29    3.35
  -1 -11  -1  140.64    7.00
  -1 -11  -2    5.13    1.40
  -1 -11  -3  131.85    6.82
   1  11   4   57.24    5.66
  -1 -11  -4   62.35    4.78
   1  11   5   17.13    3.14
  -1 -11  -5   17.65    2.49
   1  11   6   21.27    3.46
  -1 -11  -6   25.03    2.83
  -1 -11  -7    2.68    1.06
   1  11   7    3.62    1.48
   1  11   8   40.76    4.64
  -1 -11  -8   35.07    3.64
  -1 -11  -8   37.05    3.03
  -1 -11  -9   30.30    2.95
  -1 -11 -10    3.36    0.86
  -1 -12   2    6.96    1.09
  -1 -12   1    9.37    1.37
  -1 -12   0    5.03    1.10
  -1 -12  -1   20.69    2.40
  -1 -12  -2    0.94    0.96
  -1 -12  -3    1.56    0.97
  -1 -12  -4   -0.08    0.71
   1  12   4   -0.85    0.64
  -1 -12  -5   50.06    3.74
   1  12   5   47.51    4.47
  -1 -12  -6   28.33    2.59
   1  12   6   25.97    3.33
  -1 -12  -7   -1.21    0.53
  -1 -12  -7   -1.02    0.66
  -1 -12  -8   12.72    1.54
  -1 -12  -8   14.29    1.80
   1  12   8   17.69    2.50
  -1 -13  -1  119.24    4.27
  -1 -13  -2    7.38    1.31
  -1 -13  -3  126.92    4.83
  -1 -13  -4    3.95    0.89
  -1 -13  -5    2.09    0.65
  -2  11   7    9.62    1.59
   2 -11  -7   11.50    1.46
  -2  11   6   36.26    3.53
   2 -11  -6   43.11    2.98
  -2  11   5    1.80    1.08
   2 -11  -5    0.88    0.85
  -2  11   4   29.84    3.65
   2 -11  -4   33.13    2.78
   2 -11  -3   57.99    3.75
  -2  11   3   54.71    4.83
  -2  11   2   73.79    5.47
   2 -11  -2   72.72    4.12
   2 -11  -1   57.66    3.46
  -2  11   1   60.89    4.78
  -2  11   0    2.07    1.01
   2 -11   0    1.91    0.76
   2 -11   0    1.17    0.58
   2 -11   1   24.89    2.29
   2 -10  -9   46.33    2.86
   2 -10  -9   47.45    3.07
   2 -10  -8    4.91    1.11
  -2  10   8    4.13    1.19
  -2  10   7   31.95    3.60
   2 -10  -7   35.66    3.15
  -2  10   6   -0.83    1.01
   2 -10  -6    0.48    0.82
  -2  10   5    6.55    2.18
   2 -10  -5    4.94    1.33
  -2  10   4    6.93    2.40
   2 -10  -4    7.51    1.68
  -2  10   3    7.77    2.32
   2 -10  -3    7.64    1.79
   2 -10  -2    9.99    1.87
   2 -10  -1    1.69    0.83
   2 -10  -1    3.12    0.98
   2 -10   0    4.15    1.15
   2 -10   0    6.65    1.53
   2 -10   1   15.68    2.38
   2 -10   1   13.03    1.72
   2 -10   2    0.89    0.88
   2 -10   3    0.61    0.56
   2 -10   4    0.69    0.56
   2  -9 -10    0.85    0.55
   2  -9 -10   -0.19    0.54
   2  -9  -9    8.45    1.51
   2  -9  -8   -1.13    0.71
  -2   9   8   -1.23    0.65
   2  -9  -7    1.69    1.06
  -2   9   7    0.93    0.83
   2  -9  -6    5.17    1.50
  -2   9   6    4.64    1.75
   2  -9  -5  132.94    7.02
  -2   9   5  125.91    8.98
  -2   9   4   -1.18    1.42
   2  -9  -4    0.64    1.08
   2  -9  -3   24.50    3.12
   2  -9  -2    1.24    1.02
   2  -9  -2    1.14    1.00
   2  -9  -1   13.10    2.23
   2  -9  -1    7.70    2.10
   2  -9   0    7.55    1.60
   2  -9   0    6.40    1.94
   2  -9   1    7.80    1.58
  -2   9  -3    2.99    1.24
  -2   9  -4    0.91    0.62
  -2   9  -5   29.99    2.53
   2  -9   5   32.12    3.00
   2  -8 -11   15.58    1.74
   2  -8 -11   12.79    1.62
   2  -8 -10    3.95    1.10
   2  -8 -10    3.75    1.18
   2  -8  -9    2.91    0.94
   2  -8  -8    2.38    1.21
   2  -8  -7    7.65    1.63
  -2   8   7    7.93    2.14
   2  -8  -6    1.01    0.88
  -2   8   6    1.55    1.32
   2  -8  -5   72.28    5.37
  -2   8   5   77.38    7.16
   2  -8  -4   69.10    5.23
   2  -8  -3   14.73    2.60
   2  -8  -2   41.09    4.60
   2  -8  -2   48.54    4.37
   2  -8  -1   91.32    5.82
   2  -8  -1   81.83    6.58
   2  -8   0  549.10   14.30
   2  -8   1   -0.35    0.67
  -2   8  -3   22.74    3.19
   2  -8   3   21.34    2.70
  -2   8  -4   87.51    6.02
   2  -8   4   97.41    5.46
  -2   8  -5    3.66    1.29
   2  -8   5    3.85    1.29
  -2   8  -6   11.59    1.79
   2  -8   6   11.18    1.68
   2  -7 -11    5.39    1.27
   2  -7 -11    7.10    1.42
   2  -7 -10   39.59    3.58
   2  -7 -10   43.66    3.62
   2  -7  -9   10.04    1.93
   2  -7  -8    1.03    0.79
   2  -7  -7    4.09    1.31
  -2   7   7    2.42    0.90
   2  -7  -6  134.63    7.37
  -2   7   6  132.31    9.14
  -2   7   5    6.43    2.41
   2  -7  -5    6.38    1.78
   2  -7  -4    4.91    1.17
   2  -7  -3    8.55    1.86
   2  -7  -2  122.76    6.57
   2  -7  -2  124.78    7.28
   2  -7  -1   12.53    1.99
   2  -7   0    7.74    1.68
   2  -7   1   70.08    4.89
   2  -7   2   25.08    2.87
  -2   7  -3  131.47    8.03
   2  -7   3  141.71    7.11
   2  -7   4   79.55    5.30
   2  -7   5   15.87    2.27
   2  -7   6   82.79    4.94
   2  -7   7    4.98    1.18
  -2   7  -7    5.57    1.44
  -2   7  -8  117.86    5.11
   2  -7   8  141.68    4.85
   2  -6 -12    1.04    0.71
   2  -6 -11    6.17    1.32
   2  -6 -11    4.91    1.29
   2  -6 -10   47.55    4.09
   2  -6  -9   16.80    2.46
   2  -6  -8    1.98    0.94
   2  -6  -7    9.67    1.70
   2  -6  -6  169.12    8.09
  -2   6   6  141.04    9.19
   2  -6  -5   41.55    3.97
   2  -6  -4    0.29    2.68
   2  -6  -3    2.26    2.73
  -2   6   1  290.42   20.49
  -2   6   0  260.27   20.12
  -2   6  -1   81.12   11.51
   2  -6   1   60.48   10.01
   2  -6   2  174.11    7.55
   2  -6   3   96.74    5.73
   2  -6   4  160.54    7.56
   2  -6   5    1.01    0.94
   2  -6   6   16.18    2.28
   2  -6   7   35.08    3.33
   2  -6   8   69.65    4.17
   2  -6   9    6.76    1.15
   2  -5 -12   75.50    4.09
   2  -5 -11    2.24    0.98
   2  -5 -11    3.44    1.41
   2  -5 -10    2.51    1.13
   2  -5 -10    5.03    1.50
   2  -5  -9   70.48    5.44
   2  -5  -9   72.61    5.25
   2  -5  -8    7.85    1.84
   2  -5  -7   27.77    3.29
   2  -5  -6   72.23    4.97
   2  -5  -5   21.21    5.51
   2  -5  -4  152.27   13.49
   2  -5  -3   68.71    8.84
  -2   5   1  106.61   11.28
  -2   5   0    1.45    1.17
  -2   5  -1   20.18    5.35
   2  -5   2  153.16   14.91
   2  -5   3   11.77    4.71
   2  -5   4   59.38    4.52
   2  -5   5   75.88    5.31
   2  -5   6   84.45    5.64
   2  -5   7   54.85    4.44
   2  -5   8    2.39    1.28
   2  -5   9    1.41    0.80
   2  -5  10    5.40    1.06
   2  -4 -12  214.14    7.14
   2  -4 -11   31.32    3.44
   2  -4 -10    3.56    1.51
   2  -4 -10    4.16    1.57
   2  -4  -9  465.14   13.46
   2  -4  -9  448.07   13.41
   2  -4  -8  262.64   10.03
   2  -4  -7 1977.82   26.86
   2  -4  -6    8.45    3.91
   2  -4  -5  128.42   12.95
   2  -4  -4   86.92   10.30
   2  -4  -3  259.14   15.95
   2  -4  -2 1638.46   39.00
   2  -4  -1    2.50    1.61
  -2   4   1    2.77    2.48
   2  -4   0  271.98   15.09
  -2   4   0  281.12   17.32
   2  -4   2   52.69    7.92
   2  -4   3  234.55   17.53
   2  -4   4   37.65    7.22
   2  -4   5   40.42    7.75
   2  -4   5   72.09    4.98
   2  -4   6   39.67    3.89
   2  -4   7   67.59    5.11
   2  -4   8    9.63    1.89
   2  -4   9   65.65    4.66
   2  -4  10    6.43    1.36
   2  -3 -12   36.50    2.96
   2  -3 -11   33.57    3.53
   2  -3 -10   25.26    3.32
   2  -3 -10   29.72    3.31
   2  -3  -9    2.24    1.26
   2  -3  -9    2.84    1.05
   2  -3  -8    6.19    1.94
   2  -3  -8    3.85    1.20
   2  -3  -7  288.87    9.91
   2  -3  -6  126.11   12.70
   2  -3  -5   91.56   10.26
   2  -3  -4    1.56    1.41
   2  -3  -3   87.84    9.23
   2  -3  -3   83.35    8.15
   2  -3  -2 1895.97   34.92
   2  -3  -2 2011.82   38.54
  -2   3   1 1161.94   27.95
   2  -3  -1 1194.77   31.36
  -2   3   0 1031.23   28.65
   2  -3   1  110.92   10.99
   2  -3   2    3.15    2.09
   2  -3   3  311.63   18.34
  -2   3  -3  293.17   18.10
   2  -3   4  191.04   15.17
  -2   3  -4  221.31   16.97
  -2   3  -5   40.70    7.76
   2  -3   5   45.25    7.58
   2  -3   6   94.26    5.90
   2  -3   6   85.31   11.12
   2  -3   7  211.75    9.09
   2  -3   8    5.86    1.62
   2  -3   9   10.66    2.03
   2  -3  10   75.73    4.81
   2  -3  11    7.11    1.29
   2  -2 -12   14.19    1.99
   2  -2 -12   10.76    1.59
   2  -2 -11   27.42    3.09
   2  -2 -10    8.04    2.02
   2  -2  -9   41.06    4.20
   2  -2  -9   45.81    4.17
   2  -2  -8   10.82    2.12
   2  -2  -7  174.81   15.47
   2  -2  -7  162.87    7.31
  -2   2   6    3.05    1.88
   2  -2  -6    5.37    2.48
   2  -2  -5  106.12   10.44
   2  -2  -4   82.72    8.66
   2  -2  -3    2.46    1.78
   2  -2  -2   29.24    4.33
   2  -2  -2   33.62    5.00
   2  -2  -2   32.10    3.85
  -2   2   1  690.17   16.58
   2  -2  -1  627.13   18.33
   2  -2  -1  659.21   18.62
   2  -2  -1  601.81   21.26
  -2   2   0  331.46   13.29
   2  -2   0  312.40   14.03
   2  -2   1  692.35   14.74
   2  -2   1  663.64   22.20
  -2   2  -1  671.23   21.55
  -2   2  -2    2.04    1.58
   2  -2   2    2.23    2.47
  -2   2  -3  247.61   14.80
  -2   2  -3  251.90   14.67
   2  -2   3  257.21   15.65
  -2   2  -4  106.97   10.52
   2  -2   4  122.89   11.14
  -2   2  -4  102.25   10.24
   2  -2   5   41.48    6.81
  -2   2  -5   41.58    7.14
  -2   2  -5   34.36    6.40
   2  -2   6    1.53    1.02
  -2   2  -6    5.04    2.56
  -2   2  -6    6.99    3.50
  -2   2  -7  235.41    9.12
  -2   2  -8    8.35    1.89
   2  -2   9    5.12    1.62
   2  -2  10  117.73    6.50
   2  -2  11   15.43    2.23
   2  -2  11   19.84    2.39
   2  -1 -12   75.08    4.30
   2  -1 -11    5.92    1.55
   2  -1 -10   13.06    2.35
   2  -1  -9   31.08    3.71
   2  -1  -8   60.19    4.88
   2  -1  -8   58.70    4.63
   2  -1  -7  236.14   18.52
   2  -1  -6   29.58    5.79
  -2   1   6   26.77    5.88
   2  -1  -5  106.62   10.12
  -2   1   5  100.23   10.44
   2  -1  -4   60.82    7.13
   2  -1  -3  390.79   16.73
   2  -1  -2  699.16   20.38
  -2   1   2  740.29   18.59
   2  -1  -1  190.35   10.30
   2  -1  -1  214.91    9.13
   2  -1  -1  211.31    9.18
   2  -1  -1  216.54   12.75
  -2   1   1  225.17   10.56
  -2   1   0   81.32    6.69
   2  -1   0   93.28    6.63
   2  -1   1  302.83   13.01
  -2   1  -1  290.30   13.04
  -2   1  -1  294.73   12.26
   2  -1   2   20.11    3.83
   2  -1   2   14.47    1.74
  -2   1  -2   22.44    3.93
  -2   1  -2   21.32    3.77
  -2   1  -2   20.01    3.35
  -2   1  -3  974.38   25.27
  -2   1  -3  970.92   26.42
  -2   1  -4  591.22   22.08
   2  -1   4  623.68   22.95
  -2   1  -5   48.15    7.05
   2  -1   5   49.37    7.06
  -2   1  -6   22.75    5.43
  -2   1  -6   19.97    4.79
  -2   1  -7  395.05   24.41
  -2   1  -7  396.29   23.58
  -2   1  -8  587.54   14.79
  -2   1  -9   49.46    4.53
  -2   1 -10   31.32    3.57
   2  -1  11   14.19    2.08
   2  -1  12  110.05    5.46
   2  -1  12  132.42    5.26
   2   0 -12   94.60    4.59
   2   0 -12   73.44    4.31
   2   0 -11    5.28    1.69
   2   0 -10   60.93    4.87
   2   0  -9    3.69    1.46
   2   0  -8   40.51    4.07
   2   0  -8   36.99    3.46
   2   0  -7  100.27   12.25
   2   0  -7   88.86    5.55
   2   0  -6  146.64   13.66
  -2   0   6  139.84   13.27
   2   0  -5   21.10    4.51
  -2   0   5   19.44    4.52
   2   0  -4   75.17    7.80
   2   0  -4   75.48    6.62
  -2   0   4   78.35    8.19
   2   0  -3  583.74   19.79
   2   0  -3  615.46   17.81
  -2   0   2  568.16   10.50
   2   0  -2  521.77   16.95
   2   0  -2  524.57   15.59
   2   0  -1    8.34    2.26
   2   0  -1   11.41    2.97
   2   0  -1    9.56    2.12
   2   0  -1   11.76    1.92
   2   0   0 2180.73   32.60
  -2   0   0 2252.26   23.22
   2   0   1  333.00    6.95
   2   0   1  315.17    8.93
   2   0   1  336.60   12.33
  -2   0  -2 6191.80   54.95
   2   0   2 6022.14   30.29
   2   0   2 6161.85   57.38
  -2   0  -3    1.29    1.14
   2   0   3   -0.43    1.34
  -2   0  -3    1.99    1.19
   2   0   4    7.34    2.51
  -2   0  -4    9.46    2.48
  -2   0  -5   51.21    6.90
   2   0   5   50.24    7.53
  -2   0  -5   55.97    6.53
   2   0   6  368.30   19.22
   2   0   6  330.42   21.42
   2   0   7  202.18   17.97
  -2   0  -7  214.11   17.18
  -2   0  -8   30.02    3.34
  -2   0  -9   50.65    4.45
  -2   0 -10    0.72    0.85
  -2   0 -11  118.03    6.64
   2   0  12   35.40    2.95
   2   1 -11   -0.53    0.89
   2   1 -10   41.98    4.22
   2   1  -9   29.52    3.50
   2   1  -8   44.88    4.02
   2   1  -8   48.10    4.40
   2   1  -7    5.07    1.35
   2   1  -7    5.42    1.47
   2   1  -6  128.27   13.29
  -2  -1   6  131.49   13.28
   2   1  -5   47.66    7.30
  -2  -1   5   50.64    7.31
   2   1  -4 1142.69   32.56
  -2  -1   4 1094.64   30.27
   2   1  -3 1472.88   33.52
  -2  -1   3 1459.44   31.00
  -2  -1   3 1502.99   25.94
   2   1  -3 1466.45   31.00
   2   1  -2  115.76    8.44
   2   1  -2  118.42    8.36
  -2  -1   2  104.87    6.67
   2   1  -1    1.37    1.30
   2   1  -1   -0.75    1.35
   2   1  -1    0.89    0.78
   2   1   0   14.75    2.94
   2   1   0   15.68    3.02
   2   1   0   12.27    2.39
  -2  -1   0   13.73    1.61
   2   1   0   11.09    2.36
   2   1   1 7931.61   59.33
   2   1   1 7944.63   51.14
   2   1   2 4530.58   48.32
  -2  -1  -2 4566.05   43.59
   2   1   3 1063.39   25.18
  -2  -1  -3 1064.79   24.59
  -2  -1  -4    8.64    2.56
   2   1   4   11.43    2.78
   2   1   4    6.56    2.34
  -2  -1  -5   57.46    5.99
  -2  -1  -5   57.41    6.96
   2   1   5   61.62    7.02
   2   1   5   61.50    7.65
   2   1   6 1289.90   39.61
  -2  -1  -6 1304.63   37.50
   2   1   7  232.09   18.76
  -2  -1  -7  239.41   17.41
   2   1   8   27.26    7.27
   2   1   9   44.22    4.30
  -2  -1  -9   44.72    4.13
  -2  -1 -10  119.12    6.89
  -2  -1 -11   81.84    5.53
  -2  -1 -12   51.36    3.98
   2   1  12   40.91    3.23
   2   1  13    0.26    0.65
   2   2 -11   -0.49    0.84
   2   2 -11    0.92    0.67
   2   2 -10    1.10    0.76
   2   2  -9    0.42    1.02
   2   2  -8  186.40    8.71
   2   2  -7   20.30    2.75
   2   2  -7   20.97    2.85
  -2  -2   6   10.44    3.87
   2   2  -5   54.89    8.00
  -2  -2   5   68.81    8.79
   2   2  -4  469.72   22.40
   2   2  -4  421.74   20.82
  -2  -2   4  488.26   21.03
   2   2  -3    4.87    2.21
   2   2  -3    8.97    2.98
  -2  -2   3    5.89    2.17
  -2  -2   3   10.01    2.96
  -2  -2   2    3.21    1.08
   2   2  -2    1.99    1.47
   2   2  -2    2.88    1.73
  -2  -2   2    3.82    1.83
   2   2  -1    0.61    1.08
   2   2  -1    1.58    1.60
  -2  -2   1    1.22    0.85
   2   2  -1    0.99    0.64
   2   2   0    1.96    1.15
   2   2   0    1.01    0.99
   2   2   0    2.04    1.24
   2   2   0    0.81    0.91
  -2  -2   0    1.04    0.51
   2   2   1  703.41   19.43
  -2  -2  -1  663.36   15.37
   2   2   2 2819.74   39.49
  -2  -2  -2 2855.54   36.17
   2   2   3  430.25   16.32
  -2  -2  -3  457.92   16.27
   2   2   4  429.99   16.19
  -2  -2  -4  448.30   17.98
   2   2   5    1.15    0.90
   2   2   5    0.21    1.54
  -2  -2  -5    0.30    1.41
   2   2   6  787.78   28.95
  -2  -2  -6  770.05   27.99
  -2  -2  -7  273.97   18.47
   2   2   7  280.04   19.35
  -2  -2  -8    9.25    3.23
   2   2   9    9.18    2.06
  -2  -2  -9   10.95    2.10
  -2  -2 -10  328.80   11.45
  -2  -2 -11   87.78    5.78
  -2  -2 -12   17.14    2.34
  -2  -2 -13    3.60    0.95
   2   3 -11   -0.24    0.49
   2   3 -10   33.25    3.46
   2   3  -9   23.99    3.30
   2   3  -8  111.37    7.32
   2   3  -7   84.48    6.14
   2   3  -6   25.12    3.22
   2   3  -6   20.71    2.63
  -2  -3   5    0.67    1.75
   2   3  -5   -0.11    1.84
  -2  -3   4  499.59   21.66
  -2  -3   4  461.34   21.57
  -2  -3   3  675.22   21.92
   2   3  -3  694.33   27.77
  -2  -3   3  661.87   24.69
   2   3  -2    7.67    3.04
  -2  -3   2    5.56    1.82
  -2  -3   2    5.57    2.43
  -2  -3   1   72.87    5.07
   2   3  -1   80.35    8.27
  -2  -3   1   79.86    7.90
  -2  -3   0 1771.41   17.97
   2   3   0 1819.03   37.41
   2   3   1 1935.48   39.81
   2   3   1 2237.51   37.35
   2   3   2  465.58   16.22
  -2  -3  -2  430.33   16.49
  -2  -3  -3    0.84    1.09
  -2  -3  -4  580.71   21.14
  -2  -3  -5  125.87   10.73
  -2  -3  -6   13.08    3.34
  -2  -3  -7   79.09    9.86
  -2  -3  -8    2.67    2.15
   2   3   9   78.73    5.65
  -2  -3  -9   81.52    5.66
  -2  -3 -10   11.30    2.05
  -2  -3 -11    0.65    1.05
  -2  -3 -12   37.44    3.59
  -2  -3 -13    4.53    1.17
   2   4 -10   58.54    4.27
   2   4  -9   25.27    3.24
   2   4  -8    4.90    1.41
   2   4  -7  149.06    8.42
   2   4  -6   16.06    2.66
   2   4  -5  365.51   25.07
  -2  -4   4   24.28    5.57
  -2  -4   3   85.66   10.07
   2   4  -2  368.45   19.17
  -2  -4   2  396.22   20.50
  -2  -4   2  383.42   18.60
   2   4  -1   78.28    8.44
  -2  -4   1   86.35    9.18
   2   4  -1   85.27    9.45
   2   4   0 1549.65   34.39
   2   4   0 1765.00   39.11
   2   4   1  267.30   15.64
   2   4   1  256.48   13.75
   2   4   2  405.89   16.60
   2   4   3  386.58   15.34
  -2  -4  -4  270.41   15.84
  -2  -4  -5  121.79   11.18
  -2  -4  -6  290.22   18.35
  -2  -4  -7  265.95   18.69
  -2  -4  -8  101.22   12.13
   2   4   9    4.52    1.39
  -2  -4  -9    6.32    1.65
  -2  -4  -9    3.91    1.09
   2   4  10    1.01    0.65
  -2  -4 -10    0.43    0.76
  -2  -4 -11  117.24    6.83
  -2  -4 -12  109.52    6.17
   2   4  13    1.58    0.72
  -2  -4 -13    1.98    0.77
   2   5 -10  110.11    4.90
   2   5  -9   18.85    2.64
   2   5  -8   -1.33    1.17
   2   5  -7   15.95    2.76
   2   5  -6  288.83   11.78
   2   5  -5  420.89   13.77
   2   5  -4  100.34   13.30
  -2  -5   4  101.69   12.70
  -2  -5   3   32.28    6.49
   2   5  -2   45.66    7.61
  -2  -5   2   50.25    8.12
  -2  -5   2   50.52    7.56
  -2  -5   1  194.33   14.35
   2   5  -1  177.77   14.16
   2   5  -1  158.45   14.10
  -2  -5   1  188.12   15.05
   2   5   0  805.77   28.58
   2   5   0  789.73   28.90
  -2  -5   0  826.66   30.57
   2   5   1    1.54    1.03
   2   5   1    0.58    1.49
   2   5   1    2.28    2.09
   2   5   2  853.75   29.98
   2   5   2  849.67   26.70
   2   5   3  239.88   13.26
  -2  -5  -4   77.71    9.44
  -2  -5  -5  607.94   27.46
  -2  -5  -6  122.00   12.75
  -2  -5  -7  135.33   13.84
  -2  -5  -8    3.85    1.15
  -2  -5  -9  109.03    6.91
   2   5  10   64.30    5.29
  -2  -5 -10   67.68    4.98
  -2  -5 -10   66.77    5.32
  -2  -5 -11  189.12    8.76
  -2  -5 -12   13.31    2.19
   2   5  13   13.03    1.87
  -2  -5 -13   17.64    2.13
   2   6  -9   21.38    2.39
   2   6  -8   -0.32    0.97
   2   6  -7    1.38    0.79
   2   6  -6   16.04    2.84
   2   6  -5  171.00    9.21
   2   6  -4   15.54    2.69
   2   6  -3   15.60    5.33
  -2  -6   3   13.83    4.75
   2   6  -2   77.36   10.96
   2   6  -2   58.68    9.88
  -2  -6   2   72.30   10.81
  -2  -6   1   85.40   10.42
   2   6  -1   76.87   10.24
   2   6  -1   63.84    9.72
  -2  -6   1   72.64   10.59
   2   6   0  231.80   17.12
   2   6   0  276.49   18.88
  -2  -6   0  273.17   18.93
  -2  -6   0  266.62   18.42
   2   6   1   82.06    9.60
   2   6   1   78.19    9.24
  -2  -6  -1   70.49    9.87
  -2  -6  -1   87.62   10.43
   2   6   2   -0.19    0.97
  -2  -6  -2    0.40    1.95
   2   6   2    0.83    1.66
   2   6   3  106.24   11.65
   2   6   3  100.23    9.44
  -2  -6  -3  101.59   10.96
  -2  -6  -4   17.12    4.83
  -2  -6  -5  371.41   23.51
  -2  -6  -5  423.17   23.28
  -2  -6  -6  104.47   12.95
  -2  -6  -7   16.09    5.30
  -2  -6  -8   41.84    4.45
   2   6   8   41.15    4.59
  -2  -6  -9  162.15    8.71
  -2  -6 -10    4.56    1.48
  -2  -6 -11   24.09    3.17
  -2  -6 -12  127.53    6.51
  -2  -6 -13   58.36    3.74
   2   7  -8   21.19    2.53
   2   7  -7   13.25    2.20
   2   7  -7   13.00    2.08
   2   7  -6   -0.53    0.80
   2   7  -6    2.16    1.27
   2   7  -5    0.00    0.84
   2   7  -4   97.66    7.05
   2   7  -3    6.09    1.86
   2   7  -2    1.45    0.96
   2   7  -2    2.33    1.16
   2   7  -1   10.38    4.21
   2   7  -1   15.12    5.16
  -2  -7   1    9.01    4.04
  -2  -7   1    2.58    2.64
  -2  -7   0  163.84   15.98
   2   7   0  160.22   15.72
   2   7   0  132.52   13.98
  -2  -7   0  184.65   16.49
   2   7   1  297.31   20.78
   2   7   1  237.15   17.49
  -2  -7  -1  271.42   20.08
  -2  -7  -1  334.40   22.31
   2   7   2   -5.77    2.69
  -2  -7  -2    1.11    1.80
  -2  -7  -2    1.08    2.75
  -2  -7  -3   38.30    7.75
  -2  -7  -4   -0.70    2.23
  -2  -7  -5   48.38    8.41
  -2  -7  -5   35.07    7.95
  -2  -7  -6   62.89   10.56
   2   7   7    3.43    1.48
   2   7   7    4.64    1.46
   2   7   8    0.79    1.05
  -2  -7  -8    0.20    0.94
   2   7   8    2.15    1.68
  -2  -7  -9  144.62    8.27
  -2  -7 -10   50.15    4.71
  -2  -7 -11    0.59    0.94
  -2  -7 -12   47.18    3.88
  -2  -7 -13    6.32    1.30
   2   8  -7    0.76    0.61
   2   8  -6   73.37    5.42
   2   8  -6   74.76    5.16
   2   8  -5  191.43    9.29
   2   8  -5  194.27    9.35
   2   8  -4    6.97    1.91
   2   8  -4   10.71    2.32
   2   8  -3   12.78    2.58
   2   8  -3   21.64    3.48
   2   8  -2    1.73    1.17
   2   8  -2    0.88    1.03
   2   8  -1  134.12    8.19
   2   8  -1  142.84    8.50
   2   8   0  132.43    7.97
   2   8   1    1.12    1.56
   2   8   1    5.50    1.59
   2   8   1    3.94    1.60
  -2  -8  -2   57.70    9.85
  -2  -8  -2   77.80   11.18
  -2  -8  -3    0.20    1.58
  -2  -8  -3    2.14    2.10
  -2  -8  -4  238.54   20.09
  -2  -8  -4  182.26   17.35
   2   8   5  314.04   11.96
   2   8   5  320.38   13.63
   2   8   6   67.57    5.71
   2   8   6   83.59    7.14
   2   8   7   12.05    2.56
   2   8   7   11.22    2.68
   2   8   8   33.48    4.69
   2   8   8   23.09    3.50
  -2  -8  -8   25.09    3.57
  -2  -8  -9  137.52    8.34
  -2  -8 -10   96.49    6.56
  -2  -8 -11    9.21    1.87
  -2  -8 -12    4.09    1.20
  -2  -8 -13   10.93    1.46
   2   9  -6    6.56    1.35
   2   9  -6    6.25    1.49
   2   9  -5   21.64    2.77
   2   9  -4   39.84    4.21
   2   9  -4   35.50    3.96
   2   9  -3    0.38    0.80
   2   9  -3    2.05    0.96
   2   9  -2   28.99    3.89
   2   9  -1   52.58    5.31
   2   9  -1   49.31    5.35
   2   9   0  114.00    7.74
   2   9   0  106.14    7.56
   2   9   1   26.07    3.78
   2   9   2   15.64    2.92
   2   9   3  294.41   12.27
  -2  -9  -3  296.53   10.44
   2   9   4  461.90   15.28
  -2  -9  -4  466.28   12.79
   2   9   4  440.85   16.22
   2   9   5   64.49    5.73
   2   9   5   72.11    6.85
   2   9   6   14.65    2.78
   2   9   6   17.43    3.46
   2   9   7   29.11    3.91
   2   9   7   37.93    4.93
   2   9   8  209.14   11.32
   2   9   8  188.71    9.19
  -2  -9  -9   28.57    3.66
  -2  -9 -10   15.02    2.36
   2   9  11   11.14    1.94
  -2  -9 -11   24.42    2.88
  -2  -9 -12   11.39    1.69
   2  10  -5   29.17    2.68
   2  10  -4    4.43    1.22
   2  10  -4    2.99    1.09
   2  10  -3    1.39    1.18
   2  10  -3   -0.36    0.83
   2  10  -2  129.27    7.67
   2  10  -2  115.35    7.32
   2  10  -1   46.33    4.87
   2  10  -1   47.12    4.87
   2  10   0   18.56    3.15
   2  10   1    0.89    1.01
   2  10   2    1.69    0.98
  -2 -10  -2    1.61    0.67
   2  10   3  136.76    8.40
  -2 -10  -3  144.47    7.33
   2  10   4  162.37    8.82
  -2 -10  -4  171.24    7.85
   2  10   5   83.96    6.43
  -2 -10  -5   96.02    5.88
   2  10   5   87.76    7.43
   2  10   6   38.83    4.23
   2  10   6   40.12    5.04
   2  10   7   41.49    5.14
  -2 -10  -8  143.70    8.32
   2  10   8  147.67    9.27
  -2 -10  -9   68.65    5.40
  -2 -10 -10   79.65    5.30
  -2 -10 -11    0.40    0.49
   2  11  -3    1.78    0.82
   2  11  -2    2.03    0.90
   2  11  -1   15.96    2.58
   2  11   0    3.07    1.24
   2  11   1    1.65    1.08
  -2 -11  -1    0.39    0.76
   2  11   2    2.15    1.32
  -2 -11  -2    0.48    0.71
   2  11   3    3.36    1.21
  -2 -11  -3    5.66    1.63
   2  11   4   39.22    4.05
  -2 -11  -4   37.46    3.56
  -2 -11  -5   19.94    2.56
   2  11   5   19.07    3.11
   2  11   6    0.42    0.84
   2  11   7    0.65    0.84
  -2 -11  -8    6.39    1.61
  -2 -11  -9   65.47    4.75
  -2 -11 -10   19.50    2.27
  -2 -12   2   16.17    1.54
   2  12  -1    4.21    0.97
  -2 -12   1    7.54    1.23
   2  12   0    7.93    1.49
  -2 -12   0    8.85    1.44
   2  12   1   -1.16    0.78
  -2 -12  -1   -0.57    0.61
  -2 -12  -2   72.62    4.52
  -2 -12  -3    2.94    1.16
  -2 -12  -4    3.58    1.13
  -2 -12  -5   45.58    3.32
   2  12   6    7.98    1.83
  -2 -12  -7    5.41    1.58
  -2 -12  -8    5.58    1.29
  -2 -12  -9   27.11    2.47
  -2 -13  -2   22.31    1.92
  -2 -13  -3   52.67    2.96
  -2 -13  -4   -0.72    0.60
  -2 -13  -6    5.00    1.13
  -2 -13  -7   19.82    2.00
  -3  11   4   23.21    2.38
  -3  11   3   61.32    4.06
  -3  11   2    9.33    1.58
   3 -10  -6    0.86    0.48
  -3  10   6    0.38    0.51
   3 -10  -6    0.73    0.56
   3 -10  -5    7.81    1.29
  -3  10   5    9.66    1.93
   3 -10  -4    0.05    0.55
  -3  10   4    1.55    0.98
  -3  10   3   -0.21    0.73
   3 -10  -2    1.51    0.73
  -3  10   2    1.36    1.22
   3 -10  -1   56.63    3.92
   3 -10   0   38.06    3.24
   3 -10   1    7.80    1.46
   3 -10   2   20.53    2.15
   3  -9  -8    4.75    1.02
   3  -9  -7   15.76    1.91
   3  -9  -6   29.55    2.84
  -3   9   6   22.09    3.03
   3  -9  -5   24.05    2.68
  -3   9   5   19.72    3.09
  -3   9   4    3.23    1.64
   3  -9  -4    3.81    1.04
   3  -9  -3   15.02    2.04
   3  -9  -2   63.09    4.76
   3  -9  -1  210.09    8.90
   3  -9   0    9.63    2.06
   3  -9   1   39.24    4.04
   3  -9   2    0.88    0.79
   3  -9   3   92.16    5.24
   3  -9   4   21.29    2.31
   3  -8  -9    0.92    0.65
   3  -8  -8   56.30    3.93
   3  -8  -7   57.60    4.20
   3  -8  -7   61.20    4.37
   3  -8  -6   -0.45    0.87
  -3   8   6   -0.74    0.93
  -3   8   5   18.48    3.32
   3  -8  -5   16.94    2.48
   3  -8  -4    3.52    1.33
   3  -8  -3    5.95    1.61
   3  -8  -3    5.99    1.40
   3  -8  -2    9.65    2.20
   3  -8  -1   10.85    2.42
   3  -8   0    0.10    0.82
   3  -8   1   11.01    2.39
   3  -8   2   -0.84    1.10
   3  -8   3   30.28    3.64
   3  -8   4   71.83    5.16
   3  -8   5    3.11    1.10
   3  -8   6   13.69    1.59
   3  -7 -10    1.13    0.52
   3  -7 -10    2.20    0.77
   3  -7  -9    2.78    1.10
   3  -7  -8    9.90    1.75
   3  -7  -7   32.94    3.40
   3  -7  -7   27.82    3.19
   3  -7  -6   60.16    4.72
  -3   7   5    1.78    1.57
   3  -7  -5   -0.03    0.87
   3  -7  -4   22.05    2.88
   3  -7  -3   10.76    2.46
   3  -7  -3   11.39    2.07
   3  -7  -2   90.72    6.57
   3  -7  -1  201.98    9.96
   3  -7   0  114.07    7.44
   3  -7   1  434.04   14.94
   3  -7   2   26.62    3.85
   3  -7   3    1.23    1.33
   3  -7   3    1.32    0.74
   3  -7   4   71.17    5.99
   3  -7   4   81.62    5.20
   3  -7   5   33.40    3.71
   3  -7   5   28.05    3.03
   3  -7   6   91.98    5.44
   3  -7   6   94.81    4.88
   3  -7   7    0.77    0.62
   3  -6 -11    0.32    0.40
   3  -6 -10    2.80    0.95
   3  -6 -10    5.70    1.31
   3  -6  -9    6.42    1.54
   3  -6  -8   57.75    4.36
   3  -6  -8   74.51    5.13
   3  -6  -7   75.17    5.28
   3  -6  -7   67.59    5.12
   3  -6  -6   22.96    3.04
   3  -6  -5   21.28    2.88
   3  -6  -4   15.72    2.43
   3  -6  -3   48.01    4.53
   3  -6  -3   52.90    4.30
   3  -6  -2   84.46    6.12
   3  -6  -1   21.90    3.30
   3  -6   0   70.19    5.69
   3  -6   1  263.51   11.38
   3  -6   2  106.27    6.46
   3  -6   3   31.43    3.47
   3  -6   4  244.60    9.59
   3  -6   5    1.48    1.08
   3  -6   6  259.64   10.33
   3  -6   6  270.23    9.41
   3  -6   7    3.26    1.31
   3  -6   7    4.88    1.26
   3  -6   8    1.60    0.73
   3  -5 -11    0.81    0.73
   3  -5 -10    1.97    1.15
   3  -5 -10    0.58    0.70
   3  -5  -9   93.31    5.58
   3  -5  -8  293.62   10.14
   3  -5  -8  296.58   10.71
   3  -5  -7   20.56    2.75
   3  -5  -7   20.45    2.90
   3  -5  -6   10.61    2.02
   3  -5  -5    0.37    0.70
   3  -5  -4  386.23   12.01
   3  -5  -4  357.26   11.28
   3  -5  -3   18.45    4.71
   3  -5  -3   17.16    5.53
   3  -5  -2    8.82    3.53
   3  -5  -2   -2.54    2.02
   3  -5  -1    5.87    2.92
   3  -5  -1   -1.62    1.68
   3  -5  -1    0.01    2.62
   3  -5   0   85.54   11.31
   3  -5   1    0.85    0.81
   3  -5   1   -1.44    2.30
   3  -5   2   11.27    2.18
   3  -5   3   68.77    5.06
   3  -5   4   26.49    3.11
   3  -5   5    0.96    0.87
   3  -5   6   78.24    5.43
   3  -5   7   68.66    4.82
   3  -5   8   40.82    3.36
   3  -5   9   10.29    1.50
   3  -4 -11   13.50    1.88
   3  -4 -10    6.40    1.56
   3  -4 -10    4.49    0.94
   3  -4  -9   13.10    2.11
   3  -4  -8    2.30    1.18
   3  -4  -8    0.67    1.16
   3  -4  -8    2.97    1.42
   3  -4  -7   13.52    2.39
   3  -4  -7   16.89    2.62
   3  -4  -6   37.64    3.81
   3  -4  -6   36.48    3.77
   3  -4  -5    9.73    1.89
   3  -4  -4  217.33   17.98
   3  -4  -3  114.57   12.65
   3  -4  -2    2.69    2.45
   3  -4  -2    2.19    2.46
   3  -4  -1   34.82    5.83
   3  -4  -1   30.86    6.10
   3  -4  -1   39.82    7.17
   3  -4  -1   25.26    6.00
   3  -4   0   12.82    3.93
   3  -4   0   11.31    3.71
   3  -4   1  246.23   17.95
   3  -4   1  195.50   16.39
   3  -4   2  253.54   19.52
   3  -4   3   40.16    7.79
   3  -4   4   57.79    4.57
   3  -4   5   74.87    5.26
   3  -4   6  102.59    6.29
   3  -4   7   23.54    3.07
   3  -4   8    3.30    0.81
   3  -4   9   -0.10    0.84
   3  -4  10   12.10    1.61
   3  -3 -11    1.51    0.91
   3  -3 -10   41.65    3.84
   3  -3  -9   20.85    3.01
   3  -3  -9   23.51    2.75
   3  -3  -8    1.24    0.69
   3  -3  -8    5.84    1.77
   3  -3  -7    1.12    1.06
   3  -3  -7   -0.22    0.70
   3  -3  -6    1.45    1.08
   3  -3  -6   -0.56    0.79
   3  -3  -5   20.31    5.56
   3  -3  -4   29.76    6.39
   3  -3  -3   89.22   10.27
   3  -3  -2   79.98    9.43
   3  -3  -1   70.85    7.76
   3  -3  -1   62.08    7.94
   3  -3  -1   59.39    8.54
   3  -3  -1   50.66    6.97
   3  -3   0  182.95   14.84
   3  -3   0  167.04   12.30
   3  -3   0  152.03   12.97
   3  -3   0  184.96   12.43
   3  -3   1   11.32    3.90
   3  -3   2   26.03    5.68
   3  -3   3  299.86   20.53
   3  -3   4   65.64   10.06
   3  -3   5   21.09    2.83
   3  -3   6    8.34    1.87
   3  -3   7  113.01    6.69
   3  -3   8    9.98    2.17
   3  -3   9    2.72    0.82
   3  -3  10   59.14    3.92
   3  -2 -11   11.26    1.77
   3  -2 -10   75.04    5.05
   3  -2  -9   55.19    4.20
   3  -2  -9   49.88    4.54
   3  -2  -8   48.23    4.09
   3  -2  -8   43.81    4.34
   3  -2  -7  425.34   12.62
   3  -2  -6  133.57    6.86
   3  -2  -6  132.45    6.75
   3  -2  -5  472.91   25.44
   3  -2  -4    8.13    3.31
   3  -2  -3  832.72   30.12
   3  -2  -2   55.18    7.35
   3  -2  -1  634.47   23.49
   3  -2  -1  593.28   26.41
   3  -2  -1  639.23   21.97
   3  -2   0   23.07    3.75
   3  -2   0   16.03    4.50
   3  -2   0   18.96    3.61
   3  -2   0   20.19    4.45
   3  -2   1  105.18   10.51
  -3   2  -2  742.31   27.81
   3  -2   2  792.42   29.41
  -3   2  -3  432.14   22.38
   3  -2   3  427.39   22.59
  -3   2  -4  122.54   12.60
   3  -2   4  126.07   12.98
  -3   2  -5  280.47   20.29
   3  -2   5  315.03   21.21
   3  -2   6   81.06    6.23
   3  -2   6   73.54    5.19
   3  -2   7  211.73   10.70
   3  -2   7  194.78    8.90
   3  -2   8   -0.25    1.06
   3  -2   8    0.90    0.76
   3  -2   9   30.70    3.77
   3  -2   9   24.53    2.99
   3  -2  10   37.10    3.73
   3  -2  10   41.47    3.54
   3  -2  11  159.72    5.85
   3  -1 -11   14.68    1.85
   3  -1 -10    0.47    0.84
   3  -1  -9   45.08    4.33
   3  -1  -9   48.04    3.97
   3  -1  -8   12.06    2.20
   3  -1  -8   12.37    2.01
   3  -1  -7   -0.67    1.07
   3  -1  -6   29.14    3.02
   3  -1  -5  105.40   11.80
   3  -1  -4  246.06   16.71
   3  -1  -3  425.50   20.42
   3  -1  -2  169.33   12.19
  -3   1   2  173.00   11.58
   3  -1  -1  135.24   12.22
   3  -1  -1  148.54   10.58
  -3   1   1  149.98   10.92
   3  -1   0  488.61   17.77
  -3   1   0  495.52   19.94
   3  -1   0  495.41   18.95
   3  -1   1 2522.59   36.67
  -3   1  -1 2484.04   42.71
  -3   1  -1 2466.28   46.47
  -3   1  -2  294.84   15.42
   3  -1   2  338.68   16.65
   3  -1   2  297.96   16.63
  -3   1  -2  280.76   16.11
  -3   1  -3  709.35   25.70
   3  -1   3  717.08   26.97
  -3   1  -3  722.26   26.95
  -3   1  -4    3.78    2.34
  -3   1  -4    2.34    1.51
   3  -1   4    2.85    2.28
  -3   1  -5  159.31   13.81
  -3   1  -5  158.27   13.83
   3  -1   6  464.81   26.21
  -3   1  -6  433.79   25.03
  -3   1  -6  432.91   24.72
   3  -1   7   30.91    3.27
   3  -1   8   28.66    3.35
   3  -1   9   21.75    2.92
   3  -1  10   13.73    2.76
   3  -1  10   16.91    2.41
   3  -1  11  120.08    6.52
   3  -1  11  125.85    5.59
   3   0 -11   73.68    4.94
   3   0 -10    2.99    1.13
   3   0 -10    1.43    0.81
   3   0  -9   22.93    2.81
   3   0  -9   23.35    3.05
   3   0  -8  185.11    8.22
   3   0  -8  180.65    8.44
   3   0  -7    9.19    1.72
   3   0  -7    6.97    1.71
   3   0  -6  105.60    5.83
   3   0  -6   90.79    5.49
   3   0  -5  388.91   23.32
  -3   0   5  348.83   21.08
   3   0  -4  150.03   13.17
   3   0  -3   15.24    3.94
   3   0  -2   81.93    8.23
  -3   0   2   80.11    7.38
   3   0  -1  350.39   15.82
   3   0  -1  384.07   20.24
   3   0  -1  393.76   15.10
   3   0   0  269.53   12.49
   3   0   0  279.92   16.82
   3   0   0  278.12   13.57
   3   0   1  401.06   14.03
   3   0   1  398.74   18.23
  -3   0  -1  412.76   14.64
  -3   0  -2  262.94   14.57
  -3   0  -3  461.54   19.98
  -3   0  -3  511.24   18.29
  -3   0  -4   32.96    5.23
  -3   0  -4   31.64    5.21
   3   0   5  560.03   25.93
  -3   0  -5  563.18   24.65
  -3   0  -5  540.62   24.01
   3   0   6  130.37   13.29
  -3   0  -6  127.91   12.79
  -3   0  -7   52.42    8.66
   3   0   7   49.03    4.51
   3   0   7   47.07    8.10
   3   0   8   81.06    5.52
  -3   0  -9   80.20    5.36
   3   0   9   68.71    5.09
  -3   0 -10   -0.94    1.13
   3   0  10    1.67    0.94
   3   0  11   31.33    3.88
   3   0  11   30.10    2.93
   3   0  12   22.94    2.59
   3   1 -11  108.79    5.38
   3   1 -10    1.14    0.79
   3   1  -9   19.01    2.74
   3   1  -9   17.69    2.65
   3   1  -8  372.02   11.74
   3   1  -8  376.49   11.88
   3   1  -7   22.22    2.85
   3   1  -7   23.04    2.91
   3   1  -6  195.45    8.04
   3   1  -5  105.20   12.50
  -3  -1   5   88.62   10.38
   3   1  -4   32.55    6.63
  -3  -1   4   28.55    5.55
   3   1  -3   37.20    6.31
   3   1  -3   31.10    5.41
   3   1  -2  128.77   10.79
   3   1  -2  120.43   10.05
   3   1  -1    6.19    2.17
   3   1  -1    9.05    3.04
   3   1  -1    7.81    2.62
   3   1   0 1117.06   27.28
   3   1   0 1120.75   27.07
   3   1   0 1182.76   33.65
   3   1   1  255.76   11.91
   3   1   1  232.05   12.86
   3   1   2  294.88   15.40
  -3  -1  -2  327.17   14.00
   3   1   3   32.33    5.26
  -3  -1  -3   32.75    4.86
   3   1   4  588.96   23.92
  -3  -1  -4  577.15   22.90
   3   1   5  518.27   23.94
  -3  -1  -5  479.72   21.34
  -3  -1  -5  474.17   22.56
  -3  -1  -6  921.93   34.05
   3   1   6 1014.96   35.41
   3   1   7  183.39   16.11
   3   1   8    5.29    1.52
  -3  -1  -9   25.56    3.09
  -3  -1 -10  332.57   11.01
  -3  -1 -11    3.24    0.97
   3   1  12    2.75    1.15
   3   2 -10   58.41    4.13
   3   2 -10   57.50    4.51
   3   2  -9    0.85    0.96
   3   2  -8   12.56    2.33
   3   2  -8   16.21    2.47
   3   2  -7    0.68    0.83
   3   2  -7    0.74    0.82
   3   2  -7    0.68    0.64
   3   2  -6  131.86    6.78
   3   2  -5  124.70   13.91
  -3  -2   5  109.75   11.98
   3   2  -4  356.22   22.31
   3   2  -4  335.34   20.07
  -3  -2   4  348.22   19.07
  -3  -2   3   32.49    5.11
   3   2  -3   32.76    5.88
   3   2  -3   37.31    6.75
  -3  -2   2  182.18   10.70
   3   2  -2  201.00   14.27
   3   2  -2  206.46   14.14
   3   2  -1   18.69    4.04
   3   2  -1   14.54    3.53
   3   2   0  929.11   26.44
   3   2   0  966.34   27.89
   3   2   0 1009.78   30.29
   3   2   1  844.82   26.94
  -3  -2  -1  863.45   18.97
   3   2   2  166.32   11.56
  -3  -2  -2  193.92   10.44
   3   2   3  672.43   24.09
  -3  -2  -3  665.19   21.62
   3   2   4   20.17    4.33
  -3  -2  -4   20.02    4.08
   3   2   5   92.29    9.77
  -3  -2  -5   89.52    9.57
   3   2   6 1291.77   39.67
  -3  -2  -6 1238.97   39.26
  -3  -2  -7    3.81    2.42
   3   2   8  664.00   16.61
  -3  -2  -8  698.90   15.56
   3   2   9  222.24   10.01
  -3  -2  -9  240.49    9.46
  -3  -2 -10    4.62    1.46
  -3  -2 -11  521.34   13.49
   3   2  12    4.10    1.59
  -3  -2 -12    5.77    1.41
   3   2  13   52.93    3.69
   3   3 -10   33.89    2.83
   3   3 -10   30.84    2.81
   3   3  -9    7.38    1.74
   3   3  -9    8.46    2.02
   3   3  -8    2.33    0.98
   3   3  -8    2.73    1.26
   3   3  -7   11.09    2.19
   3   3  -6  212.17    9.77
   3   3  -6  205.19    8.79
   3   3  -5   15.78    2.32
   3   3  -4    1.12    1.49
   3   3  -3   81.06   10.02
   3   3  -2  274.17   17.90
  -3  -3   2  262.62   15.93
   3   3  -1  236.67   15.64
   3   3   0  191.41   13.45
   3   3   1  877.04   27.60
   3   3   1  929.93   27.80
  -3  -3  -1  901.53   20.74
   3   3   2    8.24    3.14
  -3  -3  -2   11.24    2.95
  -3  -3  -3 1522.47   33.70
  -3  -3  -4   97.11    9.27
  -3  -3  -5   10.82    3.36
  -3  -3  -6 1069.38   36.28
  -3  -3  -7   13.41    4.55
   3   3   8  845.29   18.48
  -3  -3  -8  835.19   17.39
   3   3   9   25.73    3.44
  -3  -3  -9   25.35    3.03
   3   3  10   41.88    4.36
  -3  -3 -10   38.48    3.83
  -3  -3 -11  256.16    9.71
   3   3  12    6.82    1.79
  -3  -3 -12    8.15    1.67
   3   3  13  149.79    6.50
  -3  -3 -13  156.17    5.60
   3   4  -9    0.60    0.59
   3   4  -9   -0.30    0.68
   3   4  -8    3.78    1.28
   3   4  -8    1.67    1.06
   3   4  -7    3.96    1.40
   3   4  -7    6.76    2.06
   3   4  -6   47.04    4.91
   3   4  -6   57.95    5.63
   3   4  -5    3.89    1.81
   3   4  -5    3.65    1.31
   3   4  -5    5.35    1.93
   3   4  -4   13.51    4.44
   3   4  -4   11.52    1.95
   3   4  -3   -2.21    2.04
   3   4  -2   72.01    9.85
  -3  -4   2   72.03    9.11
  -3  -4   1    1.26    1.66
   3   4  -1    1.97    1.45
   3   4   0   11.65    3.70
   3   4   1   31.53    6.44
   3   4   1   44.58    6.70
   3   4   2  108.35   10.03
   3   4   2  119.26   12.31
   3   4   2  119.32    9.60
  -3  -4  -2  107.09    8.89
  -3  -4  -3  517.83   21.08
  -3  -4  -4  843.52   28.78
  -3  -4  -5  553.44   25.27
  -3  -4  -6   -0.27    2.35
  -3  -4  -7   10.48    3.54
  -3  -4  -8  309.00   11.04
   3   4   9  273.87   11.08
  -3  -4  -9  283.09   10.70
   3   4  10   53.42    4.90
  -3  -4 -10   54.06    4.58
   3   4  11   24.99    3.14
  -3  -4 -11   26.39    3.22
   3   4  12   46.22    4.58
  -3  -4 -12   53.35    4.11
   3   4  13   68.45    4.35
  -3  -4 -13   75.17    4.03
   3   5  -9   46.74    3.36
   3   5  -8   11.98    2.05
   3   5  -7    6.47    1.59
   3   5  -7    6.47    1.60
   3   5  -6    2.92    1.50
   3   5  -6    4.00    1.59
   3   5  -5   83.36    6.35
   3   5  -5  104.51    7.41
   3   5  -4  127.60    7.54
   3   5  -4  163.61    9.06
   3   5  -3   11.53    4.46
   3   5  -2  234.57   18.89
  -3  -5   2  257.21   19.06
   3   5  -1  120.94   12.98
  -3  -5   1  143.49   13.75
   3   5   0   56.65    8.75
  -3  -5   0   48.52    8.16
   3   5   1  880.33   34.06
   3   5   1  954.54   33.59
   3   5   2  808.96   29.60
   3   5   2  803.80   33.38
  -3  -5  -2  720.99   26.46
   3   5   3  904.59   36.45
   3   5   3  871.98   29.64
  -3  -5  -3  817.46   29.17
  -3  -5  -4   23.69    5.16
  -3  -5  -5  179.07   15.23
  -3  -5  -6  184.85   16.26
  -3  -5  -7  144.60   15.05
  -3  -5  -8   16.63    2.70
   3   5   9  122.51    7.56
  -3  -5  -9  133.87    7.61
   3   5  10   36.53    4.09
  -3  -5 -10   33.77    3.68
   3   5  11   14.10    2.37
   3   5  11   10.67    2.32
  -3  -5 -11   16.57    2.59
   3   5  12   13.65    2.53
  -3  -5 -12   18.50    2.48
   3   5  13   30.58    2.74
  -3  -5 -13   42.28    3.02
   3   6  -8    9.78    1.68
   3   6  -7   69.12    5.18
   3   6  -6    3.82    1.29
   3   6  -5  159.53    8.83
   3   6  -4  145.69    8.41
   3   6  -4  161.43    8.88
   3   6  -3  132.23    7.81
   3   6  -3  149.01    8.29
  -3  -6   2   64.81   10.51
   3   6  -1  104.08   13.01
  -3  -6   1  120.50   13.79
  -3  -6   1  124.19   13.28
   3   6   0  163.29   15.60
  -3  -6   0  181.18   16.84
  -3  -6   0  189.99   16.37
   3   6   1   35.08    6.90
   3   6   2    4.62    3.05
   3   6   2    3.67    2.16
   3   6   3  226.07   16.09
  -3  -6  -3  195.13   15.82
   3   6   4  401.45   25.77
  -3  -6  -4  331.16   21.17
  -3  -6  -5  192.13   16.85
  -3  -6  -6    0.16    0.95
   3   6   7   95.61    6.66
  -3  -6  -7   86.61    6.42
   3   6   8  107.09    7.36
  -3  -6  -8  112.99    7.30
  -3  -6  -9  137.48    7.94
   3   6  10    8.19    2.06
  -3  -6 -10    7.21    2.06
   3   6  11    5.27    1.52
  -3  -6 -11    5.35    1.36
   3   6  12   12.38    1.91
  -3  -6 -12   16.51    2.25
  -3  -6 -13   38.63    2.90
   3   7  -7   62.85    4.45
   3   7  -6   93.59    6.05
   3   7  -5    3.83    1.54
   3   7  -4   66.42    5.80
   3   7  -3   79.76    6.39
   3   7  -2   30.71    3.83
   3   7  -1  110.90    7.12
   3   7   0    1.24    0.58
  -3  -7   0    1.00    2.70
   3   7   0   -0.90    1.53
   3   7   1   62.20    9.71
  -3  -7  -1   64.24   10.54
  -3  -7  -1   66.22   10.37
   3   7   2   10.06    3.81
  -3  -7  -2    4.74    3.81
  -3  -7  -2    3.70    3.24
   3   7   3  239.07   17.62
   3   7   3  298.03   21.58
  -3  -7  -3  262.77   20.08
   3   7   4  149.08   16.13
  -3  -7  -4  107.13   13.30
  -3  -7  -5   -5.28    2.98
  -3  -7  -5   -0.97    2.25
   3   7   6   27.72    3.72
   3   7   7   90.44    6.67
   3   7   8   40.44    4.60
  -3  -7  -8   40.81    4.54
  -3  -7  -9   95.48    6.73
  -3  -7 -10    6.40    1.67
   3   7  11   19.98    2.87
  -3  -7 -11   20.80    2.88
   3   7  12   30.98    2.90
  -3  -7 -12   32.21    3.06
  -3  -7 -13   38.51    2.76
   3   8  -7    6.51    1.27
   3   8  -6   19.94    2.58
   3   8  -5   17.73    2.72
   3   8  -4    9.20    2.11
   3   8  -3   67.44    5.76
   3   8  -2   62.91    5.72
   3   8  -1   72.44    6.02
   3   8  -1   79.73    6.87
   3   8   0   30.08    4.20
   3   8   1  182.49   10.26
   3   8   2   59.17    5.70
   3   8   3  152.90    8.96
   3   8   4   42.90    4.75
   3   8   5  146.69    8.61
   3   8   5  131.74    8.70
   3   8   6    0.79    0.65
   3   8   6   -0.43    0.86
   3   8   7   47.22    5.01
   3   8   8  159.89    8.93
  -3  -8  -8  159.72    9.09
  -3  -8  -9   -0.74    1.38
  -3  -8 -10   13.68    2.52
   3   8  11    1.20    0.67
  -3  -8 -11    1.09    0.99
   3   8  12    1.18    0.69
  -3  -8 -12    1.75    0.89
   3   9  -6  100.13    4.82
   3   9  -5   19.00    2.63
   3   9  -4   43.21    4.42
   3   9  -3   -0.62    1.11
   3   9  -2   24.13    3.23
   3   9  -2   24.55    3.73
   3   9  -1    1.66    1.24
   3   9   0    4.09    1.76
   3   9   1    7.85    2.02
   3   9   2  100.97    7.54
   3   9   3   14.32    3.14
   3   9   4   26.20    3.88
   3   9   5    0.63    0.70
   3   9   6   47.59    4.93
   3   9   6   42.44    5.18
   3   9   7   16.79    2.99
   3   9   8   98.84    7.00
  -3  -9  -8   94.01    7.06
  -3  -9  -9    9.27    2.12
  -3  -9 -10   -1.55    1.11
   3   9  11    5.78    1.42
  -3  -9 -11    7.73    1.64
  -3  -9 -12   26.94    2.43
   3  10  -4   71.97    4.78
   3  10  -3    5.29    1.58
   3  10  -2    7.47    1.95
   3  10  -1   13.84    2.64
   3  10   0    2.48    1.16
   3  10   1    1.13    0.87
   3  10   2   88.69    7.01
   3  10   3   12.57    2.67
   3  10   4   -0.41    1.04
   3  10   5   92.60    6.85
   3  10   6    3.75    1.53
   3  10   7  197.25    9.42
   3  10   8  135.61    7.53
  -3 -10  -8  124.67    7.80
  -3 -10  -9    3.65    1.37
  -3 -10 -10    2.48    0.89
   3  10  11    0.68    0.43
  -3 -10 -11   -0.15    0.59
   3  11  -3    1.48    0.73
   3  11  -2   15.80    2.31
   3  11  -1   15.76    2.57
   3  11   0    3.71    1.31
   3  11   1    1.03    0.94
  -3 -11  -1    1.20    0.91
   3  11   2   58.75    5.35
   3  11   3  118.27    7.50
   3  11   4    0.25    0.62
   3  11   5   58.19    5.03
   3  11   6   -0.02    0.56
   3  11   7   -0.38    0.80
   3  11   8  194.20    7.99
  -3 -11  -8  216.58    9.25
  -3 -11  -9    0.13    1.03
  -3 -11 -10   54.45    3.75
   3  12  -1    3.83    0.97
   3  12   0   11.70    1.83
  -3 -12   0   10.56    1.32
   3  12   1   13.98    2.11
  -3 -12  -1   12.10    1.48
   3  12   2    0.89    0.87
   3  12   3   12.89    2.11
   3  12   4   -0.66    0.48
   3  12   5   12.24    2.00
   3  12   6   12.53    1.91
  -3 -12  -7   14.75    2.25
  -3 -12  -8   34.83    3.19
  -3 -12  -9   -1.14    0.61
  -3 -13  -6   21.19    2.28
  -3 -13  -7   41.70    2.90
   4  -9  -5    3.17    0.92
  -4   9   4    0.69    0.78
  -4   9   3   39.34    3.90
   4  -9  -2    9.26    1.52
   4  -9  -1   17.11    2.16
   4  -9   0    6.30    1.49
   4  -9   1    0.43    0.67
   4  -9   2   -0.05    0.64
   4  -8  -7    0.43    0.49
   4  -8  -6    0.10    0.60
  -4   8   4    8.86    2.00
   4  -8  -3   35.89    3.42
   4  -8  -2    1.08    0.62
   4  -8  -1    7.56    1.79
   4  -8   0    1.00    0.87
   4  -8   1   24.98    3.15
   4  -8   2   23.77    2.85
   4  -8   3   -0.41    0.69
   4  -8   3   -0.91    0.71
   4  -8   4    1.57    0.78
   4  -8   4    3.62    0.96
   4  -7  -8   21.12    1.99
   4  -7  -7   46.57    3.25
   4  -7  -7   41.38    3.34
   4  -7  -6   -0.34    0.84
   4  -7  -6   -0.09    0.81
   4  -7  -4   36.94    3.56
  -4   7   4   26.46    3.86
   4  -7  -3   88.63    6.01
   4  -7  -2    5.45    1.78
   4  -7  -1   37.43    4.28
   4  -7   0   45.43    4.61
   4  -7   1   22.73    3.39
   4  -7   2    2.45    1.35
   4  -7   3  107.46    6.52
   4  -7   4    2.58    1.21
   4  -7   5  213.46    7.64
   4  -7   6    1.75    0.87
   4  -6  -9   14.76    1.93
   4  -6  -8   18.81    2.18
   4  -6  -7   29.94    3.13
   4  -6  -7   35.64    3.17
   4  -6  -6   -0.85    1.02
   4  -6  -6   -0.48    0.77
   4  -6  -4   41.33    4.04
   4  -6  -3   24.34    3.29
   4  -6  -2    3.04    1.48
   4  -6  -1    5.98    1.49
   4  -6   0   50.55    4.97
   4  -6   1   20.94    3.24
   4  -6   2   26.03    3.58
   4  -6   3  129.27    7.93
   4  -6   4    9.41    2.04
   4  -6   5  256.11    9.81
   4  -6   6   12.51    1.80
   4  -6   7   10.97    1.81
   4  -5  -9    6.68    1.39
   4  -5  -8    1.34    0.82
   4  -5  -7    2.93    1.19
   4  -5  -7    6.90    1.62
   4  -5  -6   13.38    2.45
   4  -5  -6   14.87    2.25
   4  -5  -5   18.53    2.55
   4  -5  -4  187.39    8.78
   4  -5  -3   -0.73    0.97
   4  -5  -2   17.81    2.94
   4  -5  -1   27.25    3.49
   4  -5   0  625.05   17.21
   4  -5   1  214.66   10.31
   4  -5   2  141.08    8.55
   4  -5   3   10.73    2.40
   4  -5   4    1.21    1.11
   4  -5   4    2.53    0.92
   4  -5   5  174.50    8.74
   4  -5   5  187.62    8.23
   4  -5   6   21.84    2.81
   4  -5   6   21.25    2.70
   4  -5   7   62.48    4.24
   4  -5   8    1.91    0.89
   4  -5   8    0.14    0.64
   4  -4 -10   33.31    2.57
   4  -4  -9    0.42    0.50
   4  -4  -9    1.21    0.71
   4  -4  -8   24.12    2.81
   4  -4  -7  103.54    6.41
   4  -4  -6   96.96    6.30
   4  -4  -6  105.13    6.24
   4  -4  -5  201.71    9.25
   4  -4  -5  203.44    8.85
   4  -4  -4    4.24    1.44
   4  -4  -3    7.57    1.84
   4  -4  -2   64.68    5.28
   4  -4  -1   81.01    5.93
   4  -4   0  159.20    8.52
   4  -4   0  148.74    8.15
   4  -4   1    8.23    2.20
   4  -4   2  167.23    9.02
   4  -4   3    0.54    0.96
   4  -4   3   -0.24    0.89
   4  -4   4   98.96    7.10
   4  -4   4  104.06    6.40
   4  -4   5   18.67    2.94
   4  -4   5   21.87    2.86
   4  -4   6  176.34    8.08
   4  -4   7    1.32    0.99
   4  -4   8   78.12    4.66
   4  -4   9    2.15    0.72
   4  -4   9    1.52    0.82
   4  -3 -10  111.30    4.84
   4  -3 -10   71.14    4.35
   4  -3  -9    1.28    0.72
   4  -3  -9    0.29    0.58
   4  -3  -9    0.96    0.62
   4  -3  -8   12.07    2.02
   4  -3  -8   12.17    2.15
   4  -3  -7   15.44    2.57
   4  -3  -6  635.70   16.10
   4  -3  -6  634.57   15.42
   4  -3  -5  197.91    9.07
   4  -3  -5  191.49    8.56
   4  -3  -4   45.00    4.09
   4  -3  -4   40.27    5.20
   4  -3  -3    2.27    1.30
   4  -3  -3    0.97    0.80
   4  -3  -2    5.86    1.57
   4  -3  -2    8.14    3.40
   4  -3  -1  145.06   15.89
   4  -3   0  473.15   28.19
   4  -3   1    3.95    5.18
   4  -3   1    3.43    3.01
   4  -3   2   89.54    6.34
   4  -3   2   74.40    5.18
   4  -3   2   89.28   12.73
   4  -3   2   81.91   11.50
   4  -3   3   -0.01    0.89
   4  -3   3    2.49    1.07
   4  -3   4  154.05    8.37
   4  -3   4  153.82    7.66
   4  -3   5  100.09    6.23
   4  -3   6    6.78    1.66
   4  -3   7   23.95    2.85
   4  -3   8   48.19    4.07
   4  -3   9   89.83    4.98
   4  -3   9   75.25    4.79
   4  -3  10   12.52    1.41
   4  -2 -10   13.22    1.71
   4  -2 -10    8.13    1.64
   4  -2  -9    7.22    1.46
   4  -2  -9    5.55    1.44
   4  -2  -8   24.59    2.85
   4  -2  -8   27.85    3.22
   4  -2  -7   98.02    6.08
   4  -2  -6    3.78    1.43
   4  -2  -5  762.22   17.38
   4  -2  -5  758.77   16.94
   4  -2  -5  721.92   22.81
   4  -2  -4    0.36    0.50
   4  -2  -4    1.49    1.03
   4  -2  -4    1.96    1.47
   4  -2  -3   55.98    8.75
   4  -2  -2    3.72    2.25
   4  -2  -1  200.97   15.09
   4  -2  -1  177.06   17.13
   4  -2   0  661.84   32.61
   4  -2   1   44.52    8.42
   4  -2   1   44.14    7.95
   4  -2   2  547.13   27.71
   4  -2   3  117.93   13.72
  -4   2  -4   14.46    4.83
   4  -2   4   16.53    2.33
   4  -2   5  281.40   11.27
   4  -2   5  220.64    9.12
   4  -2   6    0.33    0.84
   4  -2   6    0.13    1.08
   4  -2   7   67.46    5.92
   4  -2   7   59.68    4.85
   4  -2   8   46.62    4.46
   4  -2   8   38.56    3.77
   4  -2   9   34.17    3.49
   4  -2   9   33.47    3.22
   4  -2  10    3.48    1.00
   4  -1 -10   13.16    2.14
   4  -1  -9   17.07    2.21
   4  -1  -9   19.01    2.42
   4  -1  -8    6.99    1.59
   4  -1  -8    6.74    1.48
   4  -1  -7  132.06    7.00
   4  -1  -6   30.39    3.42
   4  -1  -5   22.34    2.77
   4  -1  -5   21.54    2.80
   4  -1  -5   25.21    4.30
   4  -1  -4   32.25    3.28
   4  -1  -4   34.63    3.48
   4  -1  -4   34.89    4.85
   4  -1  -3  106.44   12.09
   4  -1  -2    7.48    2.53
  -4   1   1    9.79    3.41
   4  -1  -1    9.93    3.18
   4  -1  -1   12.69    4.76
   4  -1   0  103.05   12.63
   4  -1   0  108.85   11.02
  -4   1   0  101.10   10.83
   4  -1   1   -0.90    2.30
   4  -1   1    1.30    1.41
  -4   1  -1    1.61    1.10
  -4   1  -2  311.80   19.97
  -4   1  -3   35.09    6.60
  -4   1  -3   34.57    6.55
  -4   1  -4   20.39    5.34
   4  -1   4   19.45    6.03
   4  -1   5  215.82   10.01
   4  -1   6    0.71    0.93
   4  -1   6    1.91    1.20
   4  -1   7   23.17    3.44
   4  -1   7   20.25    2.73
   4  -1   8   -0.73    1.24
   4  -1   8   -0.04    0.85
   4  -1   9   68.49    5.75
   4  -1   9   64.01    4.58
   4  -1  10   41.15    3.88
   4  -1  11   -0.27    0.76
   4   0 -10   16.74    2.45
   4   0  -9   38.54    3.39
   4   0  -9   35.92    4.10
   4   0  -8    5.24    1.36
   4   0  -7   84.95    5.62
   4   0  -6   64.47    4.91
   4   0  -5  195.02    8.38
   4   0  -5  184.24   11.44
   4   0  -4    2.76    1.12
   4   0  -4    2.68    1.07
   4   0  -4    1.64    0.99
   4   0  -3   23.56    6.02
   4   0  -2    4.32    1.66
   4   0  -1  935.88   32.03
   4   0  -1  889.31   37.20
  -4   0   1  928.64   31.27
   4   0   0    0.09    1.47
   4   0   0   -1.23    3.07
   4   0   0    0.07    1.65
  -4   0   0   -0.07    0.82
   4   0   1   63.30    9.59
   4   0   1   73.43    9.06
  -4   0  -1   68.41    8.56
   4   0   2  346.14   20.41
  -4   0  -2  312.45   19.00
  -4   0  -3   32.57    5.54
   4   0   3   36.34    7.17
  -4   0  -3   34.04    6.31
  -4   0  -4  395.43   21.83
   4   0   4  395.53   23.72
  -4   0  -4  388.33   22.78
  -4   0  -5  276.75   19.52
   4   0   5  329.95   22.69
  -4   0  -5  279.65   20.21
   4   0   6    0.04    1.07
   4   0   7   67.67    6.28
   4   0   8   35.43    4.43
   4   0   9  129.43    8.35
   4   0  10   29.23    3.76
   4   0  11    0.66    0.85
   4   1 -10   -0.50    0.83
   4   1  -9   -0.64    1.34
   4   1  -8    1.80    1.24
   4   1  -8    2.12    0.93
   4   1  -7   82.25    5.58
   4   1  -6    3.34    1.23
   4   1  -5    1.45    0.78
   4   1  -5    1.59    0.95
   4   1  -4  169.86    7.46
   4   1  -4  162.05   10.20
   4   1  -3   12.91    4.64
   4   1  -2  167.12   14.80
   4   1  -1  334.75   19.58
   4   1   0  518.61   22.85
   4   1   0  468.22   25.67
   4   1   1   32.07    6.48
   4   1   1   29.65    5.99
   4   1   1   28.74    5.36
   4   1   2   22.14    5.39
   4   1   2   19.14    4.92
   4   1   3  499.46   27.44
   4   1   3  499.50   24.74
  -4  -1  -3  467.63   23.16
   4   1   4  338.85   21.22
  -4  -1  -4  311.73   19.70
   4   1   5   -1.91    3.03
  -4  -1  -5    0.24    2.13
   4   1   6   45.06    4.21
   4   1   6   57.36    5.41
  -4  -1  -6   48.95    8.28
   4   1   7   79.33    5.98
   4   1   7   91.18    7.26
   4   1   8   66.11    6.38
   4   1   9    9.31    2.54
   4   1  10  223.95   10.77
   4   1  11   16.17    2.70
   4   1  12   92.10    4.95
   4   2  -9    2.11    1.11
   4   2  -8    2.04    1.35
   4   2  -7   49.94    4.36
   4   2  -7   58.86    5.91
   4   2  -6   79.41    5.51
   4   2  -6   81.82    7.13
   4   2  -5   13.86    2.30
   4   2  -5   19.07    3.57
   4   2  -4    6.88    1.93
   4   2  -4    5.00    1.27
   4   2  -4    4.90    1.98
   4   2  -3   37.54    7.48
   4   2  -3   27.65    6.02
   4   2  -2  436.76   24.68
   4   2  -2  372.90   21.49
   4   2  -1   17.72    4.58
   4   2   0   26.43    5.74
   4   2   1  100.35   11.54
   4   2   1  146.63   13.95
   4   2   2  192.69   16.59
   4   2   2  210.17   16.77
   4   2   3    1.87    2.33
   4   2   3    1.20    2.12
   4   2   4  509.85   25.78
  -4  -2  -4  530.49   23.88
   4   2   5  451.95   25.47
  -4  -2  -5  418.44   23.21
  -4  -2  -5  439.97   23.59
   4   2   6  255.16   19.93
  -4  -2  -6  230.01   17.75
  -4  -2  -6  236.59   18.50
   4   2   7  632.76   16.35
   4   2   7  588.83   18.17
   4   2   8   53.07    5.03
   4   2   8   48.59    5.38
   4   2   9   18.55    3.12
   4   2   9   17.57    3.32
   4   2  10   76.91    6.55
   4   2  11   85.26    6.33
   4   2  12  223.01    8.46
   4   3  -9    2.71    0.97
   4   3  -8    2.65    1.54
   4   3  -7   55.67    5.40
   4   3  -6   95.64    6.12
   4   3  -6  105.88    8.17
   4   3  -5    4.89    1.92
   4   3  -5    4.79    1.54
   4   3  -5    5.60    2.22
   4   3  -4    5.18    1.30
   4   3  -4    4.39    1.95
   4   3  -4    4.64    1.89
   4   3  -3    5.34    1.30
   4   3  -3    7.34    3.40
   4   3  -3    7.72    2.17
   4   3  -2  256.60   18.86
   4   3  -1    3.60    2.46
   4   3   0  219.32   16.61
   4   3   1  113.98   12.88
   4   3   1  155.31   14.11
   4   3   2  548.55   29.42
   4   3   2  681.57   29.33
   4   3   3   81.44   11.86
  -4  -3  -4   40.10    6.78
  -4  -3  -5  242.19   17.68
  -4  -3  -6   46.65    7.98
   4   3   7  628.44   16.24
   4   3   7  617.73   18.35
   4   3   8   20.61    3.13
   4   3   8   20.14    3.43
   4   3   9    5.33    1.71
   4   3   9    6.44    1.97
   4   3  10  242.89   10.41
   4   3  10  211.88   10.86
   4   3  11   94.14    6.65
   4   3  12  437.39   12.22
   4   4  -8   46.73    4.18
   4   4  -7    7.24    2.12
   4   4  -6   56.35    5.73
   4   4  -5  100.21    6.46
   4   4  -5  123.03    8.54
   4   4  -4    3.70    1.23
   4   4  -4    6.03    1.95
   4   4  -3  162.79    7.45
   4   4  -3  212.14   10.71
   4   4  -2  535.36   29.21
   4   4  -1   22.59    5.94
   4   4   0   11.07    4.16
   4   4   1    3.33    2.64
   4   4   2 1420.84   47.94
   4   4   2 1574.07   43.62
   4   4   3   29.54    7.48
   4   4   4   48.16    9.26
  -4  -4  -4   51.25    7.50
  -4  -4  -5   20.09    4.93
  -4  -4  -6   68.44   10.04
   4   4   7   40.77    4.14
   4   4   7   40.09    4.60
   4   4   8   78.08    6.01
   4   4   8   70.39    6.26
   4   4   9    7.50    2.02
   4   4   9    6.21    1.81
   4   4  10   25.88    3.45
   4   4  10   22.58    3.53
   4   4  11   49.75    4.44
   4   4  11   44.72    4.49
  -4  -4 -11   45.55    3.63
   4   4  12   31.13    3.31
   4   5  -8   49.76    3.47
   4   5  -7   12.35    2.26
   4   5  -6   34.82    4.32
   4   5  -5   45.13    5.20
   4   5  -4  564.43   17.75
   4   5  -3  148.63    9.03
   4   5  -2   37.28    3.65
   4   5  -2   51.60    4.50
   4   5  -2   53.36    5.34
   4   5  -1  320.46   23.21
  -4  -5   0   13.98    5.24
   4   5   0   17.72    5.23
   4   5   1  464.12   26.07
   4   5   2  288.12   22.09
   4   5   3  251.98   21.78
   4   5   4   35.81    8.34
  -4  -5  -5    5.06    2.69
   4   5   6  142.76    7.94
   4   5   7  209.58    9.94
   4   5   7  211.75   10.08
   4   5   8  109.87    7.23
   4   5   8  116.73    7.82
   4   5   9   33.35    4.06
   4   5   9   32.63    4.19
  -4  -5  -9   37.38    3.86
   4   5  10   36.13    4.00
   4   5  10   30.60    3.97
  -4  -5 -10   31.22    3.48
   4   5  11   43.69    4.12
   4   5  11   35.43    3.95
  -4  -5 -11   37.48    3.39
   4   5  12   29.56    3.08
  -4  -5 -12   31.16    2.60
   4   6  -6    0.46    0.73
   4   6  -6   -3.51    1.49
   4   6  -5   11.76    2.35
   4   6  -4  228.50   10.75
   4   6  -3  191.85   10.22
   4   6  -2  250.87   11.44
   4   6  -1    2.38    1.29
   4   6  -1   -3.42    2.57
   4   6   0   87.03    6.82
   4   6   0   89.51    6.40
  -4  -6   0   89.98   12.31
   4   6   1  464.28   27.52
  -4  -6  -1  445.69   27.93
   4   6   2  139.92   14.66
   4   6   3  355.75   25.81
   4   6   4   -0.32    1.37
   4   6   5  153.20    8.40
  -4  -6  -5  112.39   13.28
   4   6   6  200.95    9.78
   4   6   7  174.98    9.33
  -4  -6  -7  172.04    8.85
   4   6   8    1.31    0.81
  -4  -6  -8    0.58    0.84
   4   6   9   31.12    3.94
  -4  -6  -9   32.17    3.65
   4   6  10   24.15    3.33
  -4  -6 -10   19.52    2.83
   4   6  11   84.04    5.66
  -4  -6 -11   77.88    4.98
   4   6  12    9.78    1.60
  -4  -6 -12    9.15    1.52
   4   7  -6    1.05    0.96
   4   7  -5   17.33    2.80
   4   7  -5    2.16    0.65
   4   7  -4    6.40    2.14
   4   7  -4   -2.89    1.84
   4   7  -3  249.49   12.06
   4   7  -3  242.37   10.47
   4   7  -2    2.32    0.92
   4   7  -1   15.03    2.87
   4   7  -1   10.37    2.02
   4   7   0   42.01    5.03
   4   7   0   35.38    3.91
   4   7   1   36.08    4.63
   4   7   1   50.94    4.71
   4   7   2  456.52   15.56
   4   7   2  412.43   11.86
   4   7   3   40.89    4.80
   4   7   4  504.29   16.12
   4   7   5    6.36    1.57
   4   7   5    6.58    1.83
   4   7   6   32.62    4.10
   4   7   7  310.39   12.48
  -4  -7  -7  284.13   11.69
   4   7   8    3.19    1.65
  -4  -7  -8    2.88    1.33
  -4  -7  -9   52.48    4.95
   4   7  10   12.61    2.41
  -4  -7 -10   10.29    2.07
   4   7  11   27.28    3.13
  -4  -7 -11   23.76    2.83
   4   7  12   31.71    2.88
  -4  -7 -12   25.14    2.35
   4   8  -5   46.31    4.10
   4   8  -4    2.24    1.25
   4   8  -3   36.68    4.36
   4   8  -2   37.40    4.73
   4   8  -2   30.01    3.39
   4   8  -1   22.76    3.70
   4   8  -1   25.35    3.36
   4   8   0   24.34    3.86
   4   8   0   38.40    4.18
   4   8   1   10.49    2.63
   4   8   1   58.43    4.97
   4   8   2  119.16    8.32
   4   8   3    3.34    1.73
   4   8   4   43.71    4.89
   4   8   5   23.61    3.65
   4   8   5   26.14    3.28
   4   8   6   28.16    3.82
   4   8   7  268.28   11.87
   4   8   8   91.65    6.75
  -4  -8  -8   83.25    6.48
  -4  -8  -9   11.83    2.40
   4   8  10    8.91    2.14
  -4  -8 -10    7.92    1.90
   4   8  11   57.01    4.39
  -4  -8 -11   49.13    3.83
   4   8  12   34.75    2.78
  -4  -8 -12   31.05    2.48
   4   9  -5   22.50    2.35
   4   9  -4   79.78    5.35
   4   9  -3   -0.53    0.86
   4   9  -2    2.03    1.36
   4   9  -1    8.03    2.20
   4   9   0   47.85    5.27
   4   9   1   96.10    7.83
   4   9   2   19.38    3.38
   4   9   3    2.22    1.00
   4   9   4   26.79    3.83
   4   9   5   74.33    6.38
   4   9   5   62.00    5.13
   4   9   6  296.08   12.27
   4   9   7   21.52    3.44
   4   9   8   -0.38    0.64
  -4  -9  -8    1.12    0.93
  -4  -9  -9    1.81    1.18
   4   9  10   15.40    2.55
  -4  -9 -10   13.77    2.18
   4   9  11   49.30    3.76
  -4  -9 -11   40.07    3.25
   4  10  -3   44.31    3.75
   4  10  -2   32.25    3.61
   4  10  -2   22.30    2.52
   4  10  -1    2.94    1.40
   4  10   0   46.53    5.02
   4  10   1   98.63    7.42
   4  10   2   39.85    4.78
   4  10   3   13.95    2.87
   4  10   4   12.18    2.56
   4  10   5   70.44    5.99
   4  10   5   53.46    4.66
   4  10   6   86.99    6.64
   4  10   7    0.24    0.84
   4  10   8    0.08    0.75
  -4 -10  -8   -0.93    1.05
  -4 -10  -9   16.68    2.38
   4  10  10   36.02    3.44
  -4 -10 -10   36.02    3.18
   4  10  11    4.84    1.11
  -4 -10 -11    5.47    1.03
   4  11  -2   -0.44    0.64
   4  11  -1   -0.87    0.63
   4  11  -1    1.28    0.61
   4  11   0   34.89    3.78
   4  11   1    5.25    1.70
   4  11   2    2.75    1.36
   4  11   3   17.27    2.78
   4  11   4   23.28    3.23
   4  11   5    6.06    1.34
   4  11   5    8.75    2.14
   4  11   6   18.36    2.81
   4  11   7    6.01    1.67
  -4 -11  -7    7.31    1.87
   4  11   8   14.23    2.32
  -4 -11  -8   14.50    2.27
  -4 -11  -9   24.99    2.68
   4  11  10    1.75    0.83
  -4 -11 -10    2.07    0.79
   4  12   0   40.71    3.02
   4  12   0   30.92    2.44
   4  12   1   26.24    2.67
   4  12   1   21.55    2.31
   4  12   2    1.12    0.81
   4  12   2    0.64    0.66
   4  12   3    0.12    0.55
   4  12   3    0.67    0.60
   4  12   4   34.92    3.39
   4  12   4   23.89    2.47
   4  12   5    4.16    0.97
   4  12   5    8.96    1.74
   4  12   6    5.05    1.31
   4  12   7   35.68    3.01
  -4 -12  -7   35.70    3.15
  -4 -12  -8   14.90    1.97
   5  -8  -4    1.78    0.67
   5  -8  -3   -1.70    0.84
   5  -8  -3   -0.05    0.40
  -5   8   2   13.37    2.00
   5  -8  -2   28.57    2.41
   5  -8  -1    6.01    1.23
   5  -8   0    1.15    0.79
   5  -8   1   14.71    1.83
   5  -8   2    1.07    0.64
   5  -7  -6   -0.46    0.54
   5  -7  -5   20.81    2.28
   5  -7  -4    8.30    1.64
   5  -7  -4    7.71    1.34
   5  -7  -3    0.21    0.62
   5  -7  -2    0.89    0.75
   5  -7  -1   15.37    2.34
   5  -7   0   21.71    2.71
   5  -7   1   42.60    3.81
   5  -7   2    4.27    1.40
   5  -7   3   59.52    3.95
   5  -7   3   51.96    3.40
   5  -7   4    0.43    0.50
   5  -6  -7    2.58    0.87
   5  -6  -6   24.70    2.63
   5  -6  -5   87.66    5.34
   5  -6  -5   91.32    4.88
   5  -6  -4   12.94    2.18
   5  -6  -4   15.38    2.27
   5  -6  -3   23.28    2.92
   5  -6  -2    6.71    1.75
   5  -6  -1   73.69    5.51
   5  -6   0   61.00    5.22
   5  -6   1    6.59    1.82
   5  -6   2    3.51    1.27
   5  -6   2    2.67    1.24
   5  -6   3   66.56    5.01
   5  -6   3   62.63    4.71
   5  -6   4   37.51    3.39
   5  -6   4   38.11    3.64
   5  -6   5   11.82    1.84
   5  -6   5   10.01    1.45
   5  -6   6    0.30    0.46
   5  -5  -8    1.14    0.47
   5  -5  -7   81.55    4.51
   5  -5  -6  115.78    6.03
   5  -5  -5   -0.04    0.98
   5  -5  -5    0.13    0.60
   5  -5  -4    0.93    0.74
   5  -5  -4    1.47    0.96
   5  -5  -3   -0.17    0.77
   5  -5  -2   27.58    3.35
   5  -5  -1  105.53    6.88
   5  -5   0   35.37    4.18
   5  -5   1    1.79    1.13
   5  -5   1    0.79    1.00
   5  -5   2    2.65    1.39
   5  -5   2    4.59    1.64
   5  -5   3   33.78    3.81
   5  -5   3   30.82    3.73
   5  -5   4   65.08    5.01
   5  -5   4   74.62    5.71
   5  -5   5   46.49    3.82
   5  -5   5   45.12    4.31
   5  -5   6    0.58    0.87
   5  -5   7   13.66    1.80
   5  -4  -8    0.44    0.40
   5  -4  -7   66.17    4.35
   5  -4  -6   35.03    3.61
   5  -4  -5   20.24    2.99
   5  -4  -5   13.64    2.27
   5  -4  -4    1.22    0.87
   5  -4  -4    1.75    0.90
   5  -4  -3   28.45    3.50
   5  -4  -2  119.63    7.39
   5  -4  -1    2.27    1.28
   5  -4   0    1.95    0.73
   5  -4   0    3.53    1.15
   5  -4   1   70.21    5.97
   5  -4   1   76.85    6.08
   5  -4   2   12.90    2.66
   5  -4   2   12.56    2.64
   5  -4   3    9.24    2.38
   5  -4   3    6.92    1.87
   5  -4   4  104.21    6.64
   5  -4   4  119.99    7.81
   5  -4   5   27.64    3.18
   5  -4   5   31.99    4.03
   5  -4   6   16.11    2.66
   5  -4   7   28.98    3.13
   5  -4   8   11.31    1.54
   5  -3  -8    4.36    1.15
   5  -3  -7   26.79    2.94
   5  -3  -6   58.82    4.78
   5  -3  -5    9.86    2.16
   5  -3  -5    9.16    1.99
   5  -3  -4    0.34    0.70
   5  -3  -4   -0.53    1.11
   5  -3  -3   49.09    4.56
   5  -3  -3   54.07    4.75
   5  -3  -3   44.21    5.26
   5  -3  -2  225.36   10.01
   5  -3  -1  125.68    7.56
   5  -3   0    3.06    1.04
   5  -3   0    1.71    0.99
   5  -3   1    1.28    1.25
   5  -3   1    0.82    0.83
   5  -3   2  192.82    9.60
   5  -3   2  194.16   10.05
   5  -3   3   42.04    4.56
   5  -3   3   40.17    4.78
   5  -3   4   -0.31    1.30
   5  -3   4    1.44    1.28
   5  -3   5    3.67    1.31
   5  -3   6   61.31    5.48
   5  -3   7   37.07    4.00
   5  -3   8    0.61    0.83
   5  -2  -8    6.56    1.32
   5  -2  -7   13.98    2.18
   5  -2  -6   53.75    4.53
   5  -2  -5    0.73    1.07
   5  -2  -5   -0.82    0.90
   5  -2  -4  145.16    7.83
   5  -2  -4  164.53    8.13
   5  -2  -4  154.61   10.44
   5  -2  -3  120.44    7.10
   5  -2  -3  127.09    7.22
   5  -2  -3  120.49    9.16
   5  -2  -2    6.00    1.61
   5  -2  -2    8.46    2.13
   5  -2  -2   10.57    2.97
   5  -2  -1  850.08   19.14
   5  -2  -1  841.29   22.44
   5  -2   0   58.22    5.08
   5  -2   0   56.28    4.95
   5  -2   1  257.50   10.74
   5  -2   1  284.77   11.46
   5  -2   2  632.04   16.92
   5  -2   2  684.57   17.71
   5  -2   2  669.03   18.09
   5  -2   3    3.37    2.03
   5  -2   3    4.16    1.79
   5  -2   3    3.14    1.33
   5  -2   4 1184.51   22.92
   5  -2   4 1061.34   23.68
   5  -2   5   16.37    2.99
   5  -2   5   19.85    3.01
   5  -2   6  102.33    6.00
   5  -2   6  111.86    7.56
   5  -2   7   -0.11    0.93
   5  -2   7    1.27    0.91
   5  -2   8   65.70    4.91
   5  -2   9   77.28    4.25
   5  -1  -8   31.91    2.91
   5  -1  -8   24.81    3.03
   5  -1  -7   13.66    2.10
   5  -1  -7    6.24    1.57
   5  -1  -6  132.73    7.08
   5  -1  -6  100.63    7.28
   5  -1  -5    3.40    1.27
   5  -1  -5    8.77    3.08
   5  -1  -4  336.94   11.72
   5  -1  -4  346.54   11.97
   5  -1  -4  343.44   15.88
   5  -1  -3    0.44    0.65
   5  -1  -3   -0.10    0.82
   5  -1  -3    0.09    1.00
   5  -1  -2    1.35    1.06
   5  -1  -2    1.86    1.17
   5  -1  -2    2.07    1.08
   5  -1  -2    2.60    1.71
   5  -1  -1  833.52   17.67
   5  -1  -1  856.42   18.58
   5  -1  -1  845.90   18.38
   5  -1  -1  836.59   22.24
   5  -1   0   12.23    2.22
   5  -1   0   13.42    2.72
   5  -1   0   12.76    2.31
   5  -1   1  403.39   12.82
   5  -1   1  430.29   13.60
   5  -1   2    1.87    1.21
   5  -1   2   -0.13    0.77
   5  -1   2   -0.36    1.13
   5  -1   3  121.50    7.62
   5  -1   3  123.53    7.75
   5  -1   4  366.35   13.23
   5  -1   4  346.13   13.26
   5  -1   5    1.93    1.40
   5  -1   5    0.40    0.92
   5  -1   6  318.45   12.52
   5  -1   6  283.10   11.99
   5  -1   7   15.10    2.65
   5  -1   7   18.28    2.96
   5  -1   8    8.36    1.85
   5  -1   8   10.53    2.32
   5  -1   9  121.52    6.42
   5  -1  10    2.31    0.79
   5   0  -9    3.30    1.04
   5   0  -8    0.87    0.57
   5   0  -8    1.71    0.87
   5   0  -7    5.92    1.42
   5   0  -7    5.05    1.62
   5   0  -6   -0.26    0.97
   5   0  -6    2.26    1.16
   5   0  -5   99.18    6.21
   5   0  -5   86.61    8.22
   5   0  -5   82.99    6.84
   5   0  -4   -0.04    0.69
   5   0  -4    1.17    0.92
   5   0  -4    1.52    1.18
   5   0  -3  382.50   12.19
   5   0  -3  391.61   12.47
   5   0  -3  403.88   16.62
   5   0  -2   24.02    2.91
   5   0  -2   27.86    3.33
   5   0  -2   30.75    3.41
   5   0  -2   27.33    4.15
   5   0  -1  127.55    6.64
   5   0  -1  137.49    7.40
   5   0  -1  127.77    6.85
   5   0  -1  124.77    8.56
   5   0   0   18.07    2.59
   5   0   0   18.28    3.26
   5   0   1  441.72   12.63
   5   0   1  441.34   15.26
   5   0   1  459.71   13.64
   5   0   2  240.48    9.33
   5   0   2  220.61   10.18
   5   0   2  242.59   11.16
   5   0   3  189.39    9.57
   5   0   3  197.73    9.99
   5   0   3  204.77    9.46
   5   0   4    1.21    1.20
   5   0   4   -0.28    1.01
   5   0   5   23.58    3.57
   5   0   5   23.60    3.40
   5   0   6   64.00    5.84
   5   0   6   56.76    5.21
   5   0   7  313.92   12.82
   5   0   7  273.05   11.16
   5   0   8   33.04    4.06
   5   0   8   25.64    3.19
   5   0   9   -0.18    1.14
   5   0  10    3.12    0.99
   5   1  -9   41.66    3.20
   5   1  -8    6.73    1.66
   5   1  -7  122.34    6.34
   5   1  -7  109.05    7.37
   5   1  -6   88.19    5.70
   5   1  -6   76.94    6.61
   5   1  -5  268.29   10.02
   5   1  -5  248.53   13.62
   5   1  -5  239.08   11.95
   5   1  -4   26.66    3.10
   5   1  -4   29.00    4.61
   5   1  -4   25.84    3.88
   5   1  -3    6.61    1.51
   5   1  -3    6.51    1.77
   5   1  -3    6.91    1.71
   5   1  -3    5.33    1.97
   5   1  -3    5.06    1.61
   5   1  -2   44.18    3.87
   5   1  -2   48.72    4.50
   5   1  -2   44.24    4.01
   5   1  -2   44.08    3.79
   5   1  -2   46.93    5.53
   5   1  -2   42.53    4.56
   5   1  -1   56.16    4.22
   5   1  -1   58.04    4.82
   5   1  -1   57.17    4.48
   5   1  -1   47.91    4.12
   5   1  -1   53.08    5.48
   5   1   0    7.21    1.61
   5   1   0    6.57    1.36
   5   1   0    3.45    1.02
   5   1   0    8.00    2.29
  -5  -1   0    8.34    3.42
   5   1   1   -0.73    1.21
   5   1   1    3.06    1.22
   5   1   1    1.46    2.00
  -5  -1  -1    3.23    2.31
   5   1   2   90.16    5.75
   5   1   2   90.31    6.50
   5   1   2   97.70   13.92
   5   1   2  117.69   13.69
  -5  -1  -2   99.19   12.22
   5   1   2  109.72    6.51
   5   1   3   79.91    6.19
   5   1   3  100.24    6.38
   5   1   4    6.80    1.76
   5   1   4    6.90    1.84
   5   1   5   91.74    7.03
   5   1   5   97.00    6.47
   5   1   6   42.60    4.90
   5   1   6   45.81    4.42
   5   1   7   99.78    7.34
   5   1   7  106.33    6.65
   5   1   8   20.47    3.36
   5   1   9    5.10    1.52
   5   1  10   22.94    3.10
   5   1  11  109.71    5.46
   5   2  -8    2.18    1.12
   5   2  -7   45.82    3.97
   5   2  -7   47.76    4.75
   5   2  -6  141.15    7.19
   5   2  -6  129.22    8.31
   5   2  -5    8.22    1.65
   5   2  -5   14.20    3.61
   5   2  -5   14.96    3.20
   5   2  -4  100.44    6.08
   5   2  -4  104.94    8.67
   5   2  -4  101.70    7.61
   5   2  -3  118.13    6.55
   5   2  -3  120.88    9.28
   5   2  -3  115.88    8.06
   5   2  -2  129.71    6.60
   5   2  -2  138.52    7.79
   5   2  -2  144.99    7.13
   5   2  -2  124.72    9.02
   5   2  -2  116.53    7.92
   5   2  -1    4.84    1.45
   5   2  -1    2.49    0.75
   5   2  -1    1.60    0.65
   5   2  -1    3.14    1.03
   5   2  -1    4.33    1.45
   5   2   0   23.29    2.97
   5   2   0   18.78    2.66
   5   2   0   22.63    3.61
  -5  -2   0   24.57    6.02
   5   2   1  303.57   23.85
   5   2   2  194.32   19.13
   5   2   3   22.81    2.90
   5   2   3   20.38    3.11
   5   2   3   13.82    5.57
   5   2   3   22.29    5.94
   5   2   3   24.36    3.08
   5   2   4    1.43    0.54
   5   2   4    1.39    0.61
   5   2   5   71.60    5.48
   5   2   5   66.06    5.95
   5   2   5   77.86    5.52
   5   2   6   54.66    5.02
   5   2   6   51.15    5.32
   5   2   6   64.01    5.00
   5   2   7   51.83    5.02
   5   2   7   54.12    5.51
   5   2   8   47.13    5.07
   5   2   9    3.66    1.20
   5   2  10   55.26    4.93
   5   2  11   52.41    4.15
   5   3  -8   20.01    2.55
   5   3  -7    8.07    1.80
   5   3  -6   25.76    3.21
   5   3  -6   21.08    3.36
   5   3  -5   18.71    2.60
   5   3  -5   25.79    4.51
   5   3  -5   19.16    3.32
   5   3  -4  212.74    8.91
   5   3  -4  240.62   13.07
   5   3  -4  223.56   11.61
   5   3  -3   41.39    3.90
   5   3  -3   45.54    5.64
   5   3  -3   49.94    5.24
   5   3  -2   14.64    2.59
   5   3  -2   12.82    2.11
   5   3  -2   13.85    2.41
   5   3  -2   13.50    3.25
   5   3  -2   15.31    2.85
   5   3  -1   29.59    3.58
   5   3  -1   26.90    3.30
   5   3  -1   21.00    3.50
   5   3  -1   25.82    3.61
   5   3   0    5.88    1.61
   5   3   0    5.78    1.51
   5   3   0    5.27    1.87
   5   3   1  143.98    7.42
   5   3   1  155.84    7.68
   5   3   1  131.38    8.73
   5   3   1  133.12   15.55
   5   3   2  487.68   13.46
   5   3   2  526.79   13.92
   5   3   2  485.96   15.19
   5   3   2  495.24   29.78
   5   3   3    1.72    0.81
   5   3   3    0.33    0.69
   5   3   3    3.94    1.28
   5   3   3   -2.20    2.34
   5   3   3    0.59    1.44
   5   3   4   72.57    5.11
   5   3   4   67.00    5.75
   5   3   5  109.07    6.32
   5   3   5  110.53    6.72
   5   3   5  101.21    7.23
   5   3   6    1.97    0.76
   5   3   6    2.32    1.24
   5   3   7    3.11    1.26
   5   3   7    3.80    1.76
   5   3   8  147.74    8.43
   5   3   8  155.04    9.23
   5   3   9   10.35    2.31
   5   3   9    9.68    2.37
   5   3  10   14.50    2.61
   5   3  11    0.06    0.90
   5   3  12  105.76    4.89
   5   4  -7    3.54    1.31
   5   4  -6   17.41    2.86
   5   4  -5   68.81    6.16
   5   4  -4  172.46   10.65
   5   4  -4  155.73    9.43
   5   4  -3   12.94    2.20
   5   4  -3   20.54    3.74
   5   4  -3   22.12    3.59
   5   4  -2    0.94    0.89
   5   4  -2    0.79    0.75
   5   4  -2    0.39    0.87
   5   4  -2    0.44    0.96
   5   4  -1    0.51    0.74
   5   4  -1    0.50    0.59
   5   4  -1    0.05    0.87
   5   4   0  221.04    9.56
   5   4   0  226.34   11.50
   5   4   0  206.52   10.32
   5   4   1   44.22    4.19
   5   4   1   55.83    4.68
   5   4   1   45.27    5.40
   5   4   2    3.79    1.25
   5   4   2    3.81    1.30
   5   4   2    2.91    0.82
   5   4   3    3.45    1.14
   5   4   3    3.12    1.18
   5   4   4    2.75    1.20
   5   4   4    1.64    0.53
   5   4   4    3.75    1.26
   5   4   5    4.79    1.28
   5   4   5    6.04    1.64
   5   4   5    6.11    1.82
   5   4   6  395.34   13.07
   5   4   6  367.95   12.82
   5   4   6  367.39   13.88
   5   4   7  147.32    8.39
   5   4   7  147.96    8.93
   5   4   8    0.05    0.89
   5   4   8    0.23    1.12
   5   4   9   16.77    2.79
   5   4   9   15.14    2.86
   5   4  10  173.09    8.47
   5   4  10  165.60    8.57
   5   4  11   73.87    5.11
   5   4  12    9.40    1.58
   5   5  -7   14.05    1.80
   5   5  -6   -2.74    1.37
   5   5  -5   41.41    4.60
   5   5  -4    6.65    2.07
   5   5  -3   30.35    4.09
   5   5  -2    8.50    2.17
   5   5  -2    7.49    2.25
   5   5  -1   70.84    5.68
   5   5  -1   68.34    6.35
   5   5  -1   56.01    5.35
   5   5   0  104.15    6.87
   5   5   0  137.01    7.65
   5   5   0  125.07    8.70
   5   5   0  107.31    7.23
   5   5   1   12.26    2.35
   5   5   1   16.65    2.81
   5   5   1   14.32    2.90
   5   5   1    8.26    1.68
   5   5   2    8.80    1.89
   5   5   2   11.54    2.30
   5   5   3   93.62    5.95
   5   5   3  104.17    6.72
   5   5   3  103.55    6.91
   5   5   4    2.32    0.97
   5   5   4    1.99    0.93
   5   5   4    0.35    0.67
   5   5   5   75.12    5.74
   5   5   5   78.52    5.45
   5   5   5   75.68    5.69
   5   5   5   78.07    5.98
   5   5   6  119.82    7.46
   5   5   6  110.34    7.08
   5   5   6  108.87    7.33
   5   5   7   46.06    4.62
   5   5   7   48.51    4.96
   5   5   8    9.48    2.16
   5   5   8   11.39    2.53
   5   5   9   12.87    2.49
   5   5   9   14.28    2.59
   5   5  10    8.49    1.87
   5   5  10    7.09    1.87
   5   5  11   88.38    5.38
   5   6  -6    0.04    0.86
   5   6  -5    5.46    1.35
   5   6  -4   16.87    2.80
   5   6  -3   44.15    4.67
   5   6  -2   20.99    3.00
   5   6  -2   20.54    3.07
   5   6  -1    1.93    1.30
   5   6  -1   -0.46    1.90
   5   6   0  247.07   10.64
   5   6   0  229.21   10.62
   5   6   1  260.95   10.93
   5   6   1  279.56   12.78
   5   6   1  237.91   10.04
   5   6   2    5.85    1.73
   5   6   2   10.48    2.19
   5   6   2    7.43    2.01
   5   6   3   15.46    2.42
   5   6   3   19.80    2.93
   5   6   3   17.14    2.95
   5   6   4    6.38    1.65
   5   6   4    5.26    1.64
   5   6   5    5.97    1.54
   5   6   5    5.10    1.49
   5   6   6  147.88    8.43
   5   6   7   19.46    2.89
   5   6   7   17.98    2.95
   5   6   8   69.33    5.73
   5   6   8   63.06    5.27
   5   6   9    1.09    0.81
   5   6   9    0.77    1.13
   5   6  10   23.53    3.04
   5   6  10   18.74    2.58
   5   6  11   71.27    4.78
   5   6  11   65.34    4.21
   5   7  -5   29.31    2.63
   5   7  -4   47.04    3.89
   5   7  -3    3.02    1.11
   5   7  -2   67.85    5.85
   5   7  -2   60.79    5.02
   5   7  -2   71.14    5.68
   5   7  -1   32.76    4.13
   5   7  -1   27.81    3.75
   5   7  -1   30.45    3.92
   5   7   0    4.07    1.69
   5   7   0    4.21    1.67
   5   7   1  653.63   19.09
   5   7   1  651.29   15.63
   5   7   2   19.33    3.33
   5   7   2   19.64    3.27
   5   7   3   17.94    3.00
   5   7   3   13.73    2.62
   5   7   4  172.77    9.47
   5   7   4  175.08    8.85
   5   7   5  417.03   14.52
   5   7   5  433.84   13.49
   5   7   6  726.45   19.07
   5   7   7   -1.11    0.93
   5   7   8  136.11    7.96
   5   7   9   14.90    2.69
   5   7  10   39.23    3.85
   5   7  11  165.66    6.98
   5   8  -4   55.62    3.14
   5   8  -3    0.60    0.64
   5   8  -3   40.83    3.45
   5   8  -2   12.62    2.15
   5   8  -2   14.94    2.79
   5   8  -1   42.45    4.72
   5   8  -1   38.70    4.05
   5   8   0    3.65    1.40
   5   8   0    6.97    1.94
   5   8   1  165.42    9.68
   5   8   1  154.81    8.58
   5   8   2    1.45    1.27
   5   8   2   -1.22    1.20
   5   8   3  364.30   14.01
   5   8   3  354.12   13.36
   5   8   4    0.24    0.94
   5   8   4   -0.17    1.04
   5   8   5   10.06    2.06
   5   8   5    8.35    2.15
   5   8   6  190.75    9.86
   5   8   7   36.15    4.17
   5   8   8  110.78    7.12
   5   8   8   99.35    6.62
   5   8   9    1.87    1.09
   5   8  10   28.73    3.19
   5   8  11   44.30    3.42
   5   9  -3    0.14    0.46
   5   9  -2    1.78    0.76
   5   9  -2    4.00    1.42
   5   9  -1   65.52    5.44
   5   9  -1   50.29    4.35
   5   9   0   47.30    4.92
   5   9   0   44.70    4.37
   5   9   1    0.14    0.70
   5   9   1    0.78    0.83
   5   9   2   -0.01    0.70
   5   9   2    0.08    1.09
   5   9   3   25.85    3.64
   5   9   3   24.61    3.46
   5   9   4  126.42    7.99
   5   9   4  121.94    7.30
   5   9   5   41.27    4.65
   5   9   5   39.53    4.04
   5   9   6   34.51    4.10
   5   9   7   12.30    2.47
   5   9   8    2.31    1.16
   5   9   9   74.39    5.17
   5   9  10    1.78    0.74
   5   9  11    5.18    1.12
   5  10  -2    0.32    0.51
   5  10  -1    3.72    1.09
   5  10  -1    3.77    1.28
   5  10   0   41.93    4.19
   5  10   0   36.85    3.49
   5  10   1    0.52    0.86
   5  10   1   -0.77    1.14
   5  10   2    0.94    0.79
   5  10   2    1.90    1.03
   5  10   3    0.69    0.67
   5  10   3   -1.07    1.19
   5  10   4   16.69    2.93
   5  10   4   11.98    2.23
   5  10   5    1.14    0.82
   5  10   5    1.22    1.12
   5  10   6   17.60    2.82
   5  10   7    4.46    1.40
  -5 -10  -7    1.23    0.93
   5  10   8    0.28    0.75
   5  10   8   -0.09    0.52
   5  10   9   25.47    2.79
   5  10  10   25.77    2.44
   5  11   0   20.02    2.31
   5  11   0   14.56    1.80
   5  11   1   16.09    2.29
   5  11   1   13.83    1.94
   5  11   2   28.71    3.23
   5  11   2   20.86    2.57
   5  11   3   19.78    2.77
   5  11   3   18.48    2.42
   5  11   4   33.30    3.72
   5  11   4   29.29    2.97
   5  11   5    6.66    1.35
   5  11   5   10.40    2.06
   5  11   6    0.57    0.80
  -5 -11  -6    0.70    0.97
   5  11   7    0.82    0.65
  -5 -11  -7    2.10    0.85
   5  11   8    9.40    1.51
   5  12   2    1.17    0.52
   5  12   3   31.78    2.77
   5  12   3   24.52    2.18
   5  12   4   21.46    2.32
   5  12   4   14.75    1.71
   5  12   5   -0.15    0.56
   5  12   6    6.50    1.20
   6  -6  -4   12.29    1.54
   6  -6  -3    9.23    1.41
   6  -6  -3   10.58    1.48
   6  -6  -2   94.41    4.61
   6  -6  -2  103.80    4.85
   6  -6  -1    2.66    0.85
   6  -6  -1    2.59    1.00
   6  -6   0   23.82    2.14
   6  -6   0   30.59    2.75
   6  -6   1    3.50    0.97
   6  -6   2    0.56    0.50
   6  -5  -5   36.52    2.78
   6  -5  -4   26.14    2.61
   6  -5  -4   27.18    2.50
   6  -5  -3    1.59    0.88
   6  -5  -3    2.11    0.80
   6  -5  -2   32.25    3.16
   6  -5  -2   38.78    3.42
   6  -5  -1    1.55    0.82
   6  -5  -1    1.38    0.90
   6  -5   0    2.55    0.91
   6  -5   0    2.65    1.06
   6  -5   1    0.07    0.86
   6  -5   2   38.12    3.41
   6  -5   3    5.40    1.17
   6  -5   3    7.37    1.44
   6  -5   4   -1.27    0.67
   6  -5   4   -0.02    0.59
   6  -4  -6    3.53    0.83
   6  -4  -5   15.04    1.96
   6  -4  -4    3.38    1.14
   6  -4  -4    3.08    0.94
   6  -4  -3   66.75    4.75
   6  -4  -3   65.57    4.58
   6  -4  -2   37.84    3.66
   6  -4  -2   46.76    4.07
   6  -4  -1    0.85    0.67
   6  -4  -1    0.97    0.75
   6  -4   0    0.26    0.66
   6  -4   0    1.40    1.01
   6  -4   1   52.22    4.41
   6  -4   2   76.39    5.30
   6  -4   2   86.35    5.64
   6  -4   3    7.32    1.54
   6  -4   3    7.67    1.80
   6  -4   4    8.33    1.74
   6  -4   4    4.27    1.05
   6  -4   5    1.58    0.86
   6  -4   6   51.93    3.43
   6  -3  -7    8.08    1.19
   6  -3  -6    1.89    0.85
   6  -3  -5    1.07    0.60
   6  -3  -4   60.50    4.65
   6  -3  -4   62.91    4.59
   6  -3  -3    5.73    1.51
   6  -3  -3    8.62    1.86
   6  -3  -2   21.12    2.96
   6  -3  -2   21.47    2.92
   6  -3  -1   10.33    2.13
   6  -3  -1   13.16    2.32
   6  -3   0    5.43    1.43
   6  -3   0    9.07    1.88
   6  -3   1   -0.54    0.95
   6  -3   2   53.26    4.59
   6  -3   2   64.25    5.11
   6  -3   3  222.96    9.08
   6  -3   3  238.35    9.97
   6  -3   4    9.41    2.16
   6  -3   5   50.15    4.40
   6  -3   6   54.43    4.19
   6  -3   7   45.01    3.24
   6  -2  -7    1.09    0.53
   6  -2  -6    0.82    0.60
   6  -2  -5    0.58    0.68
   6  -2  -4   29.83    3.26
   6  -2  -3   87.76    5.81
   6  -2  -3   91.56    5.98
   6  -2  -3   82.70    7.12
   6  -2  -2   50.86    4.56
   6  -2  -2   55.02    4.68
   6  -2  -2   53.81    5.77
   6  -2  -1   39.74    3.93
   6  -2  -1   41.64    4.07
   6  -2  -1   45.49    4.31
   6  -2  -1   45.56    5.27
   6  -2   0  140.07    7.80
   6  -2   0  151.22    7.98
   6  -2   1   15.49    2.61
   6  -2   2   68.58    5.36
   6  -2   2   71.16    5.86
   6  -2   3   12.70    2.66
   6  -2   3   13.56    2.16
   6  -2   4   60.66    5.31
   6  -2   5   76.75    5.69
   6  -2   6   20.82    2.81
   6  -2   7    3.51    1.05
   6  -1  -7   29.50    2.50
   6  -1  -6    3.22    1.01
   6  -1  -5   14.45    2.21
   6  -1  -4   82.41    5.36
   6  -1  -4   82.27    7.67
   6  -1  -3   21.41    2.84
   6  -1  -3   27.54    3.27
   6  -1  -3   27.26    4.28
   6  -1  -2    8.90    1.96
   6  -1  -2    9.09    2.05
   6  -1  -2    7.48    1.82
   6  -1  -2    7.83    2.40
   6  -1  -1    0.58    0.63
   6  -1  -1    0.48    0.63
   6  -1  -1   -0.01    0.88
   6  -1  -1   -0.01    1.03
   6  -1   0  243.64   10.44
   6  -1   0  247.14   10.19
   6  -1   0  259.68   12.57
   6  -1   1   13.16    2.40
   6  -1   1   11.47    2.59
   6  -1   2   20.50    2.84
   6  -1   2   21.09    3.34
   6  -1   3  105.15    7.06
   6  -1   4  325.47   12.53
   6  -1   4  288.72   11.62
   6  -1   5  171.16    8.80
   6  -1   5  151.89    8.33
   6  -1   6    0.73    0.78
   6  -1   6    3.08    1.35
   6  -1   7   13.86    2.41
   6  -1   7   12.10    2.17
   6  -1   8    0.98    0.63
   6  -1   8    2.77    1.04
   6   0  -7   18.09    1.98
   6   0  -6   36.30    3.21
   6   0  -5   98.15    5.61
   6   0  -4    0.76    0.71
   6   0  -4    1.52    1.55
   6   0  -3   -0.15    0.92
   6   0  -3   -1.09    1.44
   6   0  -2    4.39    1.18
   6   0  -2    7.81    1.90
   6   0  -2    5.92    1.63
   6   0  -2    5.42    2.09
   6   0  -1    8.35    1.94
   6   0  -1    9.45    2.03
   6   0  -1   10.50    2.85
   6   0   0   19.14    2.98
   6   0   0   17.40    2.65
   6   0   0   18.88    3.60
   6   0   1  147.98    8.26
   6   0   1  140.17    7.54
   6   0   1  152.96    9.69
   6   0   2   88.94    5.81
   6   0   2   86.47    7.13
   6   0   3    2.80    1.39
   6   0   3    1.63    0.85
   6   0   3    1.09    0.98
   6   0   4  177.25    9.63
   6   0   4  167.55    8.94
   6   0   5   98.97    7.09
   6   0   5   84.32    6.32
   6   0   6  110.15    7.25
   6   0   6   98.54    6.54
   6   0   7    1.39    0.93
   6   0   7   -0.48    0.84
   6   0   8    6.29    1.66
   6   0   9    0.34    0.59
   6   1  -7   -4.20    1.40
   6   1  -6   42.74    3.44
   6   1  -6   24.21    2.69
   6   1  -5  131.77    6.48
   6   1  -5  100.33    6.54
   6   1  -4   43.88    3.90
   6   1  -4   39.70    5.29
   6   1  -4   30.41    3.72
   6   1  -3   14.24    2.13
   6   1  -3   10.34    2.66
   6   1  -2   -0.96    1.07
   6   1  -2    0.75    1.14
   6   1  -2   -1.34    1.48
   6   1  -1   44.15    4.56
   6   1  -1   41.06    3.99
   6   1  -1   44.02    5.50
   6   1   0  129.40    7.68
   6   1   0  118.04    6.77
   6   1   0  125.18    9.10
   6   1   1  188.21    9.26
   6   1   1  181.45    8.26
   6   1   1  185.64   10.84
   6   1   2   -1.50    1.37
   6   1   2   -0.59    0.83
   6   1   3   15.96    3.14
   6   1   3   18.81    3.32
   6   1   4   13.71    2.98
   6   1   4   11.69    2.52
   6   1   5  121.08    7.98
   6   1   5  123.04    8.42
   6   1   5  120.95    7.47
   6   1   6   56.01    5.44
   6   1   6   54.73    4.81
   6   1   7    1.00    1.19
   6   1   8    2.68    1.36
   6   1   9   12.63    2.11
   6   1  10    6.14    1.25
   6   2  -7    8.56    1.38
   6   2  -6   50.46    3.75
   6   2  -6   34.24    3.45
   6   2  -5   98.30    5.53
   6   2  -5   82.40    6.00
   6   2  -4   71.77    4.96
   6   2  -4   65.31    6.57
   6   2  -4   53.43    5.13
   6   2  -3    2.36    0.96
   6   2  -3    2.17    1.77
   6   2  -3   -1.45    1.75
   6   2  -2  124.85    7.57
   6   2  -2  128.86    6.64
   6   2  -2  113.15    9.07
   6   2  -1  145.82    8.18
   6   2  -1  140.73    7.49
   6   2  -1  127.15    9.40
   6   2   0  119.96    7.39
   6   2   0  104.52    6.37
   6   2   0  109.16    6.67
   6   2   0  110.48    8.61
   6   2   1   48.14    4.70
   6   2   1   48.13    4.07
   6   2   1   46.05    4.49
   6   2   1   52.43    5.89
   6   2   2   12.24    2.39
   6   2   2   14.30    3.21
   6   2   3   63.57    5.36
   6   2   3   65.48    6.03
   6   2   3   72.38    6.89
   6   2   4   15.33    3.15
   6   2   4   12.08    2.68
   6   2   5   30.10    4.10
   6   2   6   67.94    6.05
   6   2   7   70.96    6.06
   6   2   8    2.79    1.64
   6   2   9  158.70    7.77
   6   2  10   11.53    1.90
   6   3  -6   -3.58    1.62
   6   3  -5  315.03    9.74
   6   3  -5  291.57   11.23
   6   3  -4    8.77    1.81
   6   3  -4    8.82    2.51
   6   3  -4    3.46    1.15
   6   3  -3  345.18   10.88
   6   3  -3  352.81   15.50
   6   3  -2  182.63    7.83
   6   3  -2  197.84    8.61
   6   3  -1    0.03    0.69
   6   3  -1   -0.10    0.84
   6   3  -1    1.77    1.06
   6   3  -1   -1.63    1.82
   6   3   0  328.60   12.32
   6   3   0  329.42   11.59
   6   3   1   95.06    6.65
   6   3   1   88.23    6.10
   6   3   1   84.23    7.58
   6   3   1   97.73    6.64
   6   3   2    0.64    0.72
   6   3   2   -0.52    1.09
   6   3   2   -0.46    0.82
   6   3   3   22.05    3.16
   6   3   3   23.36    3.14
   6   3   3   22.03    3.56
   6   3   3   24.60    4.06
   6   3   4   36.03    3.98
   6   3   4   32.77    4.27
   6   3   5   60.29    5.05
   6   3   5   55.08    5.46
   6   3   6  172.49    8.32
   6   3   6  167.10    9.43
   6   3   7    3.01    1.68
   6   3   8  178.31    9.21
   6   3   9  120.43    7.01
   6   3  10    0.82    0.62
   6   4  -6   -1.60    1.06
   6   4  -5   29.71    3.26
   6   4  -4   38.54    4.81
   6   4  -4   27.05    3.37
   6   4  -3   14.71    2.43
   6   4  -3   17.42    3.38
   6   4  -3    9.68    1.94
   6   4  -2   37.27    3.70
   6   4  -2   38.58    5.03
   6   4  -2   29.72    3.78
   6   4  -1   26.41    3.33
   6   4  -1   28.32    4.63
   6   4  -1   20.42    2.81
   6   4   0  345.59   12.66
   6   4   0  369.39   12.54
   6   4   0  339.25   14.98
   6   4   1   33.86    3.90
   6   4   1   34.91    3.86
   6   4   1   30.29    4.51
   6   4   2   11.08    2.19
   6   4   2   14.54    2.59
   6   4   3   21.83    3.18
   6   4   3   21.74    3.12
   6   4   3   25.72    4.20
   6   4   4  246.96   10.25
   6   4   4  258.82   10.39
   6   4   4  256.36   11.71
   6   4   5   -0.64    0.90
   6   4   5    0.23    0.93
   6   4   5   -0.74    0.93
   6   4   6   37.37    3.98
   6   4   6   32.93    4.14
   6   4   7   64.18    5.26
   6   4   7   61.54    5.56
   6   4   8  144.62    8.20
   6   4   9  104.34    6.53
   6   4  10    1.40    0.95
   6   5  -5   -0.62    0.94
   6   5  -4   38.23    3.80
   6   5  -3   19.61    2.89
   6   5  -2  118.16    6.52
   6   5  -2  109.26    7.01
   6   5  -1  122.58    7.13
   6   5  -1  125.75    8.94
   6   5  -1  100.02    6.74
   6   5   0   30.34    3.73
   6   5   0   30.58    4.48
   6   5   0   37.33    4.50
   6   5   1    6.68    1.89
   6   5   1    7.11    1.89
   6   5   1    5.96    2.23
   6   5   2    7.93    1.99
   6   5   2    6.52    2.32
   6   5   3   28.47    3.49
   6   5   3   32.41    3.79
   6   5   3   28.89    4.69
   6   5   4  269.26   10.51
   6   5   4  296.75   11.16
   6   5   5   31.31    3.45
   6   5   5   38.82    3.98
   6   5   5   34.97    4.22
   6   5   6   -0.79    1.14
   6   5   7    0.22    0.61
   6   5   7   -0.17    0.86
   6   5   8   26.06    3.23
   6   5   8   23.33    3.18
   6   5   9   73.76    5.21
   6   5  10   19.35    2.45
   6   6  -5   28.13    2.49
   6   6  -4    7.09    1.75
   6   6  -3    2.50    1.46
   6   6  -2   92.90    5.58
   6   6  -2  101.37    6.45
   6   6  -1   23.87    3.17
   6   6  -1   43.86    4.93
   6   6   0   18.82    3.06
   6   6   0   17.82    3.17
   6   6   1   16.47    2.71
   6   6   1   15.90    3.19
   6   6   2   86.04    6.41
   6   6   2   78.66    7.29
   6   6   3   39.97    4.13
   6   6   3   46.23    4.56
   6   6   3   43.05    5.62
   6   6   4   92.20    6.02
   6   6   4  101.26    6.58
   6   6   5  137.12    7.40
   6   6   6    3.07    1.08
   6   6   6    1.42    0.60
   6   6   7   61.80    5.02
   6   6   7   66.44    5.36
   6   6   8  102.81    6.35
   6   6   8  103.44    6.30
   6   6   9   48.64    4.16
   6   6   9   46.18    3.91
   6   6  10   56.18    3.75
   6   7  -4   57.36    3.30
   6   7  -3   48.18    3.89
   6   7  -2   35.50    3.19
   6   7  -2  104.76    5.67
   6   7  -1   29.41    3.38
   6   7  -1  118.48    6.28
   6   7   0    5.12    1.57
   6   7   0  139.12    7.00
   6   7   1    0.88    1.01
   6   7   1  203.65    8.46
   6   7   2   33.61    3.96
   6   7   2   35.39    4.66
   6   7   3   28.53    3.65
   6   7   3   33.42    4.62
   6   7   4    2.09    1.02
   6   7   4    1.40    0.58
   6   7   4    3.61    1.51
   6   7   5   35.21    3.92
   6   7   5   38.50    3.90
   6   7   6   42.56    4.24
   6   7   6   42.13    3.79
   6   7   7   62.50    4.87
   6   7   8   -0.60    0.64
   6   7   9   14.80    2.21
   6   7  10   10.19    1.66
   6   8  -2  134.54    5.18
   6   8  -1   45.71    3.81
   6   8  -1  192.40    6.75
   6   8   0    1.92    1.05
   6   8   1    7.04    1.84
   6   8   2    2.97    1.37
   6   8   2   -0.32    0.75
   6   8   3   48.52    4.62
   6   8   3   53.75    4.81
   6   8   4   32.02    3.68
   6   8   4   34.36    3.73
   6   8   4   40.43    4.74
   6   8   5   18.33    2.90
   6   8   5   18.06    2.63
   6   8   6   20.59    2.96
   6   8   6   18.45    2.45
   6   8   7    4.48    1.24
   6   8   8    3.42    1.11
   6   8   9   30.86    2.93
   6   8  10    0.57    0.48
   6   9  -1    2.33    0.81
   6   9   0    4.61    1.33
   6   9   1    0.96    0.86
   6   9   1    2.31    0.96
   6   9   2    0.79    0.81
   6   9   2    1.06    0.87
   6   9   3   30.56    3.48
   6   9   3   29.95    3.43
   6   9   4    6.69    1.57
   6   9   4    4.42    1.46
   6   9   5   71.59    5.29
   6   9   5   69.77    4.76
   6   9   6   41.45    3.86
   6   9   6   52.31    4.69
   6   9   7   79.46    5.16
   6   9   8   73.27    4.36
   6   9   9   26.30    2.40
   6  10   0   30.69    2.45
   6  10   1   47.29    3.42
   6  10   1   46.70    3.46
   6  10   2   43.86    3.58
   6  10   2   46.07    3.64
   6  10   3   14.71    2.16
   6  10   3   16.08    2.19
   6  10   4    3.51    0.93
   6  10   4    3.35    1.06
   6  10   5   14.91    2.20
   6  10   5   13.21    1.78
   6  10   6    1.08    0.88
   6  11   3    1.67    0.72
   6  11   4    0.60    0.49
   6  11   4    2.25    0.74
   6  11   5    8.54    1.43
   6  11   6   13.60    1.75
   7  -4  -1   53.22    3.23
   7  -4   0   67.84    3.72
   7  -4   1    3.44    0.87
   7  -3  -1    8.36    1.45
   7  -3   0   19.45    2.23
   7  -3   1    7.81    1.47
   7  -3   1    5.62    1.30
   7  -3   2    1.94    0.79
   7  -3   2    1.63    0.84
   7  -3   3   35.23    3.01
   7  -3   4   30.16    2.61
   7  -2  -3   -0.48    0.51
   7  -2  -2    9.32    1.38
   7  -2  -1   -0.48    0.78
   7  -2   0   43.95    3.60
   7  -2   0   46.55    3.72
   7  -2   1   40.39    3.61
   7  -2   1   41.89    3.47
   7  -2   2    8.67    1.76
   7  -2   2    6.60    1.40
   7  -2   3   71.27    4.80
   7  -2   4    1.17    0.78
   7  -2   5    4.96    1.14
   7  -1  -4    2.91    0.78
   7  -1  -3   10.76    1.55
   7  -1  -2   28.87    3.79
   7  -1  -1   58.21    4.20
   7  -1  -1   61.74    4.52
   7  -1  -1   61.93    5.43
   7  -1   0   51.00    4.20
   7  -1   0   59.09    4.37
   7  -1   0   54.81    5.16
   7  -1   1  133.53    7.04
   7  -1   1  146.60    6.81
   7  -1   2   61.79    4.85
   7  -1   2   63.58    4.25
   7  -1   3   22.17    2.93
   7  -1   4   18.97    2.61
   7  -1   5  215.71    8.18
   7  -1   6   70.78    4.26
   7   0  -4    3.17    1.03
   7   0  -3   -0.14    0.50
   7   0  -2   33.81    4.23
   7   0  -1   31.94    3.34
   7   0  -1   37.64    4.56
   7   0   0   44.74    4.20
   7   0   0   42.66    3.81
   7   0   0   41.19    4.89
   7   0   1   73.24    5.48
   7   0   1   74.12    4.90
   7   0   1   67.95    6.05
   7   0   2   91.32    6.10
   7   0   2   88.39    6.63
   7   0   3  162.92    8.08
   7   0   4    0.98    0.69
   7   0   5   12.44    2.14
   7   0   6   22.48    2.59
   7   0   7   14.66    1.80
   7   1  -4   14.29    1.71
   7   1  -3   -1.04    0.68
   7   1  -3    0.11    0.86
   7   1  -2   22.33    3.77
   7   1  -1   39.69    3.89
   7   1  -1   45.37    5.35
   7   1   0    9.91    2.15
   7   1   0   13.04    2.81
   7   1   1    6.23    1.64
   7   1   1    9.42    2.48
   7   1   2    7.80    1.81
   7   1   2    8.12    2.17
   7   1   3   16.08    2.66
   7   1   3   15.23    2.84
   7   1   4   82.90    5.79
   7   1   4   77.54    6.04
   7   1   5  101.89    6.10
   7   1   6    4.74    1.29
   7   1   7   22.84    2.38
   7   2  -3   -1.83    1.48
   7   2  -2    7.54    2.04
   7   2  -1  159.73   10.07
   7   2   0    0.46    0.82
   7   2   0    0.59    1.08
   7   2   1   17.59    2.82
   7   2   1   18.79    3.56
   7   2   2   26.89    3.50
   7   2   2   26.22    3.81
   7   2   3   40.40    4.24
   7   2   3   34.76    4.41
   7   2   4   41.79    4.15
   7   2   4   40.91    4.66
   7   2   5   25.57    3.09
   7   2   5   24.68    3.61
   7   2   6    2.85    0.96
   7   2   6    3.36    1.37
   7   2   7   72.18    4.32
   7   2   7   85.20    5.61
   7   2   8   24.36    2.77
   7   3  -4   49.31    3.15
   7   3  -3    0.51    1.07
   7   3  -3   40.37    3.33
   7   3  -2  182.84   10.24
   7   3  -2  162.34    6.59
   7   3  -1  315.17   13.89
   7   3  -1  299.82    9.00
   7   3   0    4.08    1.38
   7   3   0    5.98    2.04
   7   3   1  104.50    6.71
   7   3   1   98.68    7.82
   7   3   2    1.02    0.89
   7   3   2    0.11    1.39
   7   3   3   99.27    6.52
   7   3   3  100.47    7.67
   7   3   4  200.19    8.98
   7   3   4  207.02   10.81
   7   3   5    1.06    0.92
   7   3   5    0.82    1.10
   7   3   6   31.04    3.17
   7   3   6   31.14    3.99
   7   3   7   61.30    4.96
   7   3   7   70.88    5.32
   7   3   8   24.69    2.94
   7   4  -4   75.79    3.69
   7   4  -3   57.17    3.74
   7   4  -2   19.86    3.23
   7   4  -2   80.42    4.81
   7   4  -1   57.92    5.83
   7   4  -1  144.36    6.55
   7   4   0    1.57    1.57
   7   4   0  156.41    6.98
   7   4   1   56.47    4.92
   7   4   1   49.35    5.57
   7   4   2    9.45    2.06
   7   4   2    7.35    2.06
   7   4   3   72.15    5.38
   7   4   3   82.79    7.13
   7   4   4   65.74    5.03
   7   4   4   66.85    6.25
   7   4   5    8.67    1.72
   7   4   5    7.75    2.28
   7   4   6    3.90    1.11
   7   4   6    3.69    1.60
   7   4   7   29.75    3.71
   7   4   8   58.36    4.43
   7   4   8   57.39    4.47
   7   5  -3  136.17    5.18
   7   5  -2    1.12    1.01
   7   5  -2   98.54    5.07
   7   5  -1   34.14    4.22
   7   5  -1  145.01    6.42
   7   5   0   10.18    1.91
   7   5   0   12.08    2.62
   7   5   1   35.87    3.62
   7   5   1   38.55    4.88
   7   5   2   94.57    6.03
   7   5   2   95.76    7.54
   7   5   3    9.54    1.96
   7   5   3    9.50    2.00
   7   5   3    8.93    2.52
   7   5   4    8.94    1.83
   7   5   4    6.12    2.12
   7   5   5    2.86    0.98
   7   5   5    1.04    1.32
   7   5   6   15.68    3.02
   7   5   7   57.07    5.20
   7   5   8  124.25    6.82
   7   6  -2  161.51    5.67
   7   6  -1   12.30    2.12
   7   6   0    1.85    0.81
   7   6   0    2.61    1.34
   7   6   1   -0.49    0.58
   7   6   1    1.23    1.39
   7   6   2   85.64    5.56
   7   6   2   92.52    7.00
   7   6   3   28.97    3.26
   7   6   3   33.65    4.40
   7   6   4    0.15    0.76
   7   6   4   -0.25    0.94
   7   6   5   10.28    2.44
   7   6   6   14.57    2.83
   7   6   7   13.11    2.49
   7   6   8   46.73    4.23
   7   7   0    7.22    1.30
   7   7   1    0.90    0.57
   7   7   1    2.07    0.95
   7   7   2   41.80    3.72
   7   7   2   52.57    4.91
   7   7   3   63.41    4.58
   7   7   3   78.95    6.07
   7   7   4   21.94    2.65
   7   7   4   24.68    3.48
   7   7   5    5.48    1.73
   7   7   6   17.78    2.90
   7   7   7  117.72    6.87
   7   7   8   95.64    5.65
   7   8   0    0.48    0.44
   7   8   1    3.04    1.00
   7   8   2  123.45    5.83
   7   8   3  148.51    6.52
   7   8   3  172.97    7.70
   7   8   4   60.51    4.07
   7   8   4   73.01    5.19
   7   8   5    1.43    0.60
   7   8   5    1.46    0.95
   7   8   6    5.86    1.56
   7   8   7  369.11   10.84
   7   9   2    1.83    0.70
   7   9   3   32.75    2.68
   7   9   4   41.90    2.98
   8   1   2  107.63    5.10
   8   1   3    2.15    0.75
   8   1   4   24.64    2.30
   8   2   0   12.67    2.09
   8   2   1   41.07    3.92
   8   2   2   58.65    3.96
   8   2   2   57.69    4.59
   8   2   3   92.26    4.89
   8   2   3   88.39    5.39
   8   2   4   48.00    3.36
   8   3   0    6.26    1.58
   8   3   1   32.50    3.58
   8   3   2   24.44    3.16
   8   3   3   -0.49    0.63
   8   3   3   -0.51    0.85
   8   3   4    4.50    0.98
   8   3   4    3.74    1.15
   8   4   0   79.79    5.19
   8   4   1   64.86    5.02
   8   4   2   19.20    2.81
   8   4   3   14.95    2.40
   8   4   4   25.34    3.10
   8   4   5    5.20    1.41
   8   5   1   53.47    4.24
   8   5   2   85.01    5.56
   8   5   3   -0.56    0.97
   8   5   4    1.17    0.95
   8   5   5    9.54    1.79
   8   6   4    2.03    0.75
   0   0   0    0.00    0.00
TITL SSK-C1 in P-1
REM P-1 (#2 in standard setting)
CELL 1.54184   6.715039  10.959148  11.170358  72.1619  79.7211  76.8725
ZERR    2.00   0.000557   0.001291   0.000962   0.0092   0.0073   0.0084
LATT  1
SFAC C H N O Cl
UNIT 40.00 38.00 2.00 4.00 4.00
TREF
HKLF 4
END
_computing_structure_solution     'SHELXT 2014/5 (Sheldrick, 2014)'
;
_shelx_hkl_checksum     35100
_shelx_res_file
;
TITL ssk-c1_a.res in P-1
REM Old TITL SSK-C1 in P-1 #2
REM SHELXT solution in P-1
REM R1 0.146, Rweak 0.009, Alpha 0.034, Orientation as input
REM Formula found by SHELXT: C18 Cl N O
REM DAMP 400
REM BASF -0.3
REM TWIN -1 0 0 0 0 -1 0 -1 0 2
CELL 1.54184 6.715039 10.959148 11.170358 72.1619 79.7211 76.8725
ZERR 2 0.000557 0.001291 0.000962 0.0092 0.0073 0.0084
LATT 1
SFAC C H Cl N O
UNIT 36 36 2 2 2
EQIV $1 -1+X,+Y,+Z
L.S. 20
PLAN  20
TEMP -100(2)
HTAB N1 O1_$1
BOND $H
LIST 4
MORE -1
CONF
fmap 2
acta
OMIT -7 -6 2
OMIT -6 -8 2
OMIT -6 -7 4
OMIT -7 -4 3
OMIT -6 -7 3
OMIT -5 -8 4
OMIT -7 -4 4
REM <olex2.extras>
REM <HklSrc "%.\\SSK-C1.hkl">
REM </olex2.extras>
WGHT    0.101600    0.331900
FVAR       0.96422
CL1   3    0.844809    0.470655    0.396801    11.00000    0.03867    0.05228 =
         0.02972   -0.00870   -0.01144   -0.00892
O1    5    1.053856    0.661787    0.108282    11.00000    0.02844    0.05434 =
         0.04363   -0.01319    0.00229   -0.01486
N1    4    0.481080    0.604546    0.232149    11.00000    0.02010    0.03626 =
         0.03978   -0.01101   -0.00842   -0.00255
H1    2    0.366317    0.597366    0.220927    11.00000    0.03045
C1    1    0.893087    0.641157    0.173536    11.00000    0.02717    0.04458 =
         0.02968   -0.00981   -0.01065   -0.00726
C2    1    0.848315    0.502726    0.227097    11.00000    0.02354    0.04183 =
         0.02609   -0.00871   -0.00714   -0.00375
C3    1    0.634422    0.503215    0.192035    11.00000    0.02333    0.03816 =
         0.02920   -0.00834   -0.00869   -0.00369
AFIX  13
H3    2    0.645051    0.525936    0.097607    11.00000   -1.20000
AFIX   0
C4    1    0.517401    0.736810    0.168315    11.00000    0.02860    0.03737 =
         0.03302   -0.00940   -0.00768   -0.00345
AFIX  13
H4    2    0.526398    0.752419    0.074654    11.00000   -1.20000
AFIX   0
C5    1    0.724269    0.748690    0.202181    11.00000    0.03093    0.03844 =
         0.03969   -0.01143   -0.00366   -0.00973
AFIX  23
H5A   2    0.759691    0.834370    0.152745    11.00000   -1.20000
H5B   2    0.711027    0.743428    0.293247    11.00000   -1.20000
AFIX   0
C6    1    0.563593    0.373277    0.244327    11.00000    0.02061    0.03841 =
         0.03469   -0.01145   -0.00904   -0.00221
C7    1    0.588049    0.290629    0.167982    11.00000    0.02495    0.04338 =
         0.03946   -0.01462   -0.00647   -0.00241
AFIX  43
H7    2    0.652365    0.314997    0.083411    11.00000   -1.20000
AFIX   0
C8    1    0.519608    0.173348    0.214058    11.00000    0.03556    0.04293 =
         0.05677   -0.02230   -0.01314   -0.00105
AFIX  43
H8    2    0.535152    0.118302    0.160527    11.00000   -1.20000
AFIX   0
C9    1    0.428523    0.135399    0.337666    11.00000    0.03620    0.04050 =
         0.05825   -0.00688   -0.01419   -0.01087
AFIX  43
H9    2    0.383362    0.054096    0.369579    11.00000   -1.20000
AFIX   0
C10   1    0.403980    0.217182    0.414220    11.00000    0.03970    0.05186 =
         0.04134   -0.00687   -0.00584   -0.01721
AFIX  43
H10   2    0.342192    0.191496    0.499270    11.00000   -1.20000
AFIX   0
C11   1    0.468719    0.336401    0.368025    11.00000    0.03241    0.04520 =
         0.03581   -0.01202   -0.00385   -0.01061
AFIX  43
H11   2    0.448324    0.392757    0.420737    11.00000   -1.20000
AFIX   0
C12   1    0.339413    0.833484    0.210405    11.00000    0.02728    0.03793 =
         0.03773   -0.01131   -0.00712   -0.00691
C13   1    0.247986    0.943272    0.124073    11.00000    0.04188    0.04270 =
         0.04059   -0.00929   -0.01012   -0.00405
AFIX  43
H13   2    0.299688    0.959721    0.036846    11.00000   -1.20000
AFIX   0
C14   1    0.081721    1.029771    0.163096    11.00000    0.04107    0.04161 =
         0.05907   -0.01387   -0.01870    0.00591
AFIX  43
H14   2    0.021674    1.105393    0.103139    11.00000   -1.20000
AFIX   0
C15   1    0.004133    1.004855    0.290223    11.00000    0.03205    0.04813 =
         0.06189   -0.02464   -0.00833    0.00145
AFIX  43
H15   2   -0.110234    1.063019    0.317555    11.00000   -1.20000
AFIX   0
C16   1    0.093530    0.895328    0.376917    11.00000    0.03598    0.05251 =
         0.04675   -0.01922   -0.00040   -0.00722
AFIX  43
H16   2    0.040488    0.878327    0.463959    11.00000   -1.20000
AFIX   0
C17   1    0.260587    0.809934    0.337454    11.00000    0.03279    0.04072 =
         0.03808   -0.00952   -0.00548   -0.00365
AFIX  43
H17   2    0.321392    0.734907    0.397724    11.00000   -1.20000
AFIX   0
C18   1    1.015924    0.401015    0.183653    11.00000    0.02652    0.04305 =
         0.04269   -0.01514   -0.00750   -0.00213
AFIX 137
H18A  2    1.150659    0.412810    0.195670    11.00000   -1.50000
H18B  2    1.012031    0.411066    0.093806    11.00000   -1.50000
H18C  2    0.993123    0.313607    0.233478    11.00000   -1.50000
AFIX   0
HKLF 4
REM  ssk-c1_a.res in P-1
REM R1 =  0.0573 for    2456 Fo > 4sig(Fo)  and  0.0666 for all    2847 data
REM    195 parameters refined using      0 restraints
END
WGHT      0.1007      0.3402
REM Highest difference peak  0.683,  deepest hole -0.293,  1-sigma level  0.073
Q1    1   0.7974  0.5769  0.3785  11.00000  0.05    0.68
Q2    1   0.8818  0.3779  0.4205  11.00000  0.05    0.56
Q3    1   0.7787  0.6343  0.3854  11.00000  0.05    0.54
Q4    1   1.0934  0.5776  0.1232  11.00000  0.05    0.44
Q5    1   0.8773  0.5693  0.1983  11.00000  0.05    0.43
Q6    1   0.9228  0.4420  0.2040  11.00000  0.05    0.36
Q7    1   0.1655  0.8277  0.3653  11.00000  0.05    0.34
Q8    1   0.6204  0.4355  0.2190  11.00000  0.05    0.33
Q9    1   0.7433  0.5034  0.2145  11.00000  0.05    0.32
Q10   1   0.7996  0.6888  0.2022  11.00000  0.05    0.31
Q11   1   0.4018  0.7636  0.2137  11.00000  0.05    0.31
Q12   1   0.3128  0.9154  0.1801  11.00000  0.05    0.31
Q13   1   0.6114  0.3017  0.2341  11.00000  0.05    0.30
Q14   1   0.1975  0.9985  0.1386  11.00000  0.05    0.30
Q15   1   0.3763  0.3015  0.3883  11.00000  0.05    0.30
Q16   1   0.6036  0.2000  0.1932  11.00000  0.05    0.29
Q17   1   0.5362  0.5279  0.2359  11.00000  0.05    0.28
Q18   1   0.0455  0.9218  0.3226  11.00000  0.05    0.27
Q19   1   0.3077  0.7260  0.3682  11.00000  0.05    0.26
Q20   1   0.4890  0.1400  0.3790  11.00000  0.05    0.26
;
_shelx_res_checksum     52793
_shelxl_version_number     2014/6
data_II
_audit_creation_method
;
Olex2 1.2
(compiled 2016.09.09 svn.r3337 for OlexSys, GUI svn.r5227)
;
_chemical_name_systematic
;
3-Chloro-3-methyl-<i>r</i>-2,<i>c</i>-6-di-<i>p</i>-tolylpiperidin-4-one
;
_chemical_name_common     ?
_chemical_formula_moiety     'C20 H22 Cl N O'
_chemical_formula_sum     'C20 H22 Cl N O'
_chemical_formula_weight     327.83
_chemical_melting_point     ?
_shelx_space_group_comment
;
The symmetry employed for this shelxl refinement is uniquely defined
by the following loop, which should always be used as a source of
symmetry information in preference to the above space-group names.
They are only intended as comments.
;
_space_group_crystal_system     orthorhombic
_space_group_name_H-M_alt     'P n a 21'
_space_group_name_Hall     'P 2c -2n'
loop_
    _space_group_symop_operation_xyz
    'x, y, z'
    '-x, -y, z+1/2'
    'x+1/2, -y+1/2, z'
    '-x+1/2, y+1/2, z+1/2'
_cell_length_a     13.0578(2)
_cell_length_b     22.6513(4)
_cell_length_c     5.93756(8)
_cell_angle_alpha     90
_cell_angle_beta     90
_cell_angle_gamma     90
_cell_volume     1756.19(5)
_cell_formula_units_Z     4
_cell_measurement_reflns_used     5659
_cell_measurement_theta_min     3.8970
_cell_measurement_theta_max     71.4480
_cell_measurement_temperature     173(2)
_exptl_crystal_description     ' '
_exptl_crystal_colour     colourless
_exptl_crystal_size_max     0.32
_exptl_crystal_size_mid     0.18
_exptl_crystal_size_min     0.08
_exptl_crystal_density_diffrn     1.240
_exptl_crystal_density_meas     ?
_exptl_crystal_density_method     ?
_exptl_crystal_F_000     696
_exptl_absorpt_coefficient_mu     1.943
_exptl_absorpt_correction_type     multi-scan
_exptl_absorpt_process_details
;
CrysAlisPro (Agilent, 2014)
;
_shelx_estimated_absorpt_T_min     ?
_shelx_estimated_absorpt_T_max     ?
_exptl_absorpt_correction_T_min     0.72387
_exptl_absorpt_correction_T_max     1.00000
_diffrn_ambient_temperature     173(2)
_diffrn_radiation_type     CuK\a
_diffrn_radiation_wavelength     1.54184
_diffrn_radiation_monochromator     graphite
_diffrn_measurement_device_type     'Agilent Xcalibur, Eos, Gemini'
_diffrn_measurement_device     'four-circle diffractometer'
_diffrn_measurement_method     '\w scans'
_diffrn_detector_area_resol_mean     16.0416
_diffrn_reflns_number     11595
_diffrn_reflns_av_R_equivalents     0.0497
_diffrn_reflns_theta_min     3.903
_diffrn_reflns_theta_max     71.443
_diffrn_reflns_theta_full     67.684
_diffrn_measured_fraction_theta_max     0.996
_diffrn_measured_fraction_theta_full     1.000
_diffrn_reflns_limit_h_min     -15
_diffrn_reflns_limit_h_max     15
_diffrn_reflns_limit_k_min     -24
_diffrn_reflns_limit_k_max     27
_diffrn_reflns_limit_l_min     -6
_diffrn_reflns_limit_l_max     7
_refine_special_details     ?
_reflns_number_total     2966
_reflns_number_gt     2873
_reflns_threshold_expression     'I > 2\s(I)'
_refine_ls_structure_factor_coef     Fsqd
_refine_ls_matrix_type     full
_refine_ls_R_factor_all     0.0350
_refine_ls_R_factor_gt     0.0339
_refine_ls_wR_factor_gt     0.0857
_refine_ls_wR_factor_ref     0.0870
_refine_ls_goodness_of_fit_ref     1.066
_refine_ls_restrained_S_all     1.066
_refine_ls_number_reflns     2966
_refine_ls_number_parameters     214
_refine_ls_number_restraints     1
_refine_ls_hydrogen_treatment     mixed
_refine_ls_weighting_scheme     calc
_refine_ls_weighting_details
              'w=1/[\s^2^(Fo^2^)+(0.0522P)^2^+0.1354P] where P=(Fo^2^+2Fc^2^)/3'
_atom_sites_solution_hydrogens     mixed
_atom_sites_solution_primary     ?
_atom_sites_solution_secondary     ?
_refine_ls_shift/su_max     0.001
_refine_ls_shift/su_mean     0.000
_refine_diff_density_max     0.236
_refine_diff_density_min     -0.205
_refine_ls_extinction_method     none
_refine_ls_extinction_coef     .
_refine_ls_abs_structure_details
;
Flack <i>x</i> determined using 1017 quotients
[(<i>I</i>^+^)-(<i>I</i>^-^)]/[(<i>I</i>^+^)+(<i>I</i>^-^)]
(Parsons <i>et al.</i>,  2013)
;
_refine_ls_abs_structure_Flack     -0.010(13)
loop_
    _atom_type_symbol
    _atom_type_description
    _atom_type_scat_dispersion_real
    _atom_type_scat_dispersion_imag
    _atom_type_scat_source
    'C' 'C' 0.0181 0.0091
                         'International Tables Vol C Tables 4.2.6.8 and 6.1.1.4'
    'H' 'H' 0.0000 0.0000
                         'International Tables Vol C Tables 4.2.6.8 and 6.1.1.4'
    'Cl' 'Cl' 0.3639 0.7018
                         'International Tables Vol C Tables 4.2.6.8 and 6.1.1.4'
    'N' 'N' 0.0311 0.0180
                         'International Tables Vol C Tables 4.2.6.8 and 6.1.1.4'
    'O' 'O' 0.0492 0.0322
                         'International Tables Vol C Tables 4.2.6.8 and 6.1.1.4'
_computing_data_collection
;
CrysAlisPro (Agilent, 2014)
;
_computing_cell_refinement
;
CrysAlisPro (Agilent, 2014)
;
_computing_data_reduction
;
CrysAlisPro (Agilent, 2014)
;
_computing_structure_solution
;
SHELXT (Sheldrick, 2015a)
;
_computing_structure_refinement
;
SHELXL (Sheldrick, 2015b)
;
_computing_molecular_graphics
;
<i>OLEX2</i> (Dolomanov <i>et al.</i>,  2009)
;
_computing_publication_material
;
<i>OLEX2</i> (Dolomanov <i>et al.</i>,  2009)
;
loop_
    _atom_site_type_symbol
    _atom_site_label
    _atom_site_fract_x
    _atom_site_fract_y
    _atom_site_fract_z
    _atom_site_U_iso_or_equiv
    _atom_site_adp_type
    _atom_site_calc_flag
    _atom_site_occupancy
    _atom_site_disorder_assembly
    _atom_site_disorder_group
    Cl Cl1 0.54670(4) 0.77906(3) 0.75415(12) 0.04218(17) Uani d 1 . .
    O O1 0.43096(11) 0.75024(7) 0.2382(4) 0.0378(4) Uani d 1 . .
    N N1 0.71897(14) 0.72611(7) 0.4371(4) 0.0287(4) Uani d 1 . .
    H H1 0.784(3) 0.7255(12) 0.419(6) 0.034 Uiso d 1 . .
    C C1 0.50913(16) 0.74057(10) 0.3414(4) 0.0310(4) Uani d 1 . .
    C C2 0.56797(16) 0.79142(10) 0.4558(4) 0.0300(4) Uani d 1 . .
    C C3 0.68295(15) 0.78608(8) 0.3965(4) 0.0269(4) Uani d 1 . .
    H H3 0.6902 0.7941 0.2317 0.032 Uiso calc 1 . .
    C C4 0.66920(16) 0.68266(9) 0.2913(4) 0.0303(5) Uani d 1 . .
    H H4 0.6745 0.6960 0.1312 0.036 Uiso calc 1 . .
    C C5 0.55566(16) 0.68040(10) 0.3595(5) 0.0384(6) Uani d 1 . .
    H H5A 0.5185 0.6526 0.2600 0.046 Uiso calc 1 . .
    H H5B 0.5496 0.6659 0.5163 0.046 Uiso calc 1 . .
    C C6 0.75100(15) 0.82967(9) 0.5206(4) 0.0276(4) Uani d 1 . .
    C C7 0.77498(16) 0.88426(9) 0.4254(4) 0.0313(4) Uani d 1 . .
    H H7 0.7474 0.8945 0.2826 0.038 Uiso calc 1 . .
    C C8 0.83845(17) 0.92371(9) 0.5363(4) 0.0337(5) Uani d 1 . .
    H H8 0.8530 0.9609 0.4694 0.040 Uiso calc 1 . .
    C C9 0.88100(14) 0.90983(9) 0.7432(5) 0.0338(5) Uani d 1 . .
    C C10 0.85823(18) 0.85499(10) 0.8368(4) 0.0336(5) Uani d 1 . .
    H H10 0.8873 0.8444 0.9778 0.040 Uiso calc 1 . .
    C C11 0.79398(15) 0.81549(9) 0.7278(4) 0.0306(4) Uani d 1 . .
    H H11 0.7792 0.7784 0.7953 0.037 Uiso calc 1 . .
    C C12 0.72266(16) 0.62377(9) 0.3163(4) 0.0309(5) Uani d 1 . .
    C C13 0.77964(18) 0.60043(11) 0.1403(5) 0.0370(5) Uani d 1 . .
    H H13 0.7821 0.6205 -0.0001 0.044 Uiso calc 1 . .
    C C14 0.83321(19) 0.54782(11) 0.1675(5) 0.0403(6) Uani d 1 . .
    H H14 0.8717 0.5325 0.0449 0.048 Uiso calc 1 . .
    C C15 0.83168(18) 0.51738(10) 0.3687(5) 0.0374(5) Uani d 1 . .
    C C16 0.7745(2) 0.54068(11) 0.5437(5) 0.0424(6) Uani d 1 . .
    H H16 0.7719 0.5203 0.6835 0.051 Uiso calc 1 . .
    C C17 0.7208(2) 0.59322(10) 0.5193(5) 0.0388(5) Uani d 1 . .
    H H17 0.6825 0.6084 0.6424 0.047 Uiso calc 1 . .
    C C18 0.52313(18) 0.85084(10) 0.3942(5) 0.0409(6) Uani d 1 . .
    H H18A 0.4509 0.8521 0.4390 0.061 Uiso calc 1 . .
    H H18B 0.5285 0.8568 0.2311 0.061 Uiso calc 1 . .
    H H18C 0.5609 0.8821 0.4725 0.061 Uiso calc 1 . .
    C C19 0.9515(2) 0.95208(12) 0.8652(6) 0.0476(7) Uani d 1 . .
    H H19A 1.0201 0.9500 0.7986 0.071 Uiso calc 1 . .
    H H19B 0.9552 0.9412 1.0248 0.071 Uiso calc 1 . .
    H H19C 0.9250 0.9924 0.8513 0.071 Uiso calc 1 . .
    C C20 0.8889(2) 0.46004(11) 0.3978(6) 0.0486(7) Uani d 1 . .
    H H20A 0.8438 0.4270 0.3588 0.073 Uiso calc 1 . .
    H H20B 0.9111 0.4561 0.5547 0.073 Uiso calc 1 . .
    H H20C 0.9489 0.4597 0.2987 0.073 Uiso calc 1 . .
loop_
    _atom_site_aniso_label
    _atom_site_aniso_U_11
    _atom_site_aniso_U_22
    _atom_site_aniso_U_33
    _atom_site_aniso_U_12
    _atom_site_aniso_U_13
    _atom_site_aniso_U_23
    Cl1 0.0344(3) 0.0598(3) 0.0323(3) -0.0046(2) 0.0068(3) -0.0043(3)
    O1 0.0232(7) 0.0479(8) 0.0423(10) 0.0006(6) -0.0037(8) -0.0050(9)
    N1 0.0199(8) 0.0283(9) 0.0380(11) -0.0017(6) 0.0002(8) -0.0030(7)
    C1 0.0205(9) 0.0392(11) 0.0334(11) -0.0025(8) 0.0030(8) -0.0007(9)
    C2 0.0254(9) 0.0353(10) 0.0294(11) 0.0014(8) 0.0011(9) -0.0015(9)
    C3 0.0233(9) 0.0293(9) 0.0281(12) -0.0024(7) 0.0014(8) -0.0005(8)
    C4 0.0291(9) 0.0285(9) 0.0333(13) -0.0022(8) -0.0022(8) -0.0017(8)
    C5 0.0271(11) 0.0334(11) 0.0548(16) -0.0071(8) -0.0067(10) -0.0025(11)
    C6 0.0222(9) 0.0275(9) 0.0332(11) -0.0001(7) 0.0012(8) -0.0019(9)
    C7 0.0294(10) 0.0313(10) 0.0333(12) 0.0007(8) 0.0011(9) 0.0033(9)
    C8 0.0308(10) 0.0264(9) 0.0439(14) -0.0020(8) 0.0056(9) 0.0001(9)
    C9 0.0252(9) 0.0317(9) 0.0445(13) -0.0017(7) 0.0030(11) -0.0086(10)
    C10 0.0308(10) 0.0352(10) 0.0347(11) 0.0008(8) -0.0046(9) -0.0016(9)
    C11 0.0294(9) 0.0275(9) 0.0350(12) -0.0011(7) -0.0007(9) 0.0012(9)
    C12 0.0291(10) 0.0288(9) 0.0347(13) -0.0037(8) -0.0046(8) -0.0040(8)
    C13 0.0375(12) 0.0398(12) 0.0336(13) 0.0007(9) -0.0012(10) -0.0021(10)
    C14 0.0371(12) 0.0412(12) 0.0427(15) 0.0034(10) 0.0001(10) -0.0104(10)
    C15 0.0328(10) 0.0311(10) 0.0483(15) -0.0024(9) -0.0098(10) -0.0062(10)
    C16 0.0504(14) 0.0366(12) 0.0401(14) 0.0000(10) -0.0024(11) 0.0040(10)
    C17 0.0433(12) 0.0368(11) 0.0363(13) 0.0025(9) 0.0039(10) -0.0025(10)
    C18 0.0307(10) 0.0357(11) 0.0561(17) 0.0036(9) -0.0063(11) -0.0037(11)
    C19 0.0439(13) 0.0416(13) 0.0573(18) -0.0119(10) -0.0041(12) -0.0113(13)
    C20 0.0452(13) 0.0371(12) 0.0634(19) 0.0069(10) -0.0101(13) -0.0063(12)
_geom_special_details
;
 All esds (except the esd in the dihedral angle between two l.s. planes)
 are estimated using the full covariance matrix.  The cell esds are taken
 into account individually in the estimation of esds in distances, angles
 and torsion angles; correlations between esds in cell parameters are only
 used when they are defined by crystal symmetry.  An approximate (isotropic)
 treatment of cell esds is used for estimating esds involving l.s. planes.
;
loop_
    _geom_bond_atom_site_label_1
    _geom_bond_atom_site_label_2
    _geom_bond_site_symmetry_2
    _geom_bond_distance
    _geom_bond_publ_flag
    Cl1 C2 . 1.815(3) ?
    O1 C1 . 1.211(3) ?
    N1 H1 . 0.85(3) ?
    N1 C3 . 1.458(3) ?
    N1 C4 . 1.463(3) ?
    C1 C2 . 1.542(3) ?
    C1 C5 . 1.496(3) ?
    C2 C3 . 1.547(3) ?
    C2 C18 . 1.513(3) ?
    C3 H3 . 1.0000 ?
    C3 C6 . 1.519(3) ?
    C4 H4 . 1.0000 ?
    C4 C5 . 1.538(3) ?
    C4 C12 . 1.513(3) ?
    C5 H5A . 0.9900 ?
    C5 H5B . 0.9900 ?
    C6 C7 . 1.395(3) ?
    C6 C11 . 1.390(3) ?
    C7 H7 . 0.9500 ?
    C7 C8 . 1.385(3) ?
    C8 H8 . 0.9500 ?
    C8 C9 . 1.384(4) ?
    C9 C10 . 1.393(3) ?
    C9 C19 . 1.513(3) ?
    C10 H10 . 0.9500 ?
    C10 C11 . 1.387(3) ?
    C11 H11 . 0.9500 ?
    C12 C13 . 1.388(3) ?
    C12 C17 . 1.390(4) ?
    C13 H13 . 0.9500 ?
    C13 C14 . 1.391(3) ?
    C14 H14 . 0.9500 ?
    C14 C15 . 1.379(4) ?
    C15 C16 . 1.385(4) ?
    C15 C20 . 1.508(3) ?
    C16 H16 . 0.9500 ?
    C16 C17 . 1.389(4) ?
    C17 H17 . 0.9500 ?
    C18 H18A . 0.9800 ?
    C18 H18B . 0.9800 ?
    C18 H18C . 0.9800 ?
    C19 H19A . 0.9800 ?
    C19 H19B . 0.9800 ?
    C19 H19C . 0.9800 ?
    C20 H20A . 0.9800 ?
    C20 H20B . 0.9800 ?
    C20 H20C . 0.9800 ?
loop_
    _geom_angle_atom_site_label_1
    _geom_angle_atom_site_label_2
    _geom_angle_atom_site_label_3
    _geom_angle_site_symmetry_1
    _geom_angle_site_symmetry_3
    _geom_angle
    _geom_angle_publ_flag
    C3 N1 H1 . . 108.3(18) ?
    C3 N1 C4 . . 112.70(18) ?
    C4 N1 H1 . . 111(2) ?
    O1 C1 C2 . . 120.5(2) ?
    O1 C1 C5 . . 122.9(2) ?
    C5 C1 C2 . . 116.51(19) ?
    C1 C2 Cl1 . . 103.80(15) ?
    C1 C2 C3 . . 108.96(17) ?
    C3 C2 Cl1 . . 111.02(16) ?
    C18 C2 Cl1 . . 108.31(18) ?
    C18 C2 C1 . . 111.42(19) ?
    C18 C2 C3 . . 112.96(19) ?
    N1 C3 C2 . . 110.39(17) ?
    N1 C3 H3 . . 107.5 ?
    N1 C3 C6 . . 109.69(17) ?
    C2 C3 H3 . . 107.5 ?
    C6 C3 C2 . . 114.00(17) ?
    C6 C3 H3 . . 107.5 ?
    N1 C4 H4 . . 109.1 ?
    N1 C4 C5 . . 107.14(18) ?
    N1 C4 C12 . . 109.27(18) ?
    C5 C4 H4 . . 109.1 ?
    C12 C4 H4 . . 109.1 ?
    C12 C4 C5 . . 112.94(18) ?
    C1 C5 C4 . . 110.02(18) ?
    C1 C5 H5A . . 109.7 ?
    C1 C5 H5B . . 109.7 ?
    C4 C5 H5A . . 109.7 ?
    C4 C5 H5B . . 109.7 ?
    H5A C5 H5B . . 108.2 ?
    C7 C6 C3 . . 120.7(2) ?
    C11 C6 C3 . . 121.01(19) ?
    C11 C6 C7 . . 118.2(2) ?
    C6 C7 H7 . . 119.6 ?
    C8 C7 C6 . . 120.9(2) ?
    C8 C7 H7 . . 119.6 ?
    C7 C8 H8 . . 119.5 ?
    C9 C8 C7 . . 121.0(2) ?
    C9 C8 H8 . . 119.5 ?
    C8 C9 C10 . . 118.1(2) ?
    C8 C9 C19 . . 121.7(2) ?
    C10 C9 C19 . . 120.2(3) ?
    C9 C10 H10 . . 119.4 ?
    C11 C10 C9 . . 121.2(2) ?
    C11 C10 H10 . . 119.4 ?
    C6 C11 H11 . . 119.7 ?
    C10 C11 C6 . . 120.5(2) ?
    C10 C11 H11 . . 119.7 ?
    C13 C12 C4 . . 120.6(2) ?
    C13 C12 C17 . . 118.2(2) ?
    C17 C12 C4 . . 121.1(2) ?
    C12 C13 H13 . . 119.7 ?
    C12 C13 C14 . . 120.6(2) ?
    C14 C13 H13 . . 119.7 ?
    C13 C14 H14 . . 119.3 ?
    C15 C14 C13 . . 121.4(2) ?
    C15 C14 H14 . . 119.3 ?
    C14 C15 C16 . . 117.9(2) ?
    C14 C15 C20 . . 121.5(3) ?
    C16 C15 C20 . . 120.6(3) ?
    C15 C16 H16 . . 119.3 ?
    C15 C16 C17 . . 121.4(3) ?
    C17 C16 H16 . . 119.3 ?
    C12 C17 H17 . . 119.7 ?
    C16 C17 C12 . . 120.6(3) ?
    C16 C17 H17 . . 119.7 ?
    C2 C18 H18A . . 109.5 ?
    C2 C18 H18B . . 109.5 ?
    C2 C18 H18C . . 109.5 ?
    H18A C18 H18B . . 109.5 ?
    H18A C18 H18C . . 109.5 ?
    H18B C18 H18C . . 109.5 ?
    C9 C19 H19A . . 109.5 ?
    C9 C19 H19B . . 109.5 ?
    C9 C19 H19C . . 109.5 ?
    H19A C19 H19B . . 109.5 ?
    H19A C19 H19C . . 109.5 ?
    H19B C19 H19C . . 109.5 ?
    C15 C20 H20A . . 109.5 ?
    C15 C20 H20B . . 109.5 ?
    C15 C20 H20C . . 109.5 ?
    H20A C20 H20B . . 109.5 ?
    H20A C20 H20C . . 109.5 ?
    H20B C20 H20C . . 109.5 ?
loop_
    _geom_torsion_atom_site_label_1
    _geom_torsion_atom_site_label_2
    _geom_torsion_atom_site_label_3
    _geom_torsion_atom_site_label_4
    _geom_torsion_site_symmetry_1
    _geom_torsion_site_symmetry_2
    _geom_torsion_site_symmetry_3
    _geom_torsion_site_symmetry_4
    _geom_torsion
    _geom_torsion_publ_flag
    Cl1 C2 C3 N1 . . . . 64.2(2) ?
    Cl1 C2 C3 C6 . . . . -59.8(2) ?
    O1 C1 C2 Cl1 . . . . 109.0(2) ?
    O1 C1 C2 C3 . . . . -132.7(2) ?
    O1 C1 C2 C18 . . . . -7.4(3) ?
    O1 C1 C5 C4 . . . . 128.2(2) ?
    N1 C3 C6 C7 . . . . 143.2(2) ?
    N1 C3 C6 C11 . . . . -34.4(3) ?
    N1 C4 C5 C1 . . . . 56.9(3) ?
    N1 C4 C12 C13 . . . . -111.4(2) ?
    N1 C4 C12 C17 . . . . 65.1(3) ?
    C1 C2 C3 N1 . . . . -49.5(3) ?
    C1 C2 C3 C6 . . . . -173.48(19) ?
    C2 C1 C5 C4 . . . . -49.9(3) ?
    C2 C3 C6 C7 . . . . -92.4(2) ?
    C2 C3 C6 C11 . . . . 89.9(2) ?
    C3 N1 C4 C5 . . . . -66.6(2) ?
    C3 N1 C4 C12 . . . . 170.74(18) ?
    C3 C6 C7 C8 . . . . -178.9(2) ?
    C3 C6 C11 C10 . . . . 178.2(2) ?
    C4 N1 C3 C2 . . . . 64.0(2) ?
    C4 N1 C3 C6 . . . . -169.52(18) ?
    C4 C12 C13 C14 . . . . 176.6(2) ?
    C4 C12 C17 C16 . . . . -176.7(2) ?
    C5 C1 C2 Cl1 . . . . -72.9(2) ?
    C5 C1 C2 C3 . . . . 45.4(3) ?
    C5 C1 C2 C18 . . . . 170.7(2) ?
    C5 C4 C12 C13 . . . . 129.5(2) ?
    C5 C4 C12 C17 . . . . -54.1(3) ?
    C6 C7 C8 C9 . . . . 0.9(3) ?
    C7 C6 C11 C10 . . . . 0.5(3) ?
    C7 C8 C9 C10 . . . . 0.1(3) ?
    C7 C8 C9 C19 . . . . 179.2(2) ?
    C8 C9 C10 C11 . . . . -0.7(3) ?
    C9 C10 C11 C6 . . . . 0.4(3) ?
    C11 C6 C7 C8 . . . . -1.1(3) ?
    C12 C4 C5 C1 . . . . 177.2(2) ?
    C12 C13 C14 C15 . . . . -0.1(4) ?
    C13 C12 C17 C16 . . . . -0.2(4) ?
    C13 C14 C15 C16 . . . . 0.3(4) ?
    C13 C14 C15 C20 . . . . 179.4(2) ?
    C14 C15 C16 C17 . . . . -0.5(4) ?
    C15 C16 C17 C12 . . . . 0.4(4) ?
    C17 C12 C13 C14 . . . . 0.0(3) ?
    C18 C2 C3 N1 . . . . -173.9(2) ?
    C18 C2 C3 C6 . . . . 62.1(3) ?
    C19 C9 C10 C11 . . . . -179.9(2) ?
    C20 C15 C16 C17 . . . . -179.6(2) ?
loop_
    _geom_hbond_atom_site_label_D
    _geom_hbond_atom_site_label_H
    _geom_hbond_atom_site_label_A
    _geom_hbond_site_symmetry_A
    _geom_hbond_distance_DH
    _geom_hbond_distance_HA
    _geom_hbond_distance_DA
    _geom_hbond_angle_DHA
    N1 H1 O1 3_565 0.85(3) 2.27(3) 3.057(2) 154(3)
    C18 H18A Cg3 4_465 0.98 2.92 3.686(3) 135
    C20 H20A Cg2 3_644 0.97 2.81 3.724(3) 156
_shelx_hkl_file
;
   0   0   1    8.36    1.15
   0   0   1    7.81    1.27
   0   0   1    6.47    0.86
   0   0   2 7766.73  213.34
   0   0   2 7763.61  213.64
   0   0   2 8137.62  209.79
   0   0   2 7741.74  213.26
   0   0   3    0.25    1.94
   0   0   3    1.47    1.54
   0   0   4  370.51   21.45
   0   0   4  377.70   21.78
   0   0   5    0.73    1.13
   0   0   5   -1.25    1.23
   0   0   6  135.53    7.44
   0   0   6  136.38    7.58
   0   0   6  126.44    7.02
   0   0   7    0.82    0.76
   0   1   1 9107.05  244.23
   0  -1   1 9459.23  243.72
   0   1   1 9999.00  243.31
   0   1   1 9563.28  244.73
   0  -1   1 9420.95  242.81
   0  -1   2    4.19    1.04
   0   1   2    0.64    0.81
   0  -1   2    0.23    1.65
   0  -1   2    2.29    1.37
   0   1   2    1.87    1.16
   0   1   2    0.74    1.36
   0  -1   2    1.38    1.04
   0   1   2    2.69    1.47
   0   1   3 2351.03   69.04
   0   1   3 2118.83   69.53
   0  -1   3 2313.24   70.08
   0  -1   3 2263.30   69.75
   0   1   3 2240.00   70.67
   0  -1   4    1.11    1.98
   0   1   4   -0.86    1.72
   0  -1   4   -0.05    1.83
   0   1   4    0.99    1.59
   0  -1   5  271.30   11.86
   0  -1   5  270.03   11.58
   0   1   5  249.74   11.43
   0   1   5  253.74   11.36
   0  -1   6    1.86    1.30
   0   1   6   -1.02    1.38
   0  -1   6    0.81    1.08
   0   1   6    2.07    1.15
   0   1   6    1.00    0.95
   0  -1   6   -1.17    1.63
   0  -1   7   45.80    3.23
   0  -1   7   55.27    3.64
   0   1   7   54.68    3.61
   0  -2   0 3899.14  103.62
   0   2   1    2.07    1.10
   0   2   1    0.91    0.64
   0  -2   1    1.71    0.73
   0  -2   1    1.00    1.13
   0   2   2 4579.22  118.90
   0  -2   2 3916.97  114.76
   0  -2   2 4373.18  118.44
   0   2   2 4346.25  116.71
   0   2   2 4189.33  118.66
   0  -2   2 4588.65  116.96
   0   2   2 3986.57  117.80
   0   2   3    1.67    1.82
   0   2   3    1.09    1.61
   0   2   3    0.94    1.17
   0   2   3    0.63    1.60
   0  -2   3    0.48    1.40
   0  -2   3   -0.52    1.78
   0   2   4  813.24   35.67
   0   2   4  787.24   35.46
   0  -2   4  845.92   35.83
   0  -2   4  846.00   35.58
   0  -2   4  749.57   34.18
   0  -2   5    2.34    1.19
   0   2   5    0.18    1.26
   0  -2   5    2.31    1.46
   0   2   5    1.00    1.18
   0  -2   5    1.73    1.05
   0   2   6  350.72   13.63
   0   2   6  312.37   12.96
   0  -2   6  314.03   13.48
   0   2   6  347.61   13.61
   0  -2   6  327.23   12.92
   0   2   7   -1.19    0.89
   0  -2   7    0.32    0.75
   0  -3  -2    1.60    0.54
   0  -3   0    1.48    0.77
   0  -3   1  576.48   18.47
   0   3   1  587.50   18.54
   0   3   2    3.46    1.31
   0  -3   2    6.15    2.24
   0   3   2    5.31    1.99
   0  -3   2    4.10    1.37
   0   3   2    1.00    1.55
   0   3   2    1.36    1.58
   0   3   3 1643.18   51.23
   0  -3   3 1515.55   52.65
   0   3   3 1580.05   53.84
   0   3   3 1622.80   54.38
   0  -3   3 1720.76   51.89
   0  -3   3 1727.35   54.71
   0   3   3 1575.69   53.76
   0  -3   4    1.37    1.30
   0  -3   4    2.71    2.48
   0   3   4    1.66    1.44
   0   3   4    2.44    2.62
   0  -3   5  140.38    7.91
   0  -3   5  147.35    7.95
   0   3   5  152.45    8.05
   0  -3   5  148.78    7.76
   0   3   5  139.21    7.71
   0   3   5  132.19    7.62
   0   3   5  130.63    7.55
   0   3   6    3.38    1.78
   0  -3   6   -0.16    1.09
   0   3   7   97.49    4.95
   0  -3   7   80.85    4.65
   0  -4  -2 1171.98   32.06
   0  -4  -2 1041.96   30.00
   0   4   0  965.36   29.51
   0  -4   0 1034.73   29.79
   0   4   1    0.64    1.08
   0  -4   1    3.13    1.74
   0   4   2 1382.07   39.25
   0  -4   2 1321.08   37.76
   0   4   2 1229.67   41.06
   0   4   2 1147.34   40.60
   0  -4   2 1415.75   42.31
   0  -4   2 1207.37   38.69
   0   4   2 1163.66   40.82
   0  -4   3    0.38    1.79
   0   4   3    0.88    1.77
   0   4   3   -0.72    1.69
   0  -4   3   -0.53    1.08
   0   4   3    1.01    1.89
   0   4   4  152.98   13.42
   0  -4   4  134.99   12.16
   0  -4   4  165.25   14.06
   0  -4   5    0.42    1.05
   0   4   5   -0.31    0.87
   0   4   5   -0.46    1.27
   0   4   5    0.02    0.84
   0  -4   5   -0.53    0.87
   0   4   6  206.47    9.49
   0   4   6  192.98    8.98
   0  -4   7    0.83    0.71
   0   4   7    0.41    0.72
   0  -5  -2    0.78    0.88
   0   5   0    0.29    0.79
   0  -5   0    2.89    1.48
   0  -5   1  452.64   16.93
   0   5   1  391.68   16.37
   0   5   2    1.92    1.75
   0  -5   2    1.44    1.70
   0  -5   2   -0.39    1.28
   0   5   2    0.75    1.41
   0  -5   2   -0.86    1.08
   0   5   3  477.98   22.68
   0  -5   3  414.70   21.83
   0  -5   3  485.62   20.62
   0   5   3  456.47   22.32
   0  -5   4    0.40    2.34
   0  -5   4    0.38    1.94
   0   5   4    0.01    2.05
   0  -5   5  126.41    7.45
   0  -5   5  114.14    7.09
   0   5   5  121.61    7.22
   0   5   5  109.76    6.82
   0   5   5  132.60    7.46
   0  -5   6    0.20    1.24
   0   5   6    1.66    1.32
   0  -5   7   40.30    3.04
   0   5   7   41.61    2.96
   0  -6  -2  632.11   22.22
   0  -6   0 1398.79   42.42
   0   6   0 1413.11   41.89
   0  -6   1    1.24    1.42
   0   6   1    3.40    2.12
   0  -6   2  512.28   20.08
   0   6   2  527.25   22.32
   0   6   2  573.15   19.83
   0   6   2  532.89   22.43
   0  -6   2  519.13   22.61
   0   6   3   -0.08    1.34
   0  -6   3    0.42    1.69
   0   6   3    2.30    1.76
   0  -6   3   -0.47    1.08
   0   6   4  278.02   19.35
   0  -6   4  258.45   17.64
   0  -6   4  246.59   18.53
   0  -6   5    0.53    1.17
   0   6   5   -0.22    1.02
   0   6   5   -1.19    1.39
   0   6   5   -0.87    1.23
   0  -6   5   -1.19    1.14
   0   6   6   75.32    5.26
   0  -6   6   69.48    5.42
   0   6   6   73.74    5.32
   0   6   7   -0.70    0.69
   0  -6   7    1.76    0.93
   0  -7  -2   -0.02    1.14
   0   7   0    0.54    1.51
   0  -7   0    0.67    1.45
   0   7   1  613.73   23.81
   0   7   1  553.63   21.86
   0  -7   1  593.06   22.85
   0   7   2    0.23    1.14
   0  -7   2   -0.48    1.63
   0   7   2    0.49    1.75
   0  -7   2   -0.22    1.43
   0  -7   3  157.12   13.06
   0   7   3  176.53   13.33
   0   7   3  181.53   13.61
   0  -7   3  199.00   12.65
   0   7   4   -0.53    1.78
   0   7   4    4.39    2.98
   0  -7   4    1.10    1.26
   0  -7   4   -0.50    2.24
   0   7   5   53.80    4.55
   0  -7   5   45.52    4.29
   0   7   5   46.50    4.27
   0   7   5   49.52    4.46
   0   7   5   54.27    4.56
   0  -7   5   55.11    4.68
   0  -7   6    2.35    1.57
   0  -7   6    0.91    1.23
   0   7   6    0.59    0.94
   0   7   6    0.57    1.12
   0   7   7    4.47    0.95
   0  -7   7    6.56    1.22
   0  -8  -2  702.49   26.37
   0   8   0   43.65    4.95
   0   8   1    0.77    1.11
   0   8   1    1.86    1.94
   0  -8   1    1.16    1.87
   0  -8   1    1.09    1.75
   0  -8   2  668.12   28.95
   0   8   2  761.02   29.98
   0   8   2  748.13   29.89
   0  -8   2  720.63   27.55
   0   8   3    1.90    1.90
   0   8   3    0.85    1.85
   0  -8   3   -0.41    2.53
   0  -8   4   32.41    3.31
   0   8   4   31.62    3.30
   0  -8   4   28.45    6.40
   0  -8   4   34.47    6.22
   0   8   4   29.30    3.20
   0   8   4   21.48    2.54
   0   8   5    0.81    1.12
   0   8   5    0.13    0.94
   0  -8   5    0.14    1.08
   0  -8   5   -0.80    1.03
   0   8   5    2.48    1.56
   0  -8   6   30.39    3.34
   0   8   6   33.02    3.53
   0   8   6   31.27    3.24
   0   8   6   29.16    3.14
   0  -8   6   32.61    3.29
   0  -9  -2   -1.58    1.75
   0   9   0    4.02    2.09
   0   9   0    0.98    1.22
   0  -9   1  920.07   33.29
   0  -9   1  978.72   33.69
   0   9   1  904.33   31.45
   0   9   2   -3.44    2.16
   0  -9   2    2.22    1.43
   0  -9   2   -0.21    1.99
   0   9   2    0.09    2.16
   0   9   3  214.02   15.59
   0  -9   3  216.80   16.07
   0   9   3  216.32   15.95
   0   9   4    3.61    1.31
   0   9   4   -0.18    0.85
   0  -9   4   -0.05    0.78
   0   9   4    2.33    1.24
   0   9   4   -1.12    1.26
   0   9   5  212.70    9.72
   0   9   5  183.23    9.67
   0  -9   5  188.28    9.73
   0  -9   5  187.43    9.73
   0   9   5  192.23    9.62
   0   9   6   -0.47    1.04
   0   9   6    0.58    1.14
   0   9   6    1.35    0.95
   0  -9   6   -0.15    1.06
   0  -9   6    0.94    1.33
   0 -10  -2  143.85   10.55
   0  10  -1   -1.25    1.44
   0 -10  -1   -3.27    2.37
   0  10   0   76.94    6.96
   0  10   0   73.97    6.17
   0 -10   0   71.73    7.05
   0 -10   1   -0.98    1.64
   0  10   1   -1.60    1.73
   0 -10   1    0.25    1.67
   0  10   1    0.32    1.81
   0 -10   2  119.51   10.02
   0 -10   2  147.53   11.87
   0  10   2  131.91   11.32
   0  10   3   -0.85    1.57
   0 -10   3   -1.78    2.93
   0  10   4  136.67    7.65
   0  10   4  132.89    7.52
   0 -10   4  144.18    7.89
   0  10   4  127.19    7.22
   0  10   4  127.67    7.62
   0  10   5    0.77    1.15
   0  10   5    1.00    1.08
   0 -10   5   -0.21    1.14
   0  10   5    0.05    1.10
   0 -10   5   -0.20    1.12
   0  10   6   82.60    5.29
   0  10   6   81.32    5.22
   0  10   6   92.14    5.74
   0 -10   6   78.49    5.21
   0 -10   6   77.55    5.36
   0  11  -4    0.23    0.98
   0 -11  -2   -1.13    1.80
   0  11  -1  126.44    8.95
   0 -11  -1  116.63    9.75
   0  11   0    2.14    1.21
   0 -11   0    2.49    2.13
   0  11   0    1.16    1.72
   0 -11   1  107.26    9.66
   0  11   1  104.14    9.59
   0 -11   1  124.40   10.13
   0  11   1  118.42    8.76
   0  11   2    0.85    1.91
   0 -11   2    0.44    1.81
   0 -11   2   -0.97    2.01
   0 -11   3  740.10   35.58
   0  11   3  733.45   34.52
   0 -11   4    0.10    1.03
   0  11   4    1.96    1.35
   0  11   4   -0.55    1.06
   0  11   4    1.12    0.90
   0  11   4   -1.06    1.05
   0  11   5   10.55    2.12
   0 -11   5   12.68    2.37
   0  11   5   14.31    2.53
   0  11   5   11.84    2.45
   0 -11   5   11.68    2.24
   0 -11   6    0.00    0.87
   0 -11   6    0.37    0.99
   0  11   6    0.83    0.93
   0  11   6    1.02    1.11
   0  11   6    1.98    1.18
   0  12  -4  165.15    8.84
   0 -12  -2  284.44   17.29
   0 -12  -1   -0.80    1.85
   0  12  -1    1.10    1.48
   0  12   0  339.81   16.27
   0 -12   0  292.48   17.51
   0  12   0  300.31   16.93
   0  12   1    2.08    1.90
   0 -12   1   -1.88    1.87
   0 -12   1    1.24    1.93
   0  12   1    2.04    1.75
   0 -12   2  335.61   20.60
   0 -12   2  355.89   20.24
   0  12   3    6.54    3.36
   0 -12   3    5.80    3.18
   0 -12   4  141.17    7.90
   0  12   4  128.23    7.52
   0  12   4  124.25    7.80
   0  12   4  129.06    7.72
   0 -12   5    0.84    1.24
   0 -12   5   -0.97    1.17
   0  12   5   -1.09    1.35
   0  12   5    1.27    1.33
   0  12   5    2.59    1.60
   0 -12   6   83.54    5.18
   0  12   6   73.66    4.86
   0 -12   6   76.89    4.97
   0  12   6   82.48    5.23
   0  13  -4    2.06    1.40
   0  13  -3  303.26   12.84
   0 -13  -2   -5.90    2.61
   0  13  -1  572.49   24.79
   0 -13  -1  511.59   25.76
   0 -13   0   -1.13    2.19
   0  13   0   -0.30    1.42
   0 -13   1  572.32   27.63
   0  13   1  549.65   26.98
   0 -13   2    0.86    2.25
   0 -13   2    1.64    1.73
   0  13   3  312.42   12.76
   0  13   3  311.22   12.74
   0  13   3  288.82   12.50
   0  13   3  306.45   12.98
   0 -13   4   -0.25    1.04
   0  13   4    0.87    1.29
   0  13   4    0.85    1.03
   0  13   4   -0.34    1.08
   0 -13   5   94.41    6.41
   0  13   5  100.59    6.34
   0 -13   5  113.25    6.75
   0  13   5   98.41    6.55
   0  13   5  104.84    6.95
   0 -13   6   -0.06    0.90
   0  13   6    0.73    0.93
   0 -13   6    0.48    0.95
   0  13   6   -0.85    0.91
   0  14  -4   39.80    4.04
   0  14  -3   -0.15    1.15
   0 -14  -2   63.16    8.35
   0 -14  -1    4.05    2.34
   0 -14   0  244.11   16.52
   0  14   0  199.23   14.49
   0 -14   1   -2.63    2.55
   0  14   1   -1.21    2.16
   0 -14   2   95.85   10.78
   0 -14   2  104.88   11.69
   0  14   3    1.73    1.27
   0  14   3    1.15    1.59
   0  14   3   -1.80    1.25
   0  14   3    0.05    1.09
   0  14   3    2.29    1.39
   0  14   4   25.86    3.32
   0 -14   4   22.82    2.98
   0  14   4   21.47    3.14
   0  14   4   33.56    3.96
   0 -14   5    0.92    1.13
   0  14   5    1.34    1.43
   0 -14   5    0.35    1.12
   0  14   5    1.73    1.49
   0  14   6   60.99    4.04
   0 -14   6   67.11    4.16
   0  14   6   65.26    4.23
   0 -14   6   59.05    4.02
   0  15  -4    1.44    1.19
   0  15  -3  755.93   25.88
   0 -15  -1  838.55   37.28
   0 -15   0    1.89    2.24
   0  15   0   -0.54    2.17
   0 -15   1  797.88   36.66
   0  15   1  796.71   36.21
   0  15   2    3.97    2.83
   0 -15   2   10.03    3.46
   0  15   3  745.69   26.17
   0  15   3  764.38   26.00
   0  15   3  837.91   26.16
   0  15   3  804.02   26.19
   0 -15   4    1.64    1.17
   0  15   4    0.80    1.27
   0  15   5  114.04    6.85
   0 -15   5  108.95    6.69
   0 -15   5  119.91    6.74
   0  15   5  112.14    7.09
   0 -15   6    0.86    0.65
   0 -15   6    0.12    0.68
   0  15   6    0.47    0.69
   0  16  -4   80.13    5.82
   0  16  -3    0.19    1.46
   0  16  -2   71.48    5.42
   0  16  -2   75.60    5.50
   0 -16  -1   -4.48    3.23
   0 -16   0  438.80   25.37
   0  16   0  436.95   24.44
   0  16   1    5.50    3.27
   0 -16   1   -0.85    2.03
   0  16   2   78.92    5.63
   0  16   2   70.72    5.63
   0  16   2   76.70    5.38
   0  16   3    2.91    1.59
   0  16   3    2.05    1.31
   0 -16   4   63.24    4.97
   0  16   4   58.27    5.05
   0  16   4   53.18    5.07
   0 -16   5   -0.37    0.91
   0  16   5   -0.32    1.21
   0  16   5    0.07    1.08
   0 -16   5    1.93    1.14
   0  17  -4    1.38    1.15
   0  17  -3  582.65   21.29
   0  17  -2   -0.84    1.22
   0  17  -2    1.06    1.19
   0  17  -1  367.45   14.97
   0  17  -1  379.33   14.97
   0 -17   0    3.45    2.61
   0  17   0    1.14    0.85
   0  17   1  386.26   15.19
   0  17   2    0.40    0.98
   0  17   3  674.74   22.82
   0  17   3  627.93   22.77
   0  17   3  613.04   23.18
   0  17   4    1.11    1.49
   0 -17   4   -0.84    1.07
   0  17   4   -0.98    0.92
   0  17   4    0.40    1.23
   0 -17   5   46.37    3.77
   0  17   5   46.24    3.79
   0 -17   5   46.54    3.56
   0  18  -5    0.51    0.84
   0  18  -4   58.96    4.77
   0  18  -3   -0.40    1.28
   0  18  -2   20.48    2.93
   0  18  -2   14.94    2.64
   0  18  -1    0.97    1.34
   0  18  -1   -0.81    1.22
   0  18   0   80.94    5.75
   0  18   1   -0.09    1.09
   0  18   2   32.72    3.45
   0  18   3    2.95    1.45
   0  18   3   -0.08    1.04
   0 -18   4   41.37    3.66
   0  18   4   39.08    3.77
   0  18   4   41.80    3.77
   0 -18   5   -1.36    0.80
   0  18   5   -1.23    0.89
   0 -18   5    0.26    0.74
   0  19  -5   23.35    2.12
   0  19  -4   -0.73    1.48
   0  19  -3  438.59   16.50
   0  19  -3  425.21   16.93
   0  19  -2    2.72    1.52
   0  19  -2   -0.96    1.16
   0  19  -1  226.56   10.88
   0  19  -1  223.35   10.87
   0  19   0   -0.75    1.14
   0  19   1  179.05    9.32
   0  19   2   -0.45    1.20
   0  19   3  395.94   15.18
   0  19   3  354.78   15.10
   0  19   4   -1.12    1.08
   0  19   4    0.01    0.74
   0 -19   5   27.02    2.47
   0  19   5   25.73    2.44
   0  20  -4  113.29    6.45
   0  20  -3   -1.43    1.41
   0  20  -3   -1.61    1.65
   0  20  -2   29.01    3.42
   0  20  -2   24.38    3.23
   0  20  -1   -0.11    1.30
   0  20  -1    0.14    1.15
   0  20   0   33.66    3.81
   0  20   1   -0.93    1.18
   0  20   2   51.50    4.34
   0  20   3   -1.81    1.31
   0  20   3   -0.23    0.98
   0  20   4  125.51    6.43
   0  20   4  129.18    6.76
   0 -20   4  126.00    6.66
   0 -20   5    1.04    0.70
   0  20   5    0.28    0.65
   0  21  -4    2.38    1.26
   0  21  -3    3.20    1.26
   0  21  -3    6.31    1.70
   0  21  -2   -0.98    1.33
   0  21  -2    0.00    1.30
   0  21  -1  239.46   11.62
   0  21  -1  265.21   11.82
   0  21   0   -0.31    1.18
   0  21   1  254.66   11.62
   0  21   2    1.23    0.82
   0  21   2    1.73    1.35
   0  21   3    6.78    1.67
   0  21   3    6.18    1.63
   0 -21   4    0.93    0.88
   0  21   4    1.92    0.96
   0  21   4    1.91    0.80
   0  22  -4   32.40    2.85
   0  22  -3    0.50    1.28
   0  22  -3    1.90    1.18
   0  22  -2   81.24    5.74
   0  22  -2   82.10    5.80
   0  22  -1    0.85    1.45
   0  22  -1   -0.77    0.99
   0  22   0  277.42   12.42
   0  22   1   -0.41    1.24
   0  22   2   72.84    5.55
   0  22   3    0.19    1.06
   0  22   3    0.14    1.19
   0  22   4   34.05    2.68
   0 -22   4   32.07    2.55
   0  23  -4    0.00    0.68
   0  23  -3   88.79    5.00
   0  23  -3   82.80    5.24
   0  23  -2    5.12    1.75
   0  23  -2   -0.51    1.17
   0  23  -1   59.80    5.01
   0  23  -1   61.53    4.72
   0  23   0    1.48    1.23
   0  23   1   73.27    5.25
   0  23   2   -1.55    1.46
   0 -23   3   76.52    4.41
   0  23   3   76.51    4.46
   0  23   3   80.74    4.98
   0  24  -3   -1.02    0.93
   0  24  -2   54.38    4.23
   0  24  -2   60.47    4.40
   0  24  -1    0.16    1.24
   0  24  -1   -1.18    1.01
   0  24   0    9.07    1.85
   0  24   1    0.25    0.94
   0  24   1   -1.11    1.13
   0  24   2   57.07    4.43
   0  24   3    0.22    0.77
   0  25  -3   22.68    2.19
   0  25  -2   -0.48    1.03
   0  25  -2    0.77    1.05
   0  25  -1   11.13    1.71
   0  25  -1   10.92    1.89
   0  25   0   -1.06    1.14
   0  25   1    8.51    1.59
   0  25   1   11.52    2.05
   0  25   2    0.63    0.89
   0  25   3   21.71    1.98
   0  26  -2   11.96    1.60
   0  26  -1   -1.29    1.19
   0  26  -1   -0.45    0.63
   0  26   0    2.79    1.13
   0  26   0    2.35    1.03
   0  26   0    4.08    1.21
   0  26   1   -0.16    0.92
   0  26   2   12.27    1.64
   0  27  -1    6.72    1.32
   0  27   0   -1.43    0.80
   0  27   0   -0.09    0.76
   0  27   1    4.14    1.10
  -1   0  -1    6.01    1.03
  -1   0   0    1.25    0.52
  -1   0   1    4.07    0.64
  -1   0   1    3.94    1.18
   1   0   1    4.16    0.94
  -1   0   1    1.53    0.72
   1   0   1    3.28    0.74
  -1   0   1    4.05    0.95
  -1   0   2    0.11    1.08
   1   0   2    0.67    1.19
   1   0   2    0.77    0.96
  -1   0   2   -0.33    0.87
  -1   0   2    0.16    0.96
  -1   0   2    0.65    1.31
  -1   0   2    1.31    1.07
   1   0   2    4.13    1.54
   1   0   3   -0.25    1.49
  -1   0   3   -0.19    1.81
  -1   0   3    1.21    1.41
  -1   0   3    1.47    1.99
   1   0   3   -0.52    1.43
   1   0   4   -5.39    3.09
   1   0   4    0.71    1.43
  -1   0   4   -1.59    1.76
  -1   0   4    1.36    2.57
   1   0   4    0.26    2.73
  -1   0   5    0.64    0.90
  -1   0   5   -0.76    1.18
   1   0   5   -0.92    0.98
   1   0   5   -2.45    1.55
   1   0   6   -1.34    1.12
   1   0   6   -0.70    1.35
  -1   0   6   -1.05    1.23
  -1   0   6    0.19    0.88
   1   0   6    1.96    1.56
   1   0   7    0.32    0.75
  -1   0   7   -0.44    0.77
  -1  -1  -2   53.89    2.95
   1  -1  -2   49.10    2.58
  -1   1  -1 3303.64  104.65
  -1  -1  -1 4587.55  104.96
  -1  -1   0   13.43    1.24
  -1   1   0   11.50    1.23
  -1   1   0   13.91    1.31
   1   1   1 4502.73  114.45
   1   1   1 4654.28  115.05
  -1   1   1 4202.26  114.81
   1  -1   1 4825.15  116.31
   1  -1   1 4245.29  113.55
  -1   1   1 4222.55  112.50
  -1   1   1 3914.16  114.69
  -1  -1   1 4062.32  114.76
  -1  -1   1 4118.65  114.75
  -1   1   1 4244.31  113.27
  -1   1   2   43.79    4.61
  -1  -1   2   42.22    2.19
   1  -1   2   54.87    4.59
  -1   1   2   49.36    3.89
   1   1   2   48.72    4.63
  -1  -1   2   48.32    4.37
   1  -1   2   53.00    4.90
   1   1   2   44.63    4.23
   1  -1   2   47.56    3.44
  -1   1   2   47.07    3.85
  -1  -1   2   47.59    3.96
   1   1   2   54.66    4.65
  -1   1   2   45.02    4.45
  -1  -1   2   47.33    4.46
  -1   1   3  110.34    8.86
   1   1   3  105.01    8.33
  -1  -1   3  113.73    8.69
  -1   1   3  105.48    7.67
   1   1   3   92.39    8.09
   1   1   3  101.68    8.49
   1  -1   3  106.23    8.75
  -1   1   3   96.07    8.59
  -1  -1   3  116.29    8.96
   1  -1   3  101.11    8.29
  -1  -1   3  106.39    8.93
  -1  -1   4  107.04   10.36
  -1   1   4  105.53   10.43
   1  -1   4  117.62   11.11
   1  -1   4  108.49   10.34
   1   1   4  112.11   10.80
  -1   1   4  114.18   11.19
  -1  -1   4  107.72   10.82
   1  -1   4  113.40   11.37
   1   1   4  111.91   11.33
  -1  -1   5  107.34    6.50
   1  -1   5   97.02    6.41
  -1   1   5  106.67    6.52
   1  -1   5  103.67    6.21
  -1   1   5  101.02    6.39
   1   1   5   95.58    6.09
   1   1   5  100.89    6.45
  -1   1   5   96.54    6.27
  -1  -1   5   97.29    6.32
   1  -1   6    9.92    2.14
  -1   1   6   11.76    2.02
  -1  -1   6    8.58    1.81
   1  -1   6   14.27    2.29
   1   1   6   12.68    2.12
  -1   1   6    9.36    1.73
   1   1   6   16.01    2.63
   1   1   6   13.23    2.39
  -1  -1   6    9.81    1.80
  -1  -1   7   -1.00    0.93
   1  -1   7    0.66    0.72
  -1   1   7    0.42    0.78
   1   1   7    0.85    0.77
   1  -2  -2  610.38   18.01
  -1  -2  -2  573.92   17.65
  -1  -2  -1  146.35    5.82
   1   2   0  245.85    7.27
  -1   2   0  257.03    7.29
   1  -2   0  213.60    7.33
  -1  -2   0  224.41    8.37
  -1  -2   1  124.11    6.60
   1  -2   1  143.86    5.96
  -1   2   1  134.41    6.47
   1   2   1  144.51    6.61
  -1  -2   1  134.26    6.80
  -1   2   1  144.23    4.88
  -1   2   2  624.92   19.31
  -1   2   2  594.68   21.47
  -1   2   2  613.20   21.99
  -1   2   2  542.16   21.39
   1  -2   2  509.04   21.14
   1   2   2  528.73   20.70
   1   2   2  686.32   22.23
   1  -2   2  653.20   19.24
   1  -2   2  573.38   17.50
   1  -2   2  512.31   16.11
   1   2   2  643.10   21.83
  -1  -2   2  563.05   19.88
  -1  -2   2  606.55   21.49
  -1  -2   2  617.13   21.37
  -1   2   2  556.37   19.24
  -1  -2   3  237.87   13.40
   1   2   3  245.66   14.74
   1   2   3  237.41   13.79
  -1   2   3  223.95   13.65
   1   2   3  249.13   13.75
   1   2   3  227.76   13.43
   1  -2   3  242.54   13.40
  -1   2   3  230.17   14.02
  -1  -2   3  234.48   13.73
  -1  -2   3  216.40   13.52
   1  -2   3  222.26   13.72
  -1   2   4  126.07   12.14
   1   2   4  140.51   12.38
  -1   2   4  135.90   12.14
   1  -2   4  130.15   11.95
   1  -2   4  133.94   11.66
   1   2   4  145.96   12.93
  -1  -2   4  116.26   11.33
   1   2   5   33.44    3.40
  -1  -2   5   37.54    3.69
  -1   2   5   42.78    3.94
   1  -2   5   36.06    3.73
  -1  -2   5   37.42    3.71
   1  -2   5   38.81    3.81
  -1   2   5   38.48    3.74
   1   2   5   37.79    3.78
   1   2   6  134.35    7.56
  -1  -2   6  124.37    6.95
   1   2   6  136.75    7.30
  -1   2   6  115.26    6.86
   1  -2   6  127.19    7.46
   1   2   6  122.64    7.21
  -1  -2   6  127.74    7.32
   1  -2   7    9.99    1.58
  -1  -2   7    8.35    1.51
  -1  -2   7    6.63    1.15
  -1   2   7   10.64    1.62
   1  -2   7    8.49    1.49
   1   2   7   11.68    1.67
   1  -2   7    6.03    1.20
   1  -3  -2   23.41    2.24
  -1  -3  -2   20.16    1.90
  -1  -3  -1 1909.86   55.43
   1  -3  -1 2103.80   56.16
   1  -3   0   18.39    1.67
   1   3   0   26.50    1.35
  -1   3   0   21.64    2.04
  -1  -3   0   27.59    2.49
   1  -3   1 1961.61   53.06
  -1  -3   1 1782.99   52.36
  -1  -3   1 1493.37   52.08
   1   3   1 1789.73   52.56
   1  -3   1 1975.31   51.96
  -1   3   1 1950.73   49.10
  -1  -3   1 1592.08   51.53
  -1   3   2   12.03    1.66
  -1   3   2    8.51    2.03
   1   3   2   10.55    2.46
  -1  -3   2   14.60    2.88
   1  -3   2    9.05    2.42
  -1   3   2    9.11    2.31
  -1   3   2    8.36    2.20
   1  -3   2   13.59    1.89
  -1   3   2    6.47    1.95
   1   3   2   10.69    2.50
   1   3   2   16.11    3.11
  -1  -3   2   14.15    2.60
   1  -3   2   10.86    1.47
  -1  -3   2    9.65    2.16
   1  -3   3  601.20   25.23
  -1  -3   3  668.91   26.07
  -1   3   3  630.93   26.62
  -1  -3   3  640.08   26.76
   1  -3   3  618.81   26.85
  -1   3   3  646.37   27.16
   1   3   3  651.90   26.78
   1   3   3  656.82   27.73
   1   3   3  620.19   26.23
   1   3   3  619.19   25.48
   1   3   4  193.26   15.35
  -1   3   4  188.60   14.81
   1  -3   4  204.75   15.63
   1  -3   4  210.20   14.82
  -1   3   4  190.49   15.31
  -1  -3   4  181.21   14.50
   1   3   5  105.15    6.71
  -1   3   5  114.37    6.81
   1  -3   5  116.68    6.94
   1   3   5  111.61    6.80
   1  -3   5  105.60    6.76
  -1   3   5  115.49    6.90
  -1  -3   5   98.50    6.52
   1   3   5  101.10    6.35
  -1  -3   5  115.07    6.76
  -1  -3   6   82.68    5.77
   1  -3   6   80.07    5.80
   1   3   6   90.57    5.86
  -1   3   6   76.32    5.31
  -1  -3   6   77.41    5.21
   1   3   6   87.32    5.93
  -1   3   7   16.08    1.90
  -1  -3   7   13.68    1.69
   1   3   7   17.21    1.85
   1   3   7   16.48    1.89
   1  -3   7   13.62    1.78
   1  -3   7   13.70    1.67
  -1  -4  -2  652.49   20.46
   1  -4  -1 2370.67   68.33
  -1   4  -1 2450.10   65.31
  -1  -4  -1 2438.10   67.90
   1   4   0 1684.60   42.54
  -1   4   0 1731.84   44.67
   1  -4   1 2475.00   68.48
   1   4   1 2343.93   68.47
   1   4   1 2412.98   68.34
  -1  -4   1 2501.39   68.93
  -1  -4   1 2526.64   68.22
   1  -4   2  656.34   24.25
  -1   4   2  597.96   22.36
  -1   4   2  576.69   23.40
  -1   4   2  641.50   24.03
  -1  -4   2  650.94   22.80
   1   4   2  632.98   23.29
   1   4   2  640.51   24.07
  -1   4   2  558.00   22.87
   1  -4   2  632.32   20.43
  -1  -4   2  509.41   22.67
  -1   4   2  639.97   19.59
  -1   4   3  723.87   30.31
  -1   4   3  733.55   30.02
  -1  -4   3  725.30   30.16
   1   4   3  718.17   29.68
   1  -4   3  765.00   30.86
  -1   4   3  709.34   30.03
   1   4   3  744.52   30.67
   1   4   3  759.43   28.77
  -1  -4   3  767.87   29.34
   1  -4   3  734.70   28.83
  -1  -4   4   33.27    6.09
  -1   4   4   36.73    6.62
   1  -4   4   24.67    5.42
  -1   4   4   27.31    5.64
   1   4   4   25.79    5.55
   1  -4   4   32.64    5.72
  -1  -4   4   30.65    5.86
   1   4   5   25.55    3.03
   1   4   5   24.48    3.07
   1   4   5   21.79    2.71
   1  -4   5   25.02    3.13
   1  -4   5   24.63    3.13
   1   4   5   22.01    2.85
  -1   4   5   24.13    3.09
  -1   4   5   21.82    2.72
  -1  -4   5   25.17    2.99
  -1  -4   5   25.52    2.98
  -1  -4   5   20.93    2.85
  -1   4   6   50.59    4.31
  -1   4   6   45.44    4.04
  -1   4   6   39.86    3.82
   1   4   6   51.97    4.23
  -1  -4   6   39.62    3.88
   1   4   6   47.20    4.20
   1  -4   6   41.65    4.08
  -1  -4   6   38.34    3.51
   1   4   6   43.44    3.88
   1  -4   7   18.08    2.03
  -1   4   7   21.66    2.16
   1   4   7   18.42    1.89
  -1  -4   7   15.37    1.80
   1   4   7   19.09    2.03
   1  -4   7   18.58    1.92
  -1  -5  -2  121.20    6.69
  -1  -5  -1  520.08   18.80
   1  -5  -1  565.97   19.58
  -1   5  -1  526.23   16.55
   1   5   0 1952.32   54.91
  -1   5   0 1913.50   56.91
   1   5   1  578.27   19.65
   1  -5   1  541.38   19.60
  -1   5   1  489.67   19.61
  -1  -5   1  578.58   20.52
  -1   5   1  519.58   19.74
  -1  -5   1  569.77   19.60
   1  -5   1  601.20   19.98
  -1   5   2  124.67    8.81
  -1   5   2  121.69    8.74
   1  -5   2  120.52    7.08
  -1   5   2  121.40    8.69
  -1   5   2  117.69    7.74
   1   5   2  130.16    8.90
   1  -5   2  119.21    8.80
   1   5   2  122.94    8.74
  -1  -5   2  120.54    8.72
  -1  -5   2  114.81    7.23
  -1  -5   2  115.08    7.86
   1   5   3   99.98    9.33
  -1   5   3  101.81    9.39
   1   5   3  100.01    9.12
  -1   5   3  103.11    9.52
  -1   5   3  105.98    9.52
  -1  -5   3   73.06    8.27
   1  -5   3   89.38    8.91
  -1  -5   3  106.63    8.85
  -1  -5   4  317.80   20.16
   1   5   4  333.32   21.26
   1  -5   4  322.68   19.28
  -1   5   4  346.29   21.59
  -1  -5   4  297.08   20.23
   1   5   4  324.57   20.37
   1  -5   4  322.45   21.15
  -1   5   5  115.79    7.10
   1   5   5  124.34    7.11
  -1   5   5  107.42    6.73
   1   5   5  128.78    7.23
  -1  -5   5  111.49    7.03
   1  -5   5  111.76    7.06
   1  -5   5  114.26    7.05
   1   5   5  106.75    6.58
  -1  -5   5  103.57    6.69
   1   5   5  117.76    7.15
  -1  -5   5  123.18    6.92
  -1  -5   6  113.32    7.00
  -1   5   6  125.22    7.20
   1   5   6  129.75    7.17
   1  -5   6  109.68    6.98
  -1   5   6  131.07    7.30
  -1   5   6  116.99    6.87
   1   5   6  125.75    7.25
  -1  -5   7    3.99    1.01
   1   5   7    4.53    1.10
   1  -5   7    4.40    1.11
  -1   5   7    4.46    1.10
  -1  -6  -2  183.21    9.53
  -1  -6  -1 1135.71   35.05
   1  -6  -1 1134.51   35.66
  -1   6  -1 1047.16   32.03
   1   6   0   19.47    1.95
  -1   6   0   21.34    2.76
   1  -6   0   17.74    2.39
   1  -6   0   19.20    3.21
   1  -6   1 1176.22   35.56
  -1  -6   1  891.06   34.57
  -1  -6   1 1231.05   35.76
  -1   6   1 1099.15   35.48
  -1   6   1 1007.67   35.11
   1   6   1 1042.91   34.68
   1   6   1 1135.52   35.98
   1   6   2  185.38   11.33
   1  -6   2  165.05   10.92
  -1   6   2  166.32   11.02
   1   6   2  160.81   10.60
  -1  -6   2  156.33   10.76
  -1   6   2  163.84    9.68
  -1   6   2  157.33   10.48
   1  -6   2  163.32    9.26
  -1  -6   2  167.98    9.67
  -1  -6   2  159.17    9.90
   1  -6   3  512.96   25.55
  -1  -6   3  551.67   24.54
  -1  -6   3  579.87   26.36
   1   6   3  519.56   25.29
  -1   6   3  550.06   25.85
  -1   6   3  560.52   26.02
   1   6   3  561.35   25.75
   1   6   4   42.26    7.11
  -1   6   4   36.72    6.82
  -1  -6   4   32.82    6.11
   1   6   4   33.61    6.51
  -1  -6   4   37.65    7.02
   1  -6   4   39.74    7.32
   1  -6   5   85.44    6.09
  -1  -6   5   82.70    5.86
  -1   6   5   88.71    5.94
   1   6   5   87.13    6.04
   1   6   5   91.61    6.21
   1   6   5   94.18    6.07
  -1  -6   5   92.84    6.29
  -1   6   5   93.29    6.25
   1  -6   5   87.08    6.05
  -1   6   6    0.43    1.29
  -1  -6   6    4.07    1.62
  -1   6   6    2.89    1.38
   1   6   6    3.51    1.39
   1   6   6    3.08    1.47
   1  -6   6    2.98    1.54
  -1  -6   6    4.25    1.35
  -1   6   7   62.76    3.71
   1  -6   7   57.54    3.63
  -1  -6   7   56.54    3.50
  -1  -7  -2  574.51   21.80
  -1   7  -1  157.04    7.58
  -1  -7  -1  130.12    8.52
  -1  -7   0  351.34   15.55
   1   7   0  348.66   12.81
   1  -7   0  355.12   15.96
  -1   7   0  322.24   14.96
  -1   7   0  374.44   14.98
   1  -7   0  367.48   14.34
  -1  -7   1  130.51    8.70
  -1  -7   1  139.33    9.35
  -1   7   1  139.63    9.01
   1   7   1  158.91    9.89
  -1   7   1  143.51    9.33
   1  -7   1  134.23    8.86
   1   7   1  171.71    9.70
  -1  -7   2  539.88   21.31
   1   7   2  520.90   22.77
   1  -7   2  519.77   20.60
   1  -7   2  530.74   22.79
   1   7   2  561.30   22.86
  -1   7   2  479.42   22.35
  -1   7   2  503.37   22.03
  -1  -7   2  514.42   21.77
   1   7   3  421.56   22.02
  -1  -7   3  426.53   21.15
  -1   7   3  422.90   22.55
  -1  -7   3  374.01   21.54
   1   7   3  415.23   21.85
   1  -7   3  400.25   22.11
  -1   7   3  435.22   22.42
  -1  -7   4  233.70   17.45
   1   7   4  261.22   18.66
  -1  -7   4  217.40   17.64
   1   7   4  261.03   19.12
   1  -7   4  252.91   19.15
  -1   7   4  247.32   18.87
  -1   7   5   75.79    5.69
   1   7   5   82.71    5.72
   1   7   5   75.99    5.70
   1   7   5   89.61    6.16
   1  -7   5   73.40    5.56
  -1  -7   5   72.58    5.53
   1   7   5   71.76    5.47
  -1   7   5   69.30    5.23
  -1  -7   5   71.67    5.53
   1  -7   5   81.45    5.88
  -1   7   5   87.53    5.89
  -1   7   6  106.80    6.47
   1   7   6  117.32    6.73
  -1  -7   6  106.20    6.29
  -1   7   6  136.02    7.19
   1   7   6  108.61    6.33
   1   7   6  109.83    6.43
  -1  -7   6   93.83    6.30
   1  -7   6  102.55    6.56
  -1   7   6  123.24    6.90
  -1   7   6  110.53    6.54
  -1   7   7   15.59    1.72
   1  -7   7   17.82    1.90
  -1  -8  -2  448.20   19.22
  -1   8  -1 1098.80   30.85
  -1  -8  -1  751.69   31.34
   1  -8   0   47.43    4.59
  -1   8   0   45.09    4.83
   1   8   0   57.38    4.24
  -1   8   0   61.45    5.45
   1   8   1 1138.70   37.11
  -1  -8   1 1091.76   36.85
  -1  -8   1 1107.08   36.33
  -1   8   1  972.70   35.50
   1  -8   1  892.27   34.58
  -1   8   1 1022.67   35.50
   1   8   2  423.69   20.81
  -1  -8   2  458.34   20.62
  -1   8   2  392.87   19.80
   1  -8   2  418.79   20.78
  -1  -8   2  385.19   18.82
   1  -8   2  425.62   19.07
  -1  -8   2  447.09   21.27
  -1  -8   3  325.94   20.20
  -1   8   3  392.68   21.88
  -1   8   3  377.56   21.16
   1   8   3  374.11   20.99
   1   8   3  360.58   20.83
   1  -8   3  361.42   21.17
  -1  -8   4   23.15    6.06
  -1   8   4   35.78    3.62
   1   8   4   30.85    3.37
   1  -8   4   34.60    3.44
  -1   8   4   35.19    3.50
   1   8   4   31.00    3.30
  -1   8   4   24.33    2.68
  -1  -8   4   29.26    3.15
   1   8   4   34.82    3.40
   1   8   4   35.81    3.39
   1   8   5   16.96    2.58
  -1   8   5   19.33    2.85
  -1  -8   5   13.49    2.59
  -1   8   5   10.39    2.04
   1   8   5   16.42    2.64
   1  -8   5   15.32    2.54
   1   8   5   14.33    2.50
  -1  -8   5   13.49    2.41
  -1   8   5   14.69    2.54
   1  -8   5   17.95    2.84
   1   8   6   70.13    4.97
   1  -8   6   78.65    5.50
   1   8   6   80.83    5.36
  -1   8   6   76.27    5.34
  -1   8   6   75.46    5.30
  -1  -8   6   70.80    5.00
   1   8   6   77.12    5.11
  -1  -8   6   70.54    5.30
  -1   8   6   71.43    5.15
  -1  -9  -2  380.67   18.03
  -1  -9  -1   20.91    3.81
  -1   9  -1   17.91    2.65
  -1   9   0 1317.35   44.58
  -1   9   0 1429.06   45.65
   1  -9   0 1476.51   45.04
  -1  -9   0 1399.33   46.42
  -1   9   1   30.01    4.66
   1   9   1   25.56    4.49
  -1  -9   1   20.21    4.09
  -1  -9   1   23.77    4.22
  -1   9   1   25.61    4.17
   1  -9   1   38.51    4.95
   1   9   2  496.53   23.19
  -1  -9   2  510.62   23.54
  -1  -9   2  478.09   22.31
   1  -9   2  436.01   22.08
  -1   9   2  426.00   21.39
   1   9   2  453.26   22.27
   1  -9   2  463.75   21.12
  -1  -9   2  433.00   20.94
  -1   9   3   70.37    8.63
  -1  -9   3   59.75    8.14
   1   9   3   71.79    8.92
   1  -9   3   65.85    8.64
   1   9   3   70.81    8.69
   1   9   4  206.61    9.81
  -1   9   4  195.53    9.57
   1   9   4  197.08    9.74
   1  -9   4  212.64    9.84
  -1   9   4  183.53    9.07
   1   9   4  191.12    9.14
   1   9   4  204.03    9.60
  -1  -9   4  192.32    9.50
  -1   9   4  201.44    9.82
   1   9   5   96.58    6.48
  -1  -9   5   84.37    6.18
   1  -9   5   94.84    6.46
  -1   9   5   98.84    6.68
   1   9   5  101.54    6.63
   1   9   5   97.37    6.32
  -1   9   5   97.65    6.58
  -1   9   5  105.86    6.66
  -1   9   5  109.45    6.62
  -1  -9   5   91.01    6.45
   1  -9   5  104.61    6.75
  -1  -9   6   57.93    4.47
  -1   9   6   65.81    4.65
   1   9   6   64.76    4.53
  -1   9   6   64.58    4.80
   1   9   6   60.66    4.52
  -1   9   6   65.26    4.74
  -1  -9   6   66.03    4.91
   1  -9   6   70.55    5.01
   1  -9   6   65.40    4.87
   1   9   6   65.39    4.98
  -1 -10  -2  217.91   13.43
  -1  10  -1  523.81   19.90
  -1 -10  -1  439.33   21.26
  -1 -10   0  436.30   20.06
  -1  10   0  434.55   18.74
  -1  10   1  471.62   20.85
  -1  10   1  392.53   20.33
   1 -10   1  503.77   21.74
  -1 -10   1  385.10   20.04
   1  10   1  479.58   22.01
  -1 -10   1  512.30   22.77
  -1 -10   2  238.38   16.10
   1 -10   2  223.14   15.29
   1  10   2  240.01   15.98
  -1  10   2  257.07   15.67
  -1 -10   2  278.02   16.07
   1  10   2  244.56   15.77
   1 -10   2  273.57   15.54
   1  10   3  271.36   19.19
   1  10   3  349.66   20.87
  -1  10   3  318.01   20.06
  -1 -10   3  301.95   20.45
   1 -10   3  302.63   20.20
   1 -10   4   32.35    3.52
  -1 -10   4   33.05    3.59
   1  10   4   30.59    3.37
  -1  10   4   29.60    3.44
  -1  10   4   26.78    3.16
   1  10   4   33.21    3.53
   1  10   4   32.16    3.56
  -1  10   4   27.74    3.29
  -1  10   5  195.51    9.98
  -1 -10   5  186.40    9.70
  -1 -10   5  188.09    9.79
  -1  10   5  209.82   10.35
   1  10   5  192.20    9.87
   1  10   5  205.32   10.09
   1  10   5  203.77    9.87
  -1  10   5  211.04    9.77
  -1  10   5  199.48    9.86
   1 -10   5  184.73    9.73
   1 -10   5  219.61   10.27
   1  10   6   49.19    3.87
  -1 -10   6   44.17    3.77
  -1 -10   6   46.20    3.97
  -1  10   6   51.65    4.16
  -1  10   6   48.12    3.99
  -1  10   6   53.08    4.16
   1  10   6   48.18    4.18
   1 -10   6   45.18    3.93
   1  10   6   50.06    3.86
   1 -10   6   50.26    4.04
   1  11  -4  337.20   13.99
   1 -11  -2  323.58   18.49
  -1 -11  -2  377.35   19.46
  -1 -11  -1  333.40   18.03
  -1  11  -1  343.42   15.97
  -1  11   0 1944.05   62.96
  -1  11   0 2098.41   63.56
   1  11   0 2087.64   64.69
  -1 -11   0 1892.30   64.23
  -1  11   1  317.25   17.98
  -1 -11   1  293.28   17.71
  -1 -11   1  377.66   19.20
   1 -11   1  378.11   18.83
  -1  11   1  329.75   17.28
   1  11   1  323.24   18.35
   1  11   2  309.50   18.92
   1 -11   2  262.90   17.45
   1 -11   2  316.30   17.89
  -1 -11   2  299.44   17.74
  -1  11   2  288.74   17.46
  -1 -11   2  294.88   18.70
  -1  11   3    0.56    1.32
   1 -11   3    3.08    2.33
   1  11   3    1.73    1.92
  -1 -11   3    3.37    2.07
   1 -11   4  270.65   11.60
  -1  11   4  230.97   10.61
  -1  11   4  248.75   11.29
  -1  11   4  252.65   11.79
   1  11   4  243.01   11.37
   1  11   4  240.34   11.13
  -1  11   4  249.49   11.49
   1  11   4  240.92   11.44
  -1  11   5   11.08    2.31
   1  11   5   13.72    2.50
   1  11   5   14.43    2.43
   1 -11   5   15.69    2.56
   1  11   5   14.42    2.53
  -1  11   5   18.54    2.92
  -1 -11   5   13.82    2.69
  -1  11   5   13.42    2.26
  -1 -11   5   10.97    2.31
   1 -11   5   16.64    2.76
   1  11   5   14.15    2.42
  -1 -11   6  123.42    6.67
  -1 -11   6  112.17    6.27
   1  11   6  117.78    6.68
   1  11   6  110.23    6.01
   1  11   6  116.76    6.30
  -1  11   6  135.56    6.80
  -1  11   6  118.46    6.48
   1 -11   6  122.39    6.63
  -1  11   6  115.16    6.27
   1 -11   6  125.97    6.67
  -1  12  -4  212.19   10.33
   1  12  -4  223.09   10.59
  -1 -12  -2   50.34    6.78
   1 -12  -2   33.58    5.43
  -1  12  -1  131.60   11.22
  -1 -12  -1  174.35   12.62
  -1  12   0  321.42   16.59
  -1  12   0  284.74   15.79
  -1 -12   0  279.02   16.88
  -1 -12   1  125.49   10.92
  -1  12   1  128.72   11.00
   1 -12   1  129.79   11.05
   1  12   1  120.78   10.82
  -1  12   1  117.90    9.92
   1 -12   1  130.07   10.94
   1  12   2   59.36    8.13
   1 -12   2   52.35    7.59
   1 -12   2   46.29    6.55
  -1  12   2   58.68    7.49
  -1 -12   2   54.79    7.48
  -1 -12   2   56.45    8.15
   1 -12   3  393.67   24.11
  -1 -12   3  362.46   23.69
   1  12   3  316.96   21.35
  -1  12   3  318.40   21.32
  -1  12   4  211.08   10.41
   1  12   4  212.42   10.45
   1  12   4  197.28    9.95
   1  12   4  223.79   10.50
  -1  12   4  213.22   10.70
  -1  12   4  223.17   10.02
   1  12   4  212.34   10.68
  -1  12   4  186.05    9.85
   1 -12   4  230.10   10.49
   1  12   5  110.36    7.30
   1  12   5  108.09    6.97
  -1  12   5  114.62    6.93
   1 -12   5  130.32    7.30
  -1 -12   5  104.87    6.86
  -1  12   5  116.40    7.33
  -1  12   5  110.69    7.02
   1  12   5  113.57    6.78
  -1 -12   5  117.56    7.14
   1 -12   5  112.26    7.10
   1 -12   6   29.43    2.93
   1  12   6   50.41    3.73
   1  12   6   24.82    2.66
  -1 -12   6   26.94    2.78
  -1  12   6   27.79    2.79
  -1  12   6   25.27    2.82
  -1  12   6   50.34    3.87
   1 -12   6   28.41    2.94
  -1 -12   6   25.99    2.84
   1  12   6   29.36    3.06
   1  13  -4   22.23    2.94
  -1  13  -4   25.41    3.17
  -1  13  -3  138.94    7.67
   1  13  -3  122.70    7.36
  -1 -13  -2  248.24   17.05
   1 -13  -2  292.91   18.28
  -1 -13  -1   14.77    3.85
   1 -13  -1   11.95    3.56
   1  13  -1   13.51    3.27
  -1  13  -1    8.44    3.06
   1  13   0   42.28    6.27
  -1  13   0   50.61    6.45
  -1 -13   0   45.18    6.59
  -1  13   0   44.05    5.97
  -1  13   1   10.64    3.24
  -1 -13   1   13.78    3.73
   1  13   1    8.99    3.31
   1 -13   1   15.97    4.25
  -1  13   1   18.59    3.84
   1 -13   1   13.84    3.93
  -1  13   2  245.69   17.02
   1 -13   2  257.46   18.09
  -1 -13   2  237.69   17.95
   1 -13   2  229.48   16.58
   1  13   2  262.19   18.31
  -1 -13   2  233.58   17.02
   1  13   3  142.48    7.72
  -1  13   3  115.56    6.92
  -1 -13   3  123.86    7.27
   1  13   3  107.94    6.79
  -1  13   3  132.36    7.69
   1  13   3  139.16    7.89
  -1  13   3  130.28    7.53
  -1  13   3  140.61    7.60
   1  13   3  131.82    7.48
  -1  13   4   20.33    2.91
   1  13   4   17.30    2.50
   1 -13   4   22.42    2.90
   1  13   4   21.48    3.02
   1  13   4   21.97    2.93
  -1  13   4   23.44    3.19
   1  13   4   17.32    2.84
  -1  13   4   20.43    3.03
  -1  13   5  128.56    7.61
  -1 -13   5  134.09    7.51
  -1  13   5  110.66    7.03
  -1  13   5  108.67    6.79
  -1 -13   5  109.58    6.97
   1 -13   5  122.59    7.27
   1  13   5  124.16    6.95
   1  13   5  124.24    7.62
   1 -13   5  133.55    7.38
   1  13   5  114.46    7.12
   1 -13   6   49.26    3.64
   1  13   6   46.39    3.78
  -1 -13   6   41.95    3.48
   1  13   6   84.74    4.39
  -1  13   6   42.44    3.49
  -1  13   6   81.21    4.73
   1 -13   6   47.48    3.68
  -1 -13   6   44.13    3.50
  -1  13   6   46.66    3.51
   1  13   6   40.24    3.31
  -1  14  -4  185.99    9.66
   1  14  -4  199.16    9.97
   1  14  -3   38.72    4.00
  -1  14  -3   38.96    3.91
  -1 -14  -2  272.72   18.08
   1 -14  -2  181.00   15.07
  -1 -14  -1   44.37    6.85
   1 -14  -1   36.49    6.28
   1  14  -1   49.10    6.59
  -1  14   0    2.79    2.13
  -1 -14   0    7.06    2.98
   1  14   0    3.28    2.22
   1 -14   0    5.83    3.01
  -1  14   1   49.08    7.19
  -1 -14   1   72.15    9.01
   1 -14   1   44.31    7.06
   1  14   1   56.28    7.94
   1 -14   1   49.03    7.26
  -1  14   1   56.72    7.12
   1 -14   2  246.15   18.35
  -1  14   2  217.00   16.66
  -1 -14   2  245.87   17.98
   1 -14   2  263.33   18.29
   1  14   2  247.90   18.50
  -1 -14   2  242.87   18.28
  -1  14   3   36.33    3.72
  -1  14   3   29.20    3.44
   1  14   3   35.50    3.65
   1  14   3   31.84    3.50
  -1  14   3   33.34    3.84
   1  14   3   31.18    3.68
   1  14   3   35.83    3.69
  -1  14   3   31.60    3.67
   1  14   3   30.37    3.42
   1  14   4  168.89    9.55
   1  14   4  171.13    9.30
   1  14   4  174.49    8.99
  -1  14   4  184.32    9.30
   1 -14   4  198.31    9.46
   1  14   4  188.05    9.51
  -1  14   4  170.21    9.14
  -1  14   4  156.42    9.29
  -1  14   4  182.29    9.43
   1  14   5   14.45    2.38
  -1  14   5   11.27    2.19
   1 -14   5   12.91    2.35
  -1  14   5   12.62    2.47
   1  14   5   39.89    4.02
   1 -14   5    9.99    2.06
  -1 -14   5   12.63    2.39
  -1 -14   5    9.21    1.99
  -1  14   5   34.49    3.86
   1  14   5    9.68    2.27
   1  14   6   10.56    1.60
   1 -14   6    9.79    1.54
  -1 -14   6   10.26    1.60
  -1  14   6    7.49    1.46
   1  14   6   11.68    1.82
  -1 -14   6    8.65    1.45
   1  15  -4   10.62    2.34
  -1  15  -4    8.92    2.17
   1  15  -3   67.44    5.43
  -1  15  -3   69.11    5.44
   1 -15  -2   53.06    8.08
  -1 -15  -1  135.98   12.89
   1 -15  -1  145.02   13.14
   1  15   0    0.05    1.48
  -1  15   0    0.13    1.19
   1 -15   0    1.80    2.13
  -1 -15   0    0.01    2.26
   1  15   1  154.40   13.77
   1 -15   1  138.35   13.16
  -1 -15   1  141.78   13.51
   1 -15   2   43.18    7.84
  -1 -15   2   30.74    6.78
   1 -15   2   31.44    6.33
   1  15   2   32.88    6.82
  -1  15   2   37.28    6.69
  -1 -15   2   33.76    6.73
   1  15   3   61.10    5.14
   1  15   3   75.20    5.53
  -1  15   3   64.30    5.36
   1  15   3   65.63    5.54
  -1  15   3   70.03    5.50
   1  15   3   69.00    5.26
   1  15   3   66.77    5.44
  -1  15   3   84.62    6.10
  -1  15   3   72.65    5.39
  -1  15   4    8.89    2.21
   1 -15   4    9.95    2.04
   1  15   4    9.04    2.53
  -1  15   4    8.79    2.07
   1  15   4    9.52    2.06
  -1  15   4   37.38    4.69
  -1  15   4    9.48    2.07
   1  15   4   41.66    4.21
  -1  15   5    8.26    1.93
   1 -15   5    4.98    1.43
   1  15   5    5.52    1.71
   1 -15   5    6.49    1.60
   1  15   5    5.08    1.71
  -1  15   5    2.98    1.48
  -1 -15   5    4.94    1.46
  -1 -15   5    6.86    1.78
   1 -15   6    3.38    0.83
   1  15   6    5.31    1.15
  -1  15   6    3.16    0.89
  -1 -15   6    5.26    1.09
  -1 -15   6    5.73    1.12
   1  16  -5    9.56    1.71
  -1  16  -4    6.93    1.90
   1  16  -4    6.30    1.71
   1  16  -3  102.40    6.81
  -1  16  -3  102.24    6.82
  -1  16  -2   27.42    3.21
   1  16  -2   22.71    3.01
   1  16  -2   24.28    3.11
  -1  16  -2   26.80    3.19
  -1 -16  -1  369.24   22.99
   1 -16  -1  333.13   21.92
  -1 -16   0   96.99   11.22
  -1  16   0  115.80   11.25
   1  16   0  124.84   12.16
   1 -16   0  118.71   12.26
   1  16   1  311.76   21.03
   1 -16   1  292.63   20.47
  -1 -16   1  293.84   20.79
  -1  16   2   26.67    3.00
   1  16   2   32.98    3.70
   1  16   2   26.06    3.27
   1  16   3  100.67    7.09
   1  16   3  114.13    7.11
   1  16   3  104.79    6.97
  -1  16   3  130.44    7.95
  -1  16   3  116.80    7.09
   1  16   3  107.90    7.05
  -1  16   3   99.07    7.01
  -1  16   3  104.85    7.05
   1  16   3  108.69    6.97
   1  16   4    6.04    1.91
   1  16   4    3.44    1.52
  -1  16   4    8.62    2.11
  -1  16   4    3.69    1.54
  -1  16   4    3.87    1.78
   1 -16   4    3.82    1.45
  -1  16   4   57.05    5.74
  -1 -16   4    4.90    1.54
   1  16   4   55.90    4.81
   1  16   5    7.00    1.67
  -1 -16   5    6.01    1.59
   1 -16   5    7.94    1.47
   1  16   5    6.87    1.82
  -1  16   5    7.35    1.82
  -1 -16   5    6.75    1.68
   1 -16   5    6.29    1.61
   1  17  -5   13.46    1.91
   1  17  -4   51.77    4.56
  -1  17  -4   55.31    4.67
   1  17  -3   35.96    3.93
  -1  17  -3   34.25    3.82
  -1  17  -2  194.88    9.99
  -1  17  -2  198.30    9.94
   1  17  -2  209.48   10.12
   1  17  -2  194.86    9.94
   1  17  -1   57.58    4.75
  -1  17  -1   58.16    4.75
   1  17  -1   59.02    4.87
  -1  17  -1   54.75    4.66
   1  17   0  249.10   18.27
  -1  17   0  241.75   11.08
   1  17   0  244.05   11.10
  -1 -17   0  240.58   18.95
  -1  17   1   50.72    4.32
   1  17   1   56.59    4.59
   1  17   1   53.66    4.53
  -1  17   2  218.62   10.13
   1  17   2  214.56   10.30
   1  17   2  198.98   10.16
   1  17   3   28.82    3.53
  -1  17   3   44.14    4.15
  -1  17   3   39.90    4.13
   1  17   3   35.32    3.87
   1  17   3   34.84    4.07
   1  17   3   37.72    3.98
   1 -17   4   54.88    4.24
   1  17   4   50.48    4.50
  -1  17   4   46.74    4.27
   1  17   4   45.88    4.60
  -1  17   4   39.58    3.89
  -1 -17   4   52.89    4.34
  -1  17   4   42.66    4.30
   1 -17   5   11.94    1.97
  -1  17   5   13.41    2.08
  -1 -17   5   11.41    1.87
   1  17   5   12.75    2.14
   1  17   5   12.03    2.15
  -1 -17   5   12.78    2.12
   1 -17   5   12.79    1.87
   1  18  -5   16.79    2.01
   1  18  -4   46.31    4.35
  -1  18  -4   51.42    4.38
   1  18  -3   42.41    4.39
  -1  18  -3   41.47    4.26
   1  18  -2  679.88   23.70
  -1  18  -2  661.77   23.66
   1  18  -2  654.16   23.55
  -1  18  -2  699.65   23.77
  -1  18  -1  249.26   11.64
   1  18  -1  241.63   11.51
  -1  18  -1  263.05   11.86
   1  18  -1  277.99   12.15
  -1  18   0   22.63    3.01
   1  18   0   26.25    3.23
  -1  18   1  241.55   11.34
   1  18   1  260.76   11.68
  -1  18   2  661.38   23.77
   1  18   2  698.97   23.37
  -1  18   2  685.75   23.03
   1  18   2  620.96   23.21
  -1  18   3   38.21    4.08
   1  18   3   45.27    4.34
   1  18   3   38.92    4.26
  -1  18   3   46.96    4.25
   1  18   3   41.22    4.20
   1  18   4   46.07    4.54
   1  18   4   49.49    4.36
  -1  18   4   48.48    4.26
  -1  18   4   51.26    4.28
  -1 -18   4   50.99    4.11
   1 -18   4   53.87    4.37
  -1 -18   5   20.76    2.20
   1 -18   5   16.32    2.10
  -1  18   5   16.72    2.14
   1  18   5   16.25    2.13
  -1 -18   5   16.99    2.16
   1  19  -5   36.68    2.72
   1  19  -4    5.83    1.75
  -1  19  -4    3.82    1.49
   1  19  -3   85.13    5.66
   1  19  -3   65.96    5.45
  -1  19  -3   79.87    5.58
  -1  19  -3   76.30    5.81
   1  19  -2   22.02    3.16
   1  19  -2   20.61    3.05
  -1  19  -2   30.88    3.60
  -1  19  -2   22.17    3.07
  -1  19  -1  155.92    8.57
   1  19  -1  149.14    8.39
   1  19  -1  144.55    8.21
  -1  19  -1  132.09    8.02
   1  19   0  299.25   13.45
  -1  19   0  344.65   14.02
   1  19   1  144.17    8.26
  -1  19   1  154.10    8.40
   1  19   2   29.53    3.41
  -1  19   2   22.93    3.37
  -1  19   3   72.58    5.28
  -1  19   3   75.06    5.73
   1  19   3   77.85    5.64
   1  19   3   69.79    5.51
  -1  19   4    6.58    1.63
   1  19   4    5.84    1.76
   1 -19   4    6.87    1.74
  -1 -19   4    3.28    1.07
  -1  19   4    3.54    1.38
   1  19   5   36.74    2.92
  -1  19   5   37.88    2.92
  -1 -19   5   36.15    2.89
   1 -19   5   32.68    2.70
  -1 -19   5   37.36    2.70
  -1  20  -4    8.60    1.77
   1  20  -4    5.12    1.56
   1  20  -3  123.97    7.43
  -1  20  -3  115.06    6.85
  -1  20  -3  128.57    7.59
   1  20  -3  124.41    7.05
  -1  20  -2   83.37    6.22
  -1  20  -2   93.45    6.39
   1  20  -2   91.17    6.36
   1  20  -2   85.77    6.11
  -1  20  -1   76.72    5.83
   1  20  -1   82.89    6.09
  -1  20  -1   82.86    6.09
   1  20  -1   83.78    6.03
   1  20   0   54.73    4.81
  -1  20   0   47.20    4.47
   1  20   1   68.16    5.34
  -1  20   1   70.34    5.41
  -1  20   2   88.63    6.49
   1  20   2   98.25    6.25
  -1  20   3  122.78    6.89
  -1  20   3  121.53    7.39
   1  20   3  129.00    7.24
   1  20   3  109.56    6.96
   1 -20   4    6.35    1.49
   1  20   4    7.77    1.66
  -1  20   4    9.36    1.70
  -1  20   4    5.37    1.52
  -1 -20   4    5.22    1.21
  -1 -20   5   19.90    1.89
   1  20   5   18.85    1.88
  -1  21  -4   18.34    2.32
   1  21  -4   17.07    2.22
  -1  21  -3  105.11    6.17
   1  21  -3   98.96    6.03
   1  21  -3  105.32    6.63
  -1  21  -3   98.79    6.37
   1  21  -2  129.85    7.63
   1  21  -2  141.94    7.98
  -1  21  -2  121.06    7.46
  -1  21  -2  125.55    7.61
   1  21  -1  193.65    9.76
  -1  21  -1  193.03    9.91
  -1  21  -1  202.07    9.99
   1  21  -1  185.08    9.82
   1  21   0  158.05    8.79
  -1  21   0  159.97    8.80
   1  21   1  201.65   10.00
  -1  21   1  194.11    9.83
  -1  21   2  142.76    8.42
   1  21   2  161.05    8.16
   1  21   3  105.77    6.49
  -1  21   3  103.12    6.46
   1  21   3  104.17    6.25
  -1  21   3  103.05    5.96
  -1 -21   4   18.41    2.23
   1  21   4   19.54    2.33
  -1  21   4   17.28    2.10
  -1  21   4   18.62    2.20
   1 -21   4   18.62    2.12
   1  22  -4   13.71    1.91
  -1  22  -4   11.94    1.72
   1  22  -3    7.97    1.83
  -1  22  -3    8.54    1.96
   1  22  -3    7.78    1.60
  -1  22  -2   37.28    3.83
   1  22  -2   37.86    3.75
   1  22  -2   36.92    3.77
  -1  22  -2   36.87    3.72
   1  22  -1   84.31    5.81
  -1  22  -1   78.80    5.69
  -1  22  -1   80.30    5.91
   1  22  -1   73.97    5.72
   1  22   0   81.78    5.92
  -1  22   0   78.04    5.86
  -1  22   1   88.98    6.06
   1  22   1   86.37    5.95
   1  22   2   35.54    3.99
   1  22   2   42.12    3.67
  -1  22   2   40.51    4.10
   1  22   3   12.14    1.98
  -1  22   3   10.46    2.01
  -1  22   3    7.73    1.51
   1  22   3    8.68    1.85
   1 -22   4   11.38    1.43
  -1 -22   4   10.59    1.54
   1  22   4   10.51    1.54
  -1  22   4   12.75    1.61
  -1  22   4   12.01    1.59
   1  23  -4   11.52    1.61
  -1  23  -4   12.19    1.54
   1  23  -3   22.92    2.43
   1  23  -3   24.23    2.75
  -1  23  -3   25.28    2.77
   1  23  -2   11.96    2.17
  -1  23  -2   14.30    2.34
  -1  23  -2   12.23    2.30
   1  23  -2   10.86    1.98
   1  23  -1   25.53    3.05
  -1  23  -1   28.08    3.21
   1  23  -1   27.01    3.27
  -1  23  -1   22.04    3.01
  -1  23   0   13.94    2.39
   1  23   0   15.66    2.49
  -1  23   1   25.72    3.25
  -1  23   1   30.23    3.27
  -1  23   1   25.85    3.12
   1  23   1   28.87    3.20
   1  23   2   12.67    2.38
  -1  23   2   13.61    2.36
   1  23   3   23.39    2.53
  -1  23   3   21.33    2.56
   1  23   3   25.07    2.46
  -1  24  -3   17.04    2.14
   1  24  -3   15.00    1.96
  -1  24  -2   34.87    3.32
  -1  24  -2   31.36    3.13
   1  24  -2   29.87    3.08
   1  24  -2   31.79    3.16
   1  24  -1    5.71    1.76
  -1  24  -1    4.29    1.69
  -1  24  -1    8.23    1.82
   1  24  -1    3.32    1.27
   1  24   0   29.41    3.22
  -1  24   0   22.45    2.98
  -1  24   0   26.97    3.27
  -1  24   1    2.71    1.09
  -1  24   1    3.53    1.51
  -1  24   1    3.44    1.33
   1  24   1    1.63    1.11
   1  24   2   30.55    3.28
  -1  24   2   30.59    3.15
   1  24   3   15.70    1.69
   1  24   3   15.06    1.91
  -1  24   3   16.23    1.98
  -1 -24   3   12.66    1.53
   1  25  -3    1.66    0.71
  -1  25  -3    0.38    0.65
   1  25  -2   14.56    2.09
   1  25  -2   14.28    2.04
  -1  25  -2   19.75    2.32
  -1  25  -1   49.14    3.98
   1  25  -1   49.56    4.09
  -1  25  -1   48.77    3.69
  -1  25   0   14.68    2.20
   1  25   0   12.44    2.06
  -1  25   0   12.04    2.10
   1  25   1   44.28    3.85
   1  25   1   55.90    3.96
  -1  25   1   52.61    3.90
  -1  25   1   48.69    3.61
  -1  25   1   45.28    3.94
  -1  25   2   11.99    1.81
   1  25   2   14.10    2.12
  -1  25   3    0.17    0.61
   1  26  -2   12.00    1.53
   1  26  -2   10.63    1.48
  -1  26  -2   12.19    1.56
  -1  26  -1   33.09    2.97
   1  26  -1   27.31    2.76
  -1  26   0    5.71    1.31
   1  26   0    6.57    1.60
   1  26   0    6.62    1.42
  -1  26   0    4.44    1.18
  -1  26   0    6.98    1.60
   1  26   1   29.93    2.57
   1  26   1   28.49    2.82
  -1  26   1   24.30    2.63
   1  26   2   15.44    1.85
  -1  26   2   13.19    1.74
   1  27  -1    7.69    1.32
  -1  27   0    6.84    1.14
   1  27   0    6.59    1.35
  -1  27   0    7.35    1.20
   1  27   0    9.78    1.49
  -1  27   1    6.00    1.18
   1  27   1    6.47    1.34
  -2   0  -2 4476.11  122.00
  -2   0  -1  907.96   25.66
  -2   0  -1  947.74   28.30
  -2   0   0 2151.36   51.48
  -2   0   0 1951.89   50.96
  -2   0   1  759.15   24.58
  -2   0   1  815.17   23.06
  -2   0   1  767.86   23.05
   2   0   1  759.01   22.40
  -2   0   1  720.02   22.59
  -2   0   2 4192.86  112.74
   2   0   2 4357.56  110.75
  -2   0   2 3855.51  105.80
  -2   0   2 4289.65  111.67
  -2   0   2 4104.07  110.11
  -2   0   2 4034.73  110.50
  -2   0   2 4181.53  113.02
   2   0   3  671.20   26.99
  -2   0   3  602.41   26.01
   2   0   3  593.08   24.62
  -2   0   3  604.37   24.76
  -2   0   4   52.54    7.63
   2   0   4   51.61    7.00
   2   0   4   57.25    7.89
  -2   0   5   16.70    2.38
  -2   0   5   16.85    2.51
  -2   0   5   13.06    2.28
   2   0   5   11.91    2.28
   2   0   6  112.53    6.89
   2   0   6  108.09    6.75
  -2   0   6  115.24    6.67
   2   0   7   63.32    3.75
   2   0   7   56.82    3.78
  -2   0   7   68.29    4.17
  -2   0   7   75.28    3.95
  -2  -1  -2  762.00   25.02
  -2   1  -2  813.96   25.83
  -2  -1  -1  958.35   27.75
  -2   1  -1  831.26   27.41
  -2   1   0  804.48   23.93
  -2  -1   0  731.98   22.55
  -2   1   0  750.66   21.35
  -2  -1   0  889.39   23.94
  -2  -1   0  889.94   24.29
  -2   1   0  747.13   23.56
   2  -1   1 1071.92   30.02
  -2  -1   1 1209.84   33.26
  -2  -1   1 1113.98   32.13
  -2  -1   1 1002.45   29.91
  -2   1   1 1073.32   30.95
  -2   1   1 1024.47   32.75
  -2   1   1 1141.12   33.22
  -2   1   1 1046.99   31.63
   2  -1   2  904.90   31.33
   2  -1   2  919.75   26.02
  -2   1   2  887.17   27.76
   2   1   2  815.71   28.89
  -2   1   2  891.00   29.72
  -2  -1   2  996.74   30.01
  -2   1   2  820.58   29.09
  -2   1   2  870.25   30.56
  -2  -1   2  918.30   30.84
   2  -1   2  889.11   28.69
  -2  -1   2  892.60   26.12
   2   1   2  929.29   29.67
  -2  -1   2  903.93   29.99
   2   1   3  277.84   14.31
   2  -1   3  267.18   15.33
  -2  -1   3  268.16   15.31
   2   1   3  238.96   14.57
  -2  -1   3  254.50   13.89
   2   1   3  250.52   14.27
  -2   1   3  258.89   15.14
  -2   1   3  262.92   14.49
  -2  -1   3  279.09   14.35
   2  -1   3  254.43   13.80
  -2   1   4   -0.94    2.29
   2  -1   4   -0.75    2.48
   2   1   4   -1.69    1.78
  -2  -1   4    3.78    2.68
  -2   1   5  144.74    7.77
  -2   1   5  129.10    7.52
   2  -1   5  125.87    7.50
   2   1   5  118.43    7.33
   2   1   5  122.86    6.97
  -2  -1   5  129.26    7.45
  -2  -1   5  133.21    7.52
   2  -1   6   81.02    5.66
   2   1   6   76.40    5.55
  -2  -1   6   77.18    5.36
  -2   1   6   74.23    5.18
   2   1   6   75.24    5.54
   2  -1   6   75.78    5.51
  -2  -1   6   76.30    5.26
   2   1   7  141.35    6.50
   2  -1   7  138.99    6.25
   2   1   7  158.87    6.49
  -2  -1   7  137.41    6.03
  -2   1   7  157.21    6.36
  -2  -1   7  152.37    6.77
   2  -1   7  142.80    6.56
  -2   1   7  153.18    6.85
  -2  -2  -2 1015.39   31.20
  -2  -2  -1 2197.68   62.05
  -2  -2  -1 2275.52   59.83
  -2   2  -1 2061.43   62.40
  -2  -2   0 2903.69   79.64
  -2   2   0 2627.49   79.35
  -2   2   1 2093.69   55.93
   2  -2   1 1891.88   55.73
  -2  -2   1 1864.25   51.93
  -2   2   1 2115.95   53.92
  -2  -2   1 2026.03   55.62
   2   2   2  866.10   29.60
   2  -2   2  982.77   27.01
   2  -2   2  993.84   27.95
  -2  -2   2  945.04   31.91
   2  -2   2 1056.22   30.25
  -2  -2   2  834.35   30.58
   2  -2   2  995.62   32.84
  -2  -2   2  923.24   31.25
  -2   2   2  867.10   31.37
  -2   2   2  833.83   30.60
  -2   2   2  926.30   27.88
  -2   2   2  872.08   31.51
  -2   2   2  887.42   30.37
   2   2   3 1245.64   43.65
  -2   2   3 1174.31   43.46
  -2  -2   3 1308.89   43.98
  -2   2   3 1229.50   42.78
  -2  -2   3 1192.12   43.62
   2   2   3 1287.83   42.73
   2  -2   3 1142.29   43.36
   2   2   3 1318.07   43.58
  -2  -2   3 1252.26   41.50
  -2  -2   3 1180.02   42.38
   2  -2   3 1241.67   41.65
  -2  -2   4  259.60   17.74
   2  -2   4  242.71   17.47
  -2   2   4  256.76   17.27
  -2   2   4  242.37   17.58
   2   2   4  260.00   18.27
  -2   2   5  209.29   10.21
  -2   2   5  219.40   10.24
   2   2   5  196.90    9.58
  -2  -2   5  226.66   10.36
   2   2   5  215.96   10.37
  -2  -2   5  212.25   10.07
   2  -2   5  208.69   10.25
  -2   2   6   11.58    1.99
   2   2   6   13.51    2.35
   2   2   6   10.69    2.02
  -2  -2   6   13.00    2.22
   2  -2   6   15.72    2.48
  -2  -2   6   14.63    2.08
   2  -2   7   26.88    2.35
  -2  -2   7   29.47    2.64
   2   2   7   25.60    2.39
  -2   2   7   28.38    2.57
   2   2   7   26.34    2.30
   2  -2   7   24.86    2.41
  -2  -3  -2   42.19    3.70
  -2  -3  -1 1133.64   32.49
  -2   3  -1 1136.96   35.14
   2   3   0 5660.00  152.74
  -2   3   0 5785.11  152.97
   2  -3   0 5681.51  153.62
  -2  -3   1  995.31   31.63
  -2   3   1  958.98   30.87
  -2   3   1 1057.69   31.29
   2  -3   1 1101.38   31.87
  -2   3   1  837.18   29.05
  -2  -3   1 1148.17   32.26
  -2   3   2   50.91    5.14
  -2   3   2   50.76    4.67
   2  -3   2   59.28    5.73
   2  -3   2   56.33    3.54
  -2   3   2   50.25    5.36
   2  -3   2   60.23    4.15
  -2  -3   2   50.03    4.99
   2   3   2   57.88    5.04
  -2  -3   2   50.06    5.23
  -2   3   2   51.37    5.29
  -2   3   2   52.69    5.29
  -2  -3   2   51.32    5.14
  -2   3   3   67.62    7.08
   2   3   3   78.88    7.70
  -2  -3   3   56.79    6.51
  -2  -3   3   66.74    7.29
  -2   3   3   62.69    7.23
   2  -3   3   60.68    6.07
   2  -3   3   50.84    6.49
   2   3   3   61.50    7.19
   2   3   3   67.99    6.90
   2   3   4    7.90    2.96
  -2   3   4   10.61    4.39
  -2   3   4   13.72    3.83
  -2  -3   4   11.99    4.05
   2  -3   4    9.61    3.38
   2  -3   5  394.58   15.74
   2  -3   5  395.93   15.85
  -2   3   5  395.94   15.78
  -2  -3   5  402.31   15.75
   2   3   5  373.07   15.04
   2   3   5  385.82   15.69
  -2  -3   5  423.61   15.84
   2   3   5  421.82   16.10
  -2   3   5  414.51   15.85
  -2  -3   6   18.85    2.59
  -2   3   6   17.41    2.41
   2  -3   6   15.26    2.55
   2   3   6   19.22    2.65
   2   3   6   16.45    2.40
  -2  -3   6   13.21    2.02
  -2   3   7   35.70    2.86
   2  -3   7   36.59    2.83
  -2  -3   7   36.85    2.89
   2   3   7   36.51    2.74
   2  -3   7   36.41    2.92
   2  -3   7   38.77    2.80
   2   3   7   33.50    2.53
  -2  -4  -2 1201.49   36.89
   2  -4  -2 1203.60   37.54
  -2  -4  -1 2799.15   78.64
   2   4   0 4552.57  108.21
  -2   4   0 4334.17  107.75
   2  -4   0 3564.49  107.90
  -2  -4   0 4933.98  112.08
   2  -4   1 2885.65   80.82
   2  -4   1 2842.38   80.47
  -2  -4   1 2708.13   81.32
  -2   4   1 2918.82   80.46
  -2   4   2 1112.27   39.20
  -2  -4   2 1214.01   39.93
  -2  -4   2 1193.82   38.96
   2   4   2 1431.25   41.59
   2  -4   2 1403.52   41.34
  -2   4   2 1103.74   38.80
  -2   4   2 1118.68   39.14
  -2   4   2 1110.26   39.26
   2   4   2 1120.37   38.41
  -2   4   3  835.54   33.12
  -2   4   3  837.89   33.53
   2   4   3  828.01   32.55
   2  -4   3  799.76   33.37
   2   4   3  885.48   33.24
  -2  -4   3  827.43   33.06
   2  -4   3  844.35   30.78
   2   4   3  750.28   32.83
  -2  -4   3  860.38   33.19
   2   4   4  417.37   24.66
  -2   4   4  410.42   24.12
  -2   4   4  438.14   24.98
  -2  -4   4  428.07   24.30
   2   4   4  453.62   24.11
   2  -4   4  419.50   24.69
   2   4   5   20.39    2.88
  -2   4   5   19.58    2.69
  -2  -4   5   18.34    2.69
   2   4   5   21.97    2.90
  -2   4   5   21.42    2.86
   2  -4   5   20.33    2.86
   2  -4   5   19.90    2.79
  -2  -4   5   22.67    2.84
   2   4   5   26.11    3.21
  -2   4   6   22.86    2.75
   2  -4   6   19.79    2.89
   2   4   6   23.02    2.92
  -2  -4   6   19.96    2.64
  -2  -4   6   23.89    2.99
   2   4   6   25.78    2.92
  -2   4   6   23.56    2.99
   2  -4   7   23.48    2.33
   2  -4   7   21.74    2.15
  -2   4   7   22.41    2.26
   2   4   7   29.50    2.56
  -2  -5  -2  391.63   15.62
   2  -5  -2  398.92   16.45
   2  -5  -1 1580.06   44.19
  -2  -5  -1 1271.74   42.53
  -2   5   0  275.72   10.05
  -2  -5   0  240.92   12.07
  -2   5   1 1646.22   46.81
  -2  -5   1 1623.67   48.44
   2   5   1 1770.95   47.16
   2  -5   1 1777.91   48.11
  -2  -5   1 1686.55   48.18
   2  -5   1 1617.36   47.20
   2   5   2  427.72   18.64
  -2   5   2  403.35   18.13
   2   5   2  406.59   18.67
  -2   5   2  405.47   18.62
  -2  -5   2  480.09   19.93
   2  -5   2  402.85   18.90
  -2  -5   2  442.14   18.75
  -2   5   2  425.00   18.95
  -2   5   2  417.10   19.08
   2   5   3   26.39    4.69
  -2   5   3   24.45    4.80
   2  -5   3   24.58    4.03
  -2  -5   3   20.02    4.37
  -2  -5   3   26.40    4.64
   2   5   3   24.63    4.86
  -2   5   3   26.70    4.87
   2   5   3   24.00    4.14
   2  -5   3   18.76    4.06
   2   5   4   14.04    4.17
   2   5   4    7.93    3.74
  -2  -5   4    4.48    2.40
  -2   5   4    5.05    3.16
   2  -5   4    5.74    3.55
  -2  -5   5   68.68    5.04
   2  -5   5   61.22    5.07
   2  -5   5   55.38    4.74
  -2  -5   5   55.51    4.76
   2   5   5   73.78    5.38
   2   5   5   60.71    4.98
  -2  -5   5   65.82    4.98
   2   5   5   64.34    5.01
  -2   5   5   50.82    4.49
  -2   5   5   58.38    4.91
  -2   5   6   40.13    3.72
  -2   5   6   37.90    3.66
   2   5   6   35.21    3.36
  -2   5   6   33.15    3.31
   2   5   6   33.99    3.69
   2  -5   6   33.88    3.62
  -2  -5   6   34.17    3.56
  -2  -5   6   34.94    3.30
   2   5   7   63.33    3.75
  -2   5   7   54.54    3.53
   2  -5   7   60.02    3.73
   2  -5   7   52.62    3.40
   2  -6  -2 1446.49   44.09
  -2  -6  -2 1291.25   42.23
   2  -6  -1  809.02   30.60
  -2  -6  -1 1021.45   31.48
  -2  -6   0   47.93    4.80
   2  -6   0   41.90    4.66
   2  -6   0   41.93    3.55
  -2   6   0   35.91    4.51
   2   6   1 1040.57   32.61
  -2  -6   1 1040.99   34.69
  -2  -6   1 1078.79   34.09
  -2   6   1 1024.10   34.61
   2  -6   1 1097.42   34.25
  -2   6   1 1098.84   32.96
  -2   6   2 1338.80   45.10
   2   6   2 1458.73   46.75
  -2  -6   2 1242.01   45.70
  -2   6   2 1312.78   45.49
   2   6   2 1553.69   47.01
  -2  -6   2 1377.66   45.79
   2  -6   2 1423.19   46.65
   2   6   3  266.28   16.79
  -2  -6   3  283.33   15.98
  -2  -6   3  257.80   16.18
   2  -6   3  288.14   17.66
  -2  -6   3  263.57   16.86
   2  -6   3  301.39   15.50
   2   6   3  275.83   16.67
  -2   6   3  274.36   17.08
  -2   6   3  265.71   15.77
   2   6   3  309.74   17.00
  -2   6   3  277.80   17.19
  -2  -6   4  348.59   21.65
   2   6   4  304.90   20.00
   2   6   4  295.63   20.58
   2  -6   4  282.52   20.67
  -2   6   4  341.82   21.95
   2  -6   5   20.14    2.94
  -2   6   5   12.57    2.10
  -2  -6   5   21.85    2.98
   2  -6   5   18.72    2.74
  -2  -6   5   21.38    2.88
   2   6   5   18.60    2.83
  -2   6   5   21.88    3.21
   2   6   5   16.96    2.68
   2   6   5   24.42    3.09
  -2   6   5   20.12    2.82
  -2  -6   5   16.59    2.43
   2   6   5   17.34    2.54
  -2  -6   6    9.52    1.63
  -2   6   6   12.53    2.18
  -2  -6   6   12.30    2.19
  -2   6   6   17.06    2.64
   2   6   6   12.16    1.99
   2   6   6    9.40    1.96
   2  -6   6   10.73    1.98
  -2   6   6   10.21    2.01
  -2   6   7    4.30    1.09
   2  -6   7    4.47    1.03
   2  -7  -2  175.44   10.85
  -2  -7  -2  159.86    9.74
   2  -7  -1  130.63    8.98
  -2  -7  -1  127.88    8.60
   2  -7   0  123.42    8.88
   2  -7   0  150.98    7.74
  -2   7   0  138.08    9.38
  -2  -7   0  130.79    8.98
  -2  -7   1  125.40    9.15
  -2   7   1  118.42    8.97
   2  -7   1  142.67    9.26
   2  -7   1  119.65    8.14
   2   7   1  131.04    8.29
  -2  -7   1  123.60    8.74
  -2   7   1  135.10    8.25
  -2  -7   2  154.27   11.14
  -2  -7   2  128.55    9.78
   2  -7   2  124.00    9.95
   2   7   2  163.82   11.18
  -2   7   2  163.07   10.85
   2   7   2  136.25   10.00
  -2  -7   3  112.27   10.29
  -2  -7   3  117.52   10.99
   2  -7   3   94.17    9.88
  -2  -7   3  123.19   10.29
  -2   7   3  109.91   10.57
   2   7   3  119.01   10.80
   2   7   3  120.01   10.80
  -2   7   3  126.28   10.23
   2   7   4   11.62    2.21
   2   7   4   10.44    1.98
  -2   7   4    7.17    1.67
  -2   7   4   10.02    2.08
   2  -7   4    6.15    1.60
   2  -7   4    7.50    3.79
   2   7   4    3.23    1.39
  -2   7   4    5.66    1.37
  -2  -7   4   13.77    4.81
   2  -7   4    8.77    1.78
   2  -7   5  101.72    6.69
   2   7   5  102.29    6.54
   2   7   5  104.31    6.49
  -2  -7   5   90.10    6.35
   2   7   5  102.17    6.77
  -2   7   5   95.84    6.58
  -2  -7   5   95.42    6.41
  -2  -7   5   98.54    6.22
   2  -7   5   92.68    6.49
  -2   7   5   97.34    6.45
  -2   7   5   89.86    6.12
   2   7   6   26.46    3.12
  -2   7   6   26.37    3.10
  -2   7   6   29.36    3.16
   2  -7   6   24.00    2.93
  -2  -7   6   28.61    3.21
   2   7   6   20.70    2.58
  -2   7   7   16.45    1.72
   2  -7   7   17.17    1.79
  -2  -8  -2  742.66   27.99
  -2  -8  -1  616.03   25.25
   2  -8  -1  730.18   27.00
  -2  -8   0   70.45    6.48
   2  -8   0   58.02    6.20
   2  -8   0   60.68    5.01
  -2   8   0   48.19    5.81
  -2  -8   1  678.14   27.53
  -2   8   1  650.49   27.64
   2  -8   1  680.64   27.70
  -2   8   1  759.52   26.60
   2  -8   1  682.81   26.73
   2   8   1  763.32   27.30
   2   8   2  630.44   26.81
  -2   8   2  675.21   27.33
   2   8   2  673.69   28.23
  -2  -8   2  686.79   27.65
  -2  -8   2  705.53   29.15
  -2  -8   3   51.68    6.85
  -2  -8   3   66.41    8.01
   2  -8   3   47.06    7.29
  -2  -8   3   51.57    7.52
   2   8   3   42.87    6.58
   2   8   3   54.33    7.47
  -2   8   3   54.61    7.59
  -2  -8   4  244.18   11.12
   2   8   4  252.37   10.80
   2   8   4  258.25   11.37
   2  -8   4  287.55   11.61
   2  -8   4  250.04   11.25
   2   8   4  249.20   11.29
  -2   8   4  251.51   11.28
  -2   8   4  234.43   10.74
   2   8   4  262.56   11.14
  -2   8   4  239.96   11.02
   2  -8   5   89.65    6.14
  -2  -8   5   75.47    5.68
  -2   8   5   89.23    6.19
   2  -8   5   84.83    5.98
  -2  -8   5   73.90    5.70
   2   8   5   82.74    6.01
   2   8   5   79.92    5.79
  -2   8   5   67.06    5.22
  -2   8   5   79.52    5.78
   2   8   5   91.24    5.93
   2  -8   6   31.32    3.35
   2   8   6   28.07    2.97
  -2   8   6   30.24    3.20
  -2  -8   6   25.14    2.99
  -2  -8   6   28.47    2.94
  -2   8   6   29.01    3.19
   2   8   6   26.97    3.10
  -2  -9  -2  277.19   15.10
   2  -9  -1   81.47    7.77
  -2   9  -1   73.13    5.57
  -2  -9  -1   58.56    6.36
  -2   9   0  667.34   25.39
   2  -9   0  688.23   28.18
   2  -9   0  747.40   25.44
  -2  -9   0  613.92   26.50
  -2   9   0  689.59   27.59
   2   9   1   67.94    7.08
  -2   9   1   70.16    7.23
  -2  -9   1   71.93    7.31
  -2   9   1   62.61    6.04
   2  -9   1   83.21    7.27
  -2  -9   2  247.49   15.20
   2  -9   2  221.46   14.72
   2   9   2  249.68   15.59
  -2  -9   2  253.01   14.81
  -2   9   2  240.99   14.52
   2   9   2  233.81   14.64
  -2   9   3   44.60    7.04
  -2  -9   3   51.50    7.21
   2  -9   3   40.58    6.64
   2   9   3   58.62    8.01
   2   9   3   52.76    7.53
  -2  -9   3   44.36    7.15
   2   9   4   12.21    2.25
   2   9   4   13.82    2.39
   2  -9   4   11.27    2.08
   2  -9   4   10.87    2.05
  -2  -9   4   11.73    2.09
   2   9   4   11.01    2.12
  -2   9   4   10.88    2.06
  -2   9   4    8.92    1.96
  -2   9   4    6.24    1.43
  -2   9   5   10.66    2.14
   2   9   5   10.90    2.22
  -2   9   5    8.48    2.03
   2  -9   5   15.47    2.55
   2   9   5   11.56    2.24
  -2   9   5   12.68    2.35
  -2   9   5   11.21    2.09
  -2  -9   5    8.18    1.81
   2   9   5   14.67    2.35
  -2  -9   5    9.70    2.11
   2  -9   5    9.92    2.05
  -2   9   6   14.79    2.33
   2  -9   6   13.90    2.24
   2   9   6   10.02    1.77
   2   9   6   11.96    1.95
   2   9   6   10.99    2.17
  -2  -9   6    9.14    1.96
  -2  -9   6    9.09    1.67
   2   9   6    9.21    1.78
  -2   9   6   15.24    2.40
  -2 -10  -2  298.11   16.61
  -2 -10  -1  294.85   16.29
  -2  10   0 1631.44   51.21
  -2 -10   0 1507.66   52.74
   2 -10   1  284.99   15.34
  -2  10   1  281.90   16.05
  -2 -10   1  256.08   15.56
  -2  10   1  277.22   14.49
   2  10   1  256.20   15.65
  -2 -10   2  307.22   17.18
  -2 -10   2  269.93   17.62
  -2 -10   2  273.12   16.73
   2  10   2  276.61   17.34
  -2  10   2  251.87   15.74
   2 -10   2  262.88   16.61
   2  10   2  250.12   16.21
   2 -10   3  236.66   17.57
  -2 -10   3  195.24   15.11
  -2 -10   3  210.11   16.82
  -2  10   3  194.26   15.37
   2  10   3  190.11   15.37
   2  10   3  198.45   15.74
   2 -10   4   75.86    5.59
   2  10   4   76.71    5.64
  -2  10   4   72.43    5.42
  -2  10   4   82.79    5.79
   2  10   4   64.95    5.33
   2 -10   4   75.95    5.45
  -2  10   4   82.08    5.80
  -2  10   4   81.17    5.61
   2  10   4   72.46    5.20
  -2 -10   4   74.49    5.54
  -2  10   4   64.50    4.87
   2 -10   5   54.45    4.79
   2  10   5   52.91    4.77
   2 -10   5   64.36    5.13
  -2 -10   5   49.93    4.56
  -2  10   5   62.88    5.06
  -2  10   5   63.72    5.18
  -2 -10   5   60.12    5.06
   2  10   5   57.00    4.78
  -2  10   5   66.31    5.21
   2  10   5   56.51    4.60
  -2  10   5   54.70    4.71
  -2  10   6    8.12    1.66
  -2 -10   6    8.79    1.90
   2 -10   6    8.03    1.74
   2  10   6    4.83    1.11
   2  10   6    5.93    1.44
   2  10   6    7.30    1.76
  -2 -10   6    9.46    1.71
  -2  10   6    5.69    1.49
  -2 -11  -2   20.94    4.27
  -2 -11  -1 1461.64   50.95
  -2  11   0  705.44   29.85
   2 -11   0  761.18   28.40
  -2 -11   0  729.81   30.71
  -2  11   1 1604.78   52.14
  -2  11   1 1566.55   54.29
   2 -11   1 1707.22   54.33
   2  11   1 1659.59   55.65
  -2 -11   2   18.92    4.30
  -2 -11   2   26.54    5.35
   2 -11   2   23.28    5.04
   2 -11   2   19.52    4.16
  -2  11   2   25.83    4.80
   2  11   2   18.23    4.44
  -2 -11   2   25.15    5.46
   2  11   3  150.11   13.83
   2  11   3  178.13   15.12
  -2  11   3  163.61   14.26
   2 -11   3  152.69   14.34
  -2 -11   3  146.49   14.43
  -2 -11   3  168.75   14.29
  -2  11   4   65.05    5.06
  -2  11   4   56.68    4.97
  -2 -11   4   67.57    5.22
   2  11   4   58.72    4.95
  -2  11   4   71.49    5.33
  -2  11   4   62.47    5.03
   2 -11   4   67.08    5.10
   2  11   4   61.48    5.16
   2  11   4   63.74    4.92
   2 -11   4   62.28    5.04
  -2  11   4   64.58    4.84
   2  11   4   64.45    5.08
   2 -11   5   25.64    3.19
  -2 -11   5   21.27    3.01
   2  11   5   19.64    2.86
  -2  11   5   20.76    3.09
   2  11   5   23.69    3.51
   2 -11   5   24.06    3.18
   2  11   5   21.84    3.13
  -2  11   5   20.70    2.86
   2  11   5   19.85    2.76
  -2  11   5   25.70    3.23
   2  11   6    6.14    1.48
  -2  11   6    8.40    1.89
  -2  11   6    9.02    2.00
  -2 -11   6    9.28    1.80
   2 -11   6    8.00    1.67
  -2 -11   6    6.37    1.46
   2  11   6    8.18    1.74
   2  11   6   14.74    2.15
   2  12  -4  143.97    8.18
  -2 -12  -2  135.02   11.58
  -2 -12  -1   99.08    9.66
  -2  12   0   29.12    4.87
  -2 -12   0   23.01    4.59
  -2 -12   1  125.45   11.14
   2 -12   1  116.95   10.10
   2  12   1   78.01    8.89
  -2  12   1   87.83    8.18
  -2  12   1  107.15    9.91
   2 -12   2  101.19   10.51
  -2 -12   2  101.34   10.65
   2  12   2   97.76   10.60
   2 -12   2   96.38   10.18
  -2  12   2  108.18   10.24
  -2 -12   2  104.96   10.57
   2  12   3   34.81    3.63
  -2 -12   3   29.61    3.30
  -2 -12   3   37.22    7.41
  -2  12   3   32.78    6.35
   2 -12   3   43.14    7.51
   2  12   3   31.51    6.37
   2  12   4  129.30    7.84
   2 -12   4  147.35    7.94
  -2  12   4  138.75    7.62
  -2  12   4  144.64    8.11
  -2 -12   4  144.54    8.08
   2  12   4  122.89    7.67
   2 -12   4  133.62    7.86
  -2  12   4  138.92    8.23
   2  12   4  138.87    8.29
  -2  12   4  136.82    7.88
   2  12   4  148.20    8.22
   2  12   4  130.56    7.57
  -2  12   4  145.77    8.07
   2  12   5    2.24    1.01
   2  12   5    4.01    1.48
   2 -12   5    4.20    1.37
  -2  12   5    4.53    1.73
  -2  12   5    4.75    1.72
  -2  12   5    5.53    1.60
   2 -12   5    5.98    1.70
  -2 -12   5    4.66    1.68
   2  12   5    4.44    1.81
   2 -12   6    1.98    1.11
  -2 -12   6    0.27    1.13
  -2  12   6    0.71    0.88
  -2  12   6   25.56    2.93
   2  12   6    0.49    1.04
   2  12   6   20.95    2.55
  -2 -12   6    1.91    0.96
   2  12   6    0.20    0.74
   2  13  -4  167.15    8.99
  -2  13  -4  157.19    8.66
  -2  13  -3  240.30   11.06
  -2 -13  -2  109.11   10.90
  -2  13  -1  571.80   28.29
  -2 -13  -1  596.41   28.46
   2  13   0  448.39   23.71
  -2 -13   0  447.50   24.16
   2  13   1  600.53   29.50
  -2  13   1  639.05   27.36
   2 -13   1  603.43   28.57
  -2 -13   1  647.71   30.35
  -2  13   1  654.63   29.34
  -2 -13   2  104.39   11.18
   2  13   2  119.53   12.26
   2 -13   2  102.48   10.78
  -2  13   2  123.25   11.49
   2 -13   2  102.72   11.30
  -2 -13   2  106.88   11.34
   2  13   3  257.39   11.43
   2  13   3  277.76   11.97
  -2  13   3  253.98   11.44
  -2  13   3  263.87   11.35
  -2  13   3  252.11   11.58
  -2 -13   3  250.71   11.19
  -2  13   3  211.43   10.61
   2  13   3  244.83   11.28
   2  13   3  211.21   10.30
   2 -13   4  125.19    7.53
   2  13   4  127.13    7.60
   2  13   4  116.79    7.40
  -2  13   4  129.25    7.61
   2  13   4  109.07    6.86
   2 -13   4  144.10    7.70
  -2  13   4  113.59    7.16
   2  13   4  123.61    7.84
  -2  13   4  129.32    7.66
  -2  13   4  130.42    7.92
  -2  13   5  109.95    6.61
   2  13   5   96.76    5.97
  -2 -13   5   91.17    6.18
   2  13   5   87.31    6.07
   2 -13   5   95.86    6.11
  -2  13   5  106.28    6.64
   2 -13   5   95.77    6.29
   2  13   5  100.60    6.73
  -2  13   5  101.51    6.46
  -2 -13   5  105.69    6.54
  -2 -13   6   84.51    4.91
   2  13   6   82.46    4.82
  -2  13   6   91.75    5.25
  -2 -13   6   85.01    5.09
   2  13   6  105.04    5.76
   2 -13   6   99.62    5.21
   2  14  -4  171.40    9.27
  -2  14  -4  175.47    9.18
  -2  14  -3  245.20   11.38
   2 -14  -2  161.67   13.88
  -2 -14  -1   42.16    6.75
  -2  14  -1   36.87    6.53
  -2 -14   0  439.52   24.18
  -2  14   0  470.40   23.72
   2  14   1   27.92    5.75
   2 -14   1   36.41    6.27
  -2 -14   1   23.66    5.36
  -2  14   1   28.95    5.33
  -2  14   1   35.84    5.54
   2 -14   2  113.37   11.74
  -2 -14   2  133.29   13.26
   2  14   2  134.45   13.38
  -2  14   2  131.83   12.17
  -2 -14   2  128.56   12.68
   2 -14   2  108.15   11.76
   2  14   3  216.24   10.68
  -2  14   3  224.78   10.95
  -2  14   3  218.80   10.76
  -2  14   3  247.66   10.85
   2  14   3  245.08   11.36
  -2 -14   3  242.88   10.88
   2  14   3  234.16   10.96
   2  14   3  195.27    9.76
  -2  14   3  204.82   10.23
   2  14   4  153.92    8.86
  -2  14   4  173.77    9.20
   2  14   4  166.55    9.41
  -2  14   4  160.57    9.20
   2 -14   4  194.57    9.52
   2 -14   4  197.49    9.27
  -2  14   4  173.55    9.14
   2  14   4  161.02    8.58
  -2  14   4  160.05    8.90
   2  14   4  180.45    9.36
   2  14   5   46.87    4.44
   2 -14   5   40.05    3.96
  -2  14   5   45.07    4.14
  -2 -14   5   42.53    4.01
   2 -14   5   43.25    3.87
   2  14   5   42.47    4.05
  -2 -14   5   44.90    4.10
  -2  14   5   48.45    4.31
   2  14   6   29.40    2.81
  -2 -14   6   27.52    2.56
   2 -14   6   32.97    2.63
  -2 -14   6   32.26    2.78
  -2  14   6   27.78    2.61
   2  14   6   28.75    2.48
   2  15  -5   81.33    5.20
  -2  15  -4  220.70   10.50
   2  15  -4  207.27   10.36
  -2  15  -3  169.33    9.24
   2  15  -3  188.18    9.67
  -2  15  -2   65.27    5.10
   2 -15  -2   59.51    8.56
   2  15  -1  180.85   14.08
  -2 -15  -1  152.58   14.02
  -2 -15   0   36.79    6.61
   2  15   0   17.19    4.42
   2  15   1  135.18   13.31
  -2 -15   1  156.07   14.46
   2 -15   1  147.98   13.76
   2 -15   1  161.69   13.85
  -2  15   1  148.40   13.00
  -2  15   2   49.45    4.47
   2 -15   2   37.77    7.31
  -2 -15   2   46.59    8.17
  -2 -15   2   57.46    4.49
   2  15   2   50.79    4.60
  -2  15   2   70.03    5.32
   2  15   2   51.87    4.45
  -2 -15   2   48.35    7.70
  -2  15   2   51.10    7.44
   2 -15   2   58.50    8.62
   2  15   3  165.05    9.02
  -2  15   3  171.35    9.22
  -2  15   3  181.26    9.06
  -2  15   3  186.18    9.11
  -2 -15   3  149.87    8.45
   2  15   3  169.14    9.34
  -2  15   3  148.44    8.83
   2  15   3  148.02    8.20
   2  15   3  168.47    9.01
  -2  15   4  163.40    9.00
  -2  15   4  212.80    9.87
   2  15   4  175.84    8.79
  -2  15   4  173.07    9.20
  -2  15   4  177.62    9.55
   2  15   4  161.78    9.37
   2  15   4  153.37    8.94
   2 -15   4  215.10    9.44
   2 -15   4  169.65    9.07
   2  15   4  174.67    9.30
   2 -15   5   74.73    5.18
  -2 -15   5   72.32    5.24
   2  15   5   60.25    4.81
  -2  15   5   68.32    5.07
  -2 -15   5   69.02    5.05
   2  15   5   70.70    5.39
   2 -15   5   69.51    4.79
  -2  15   6   44.58    3.04
  -2 -15   6   41.46    2.86
  -2 -15   6   44.64    3.03
   2  15   6   47.02    3.26
   2  16  -5   10.01    1.73
   2  16  -4   91.49    6.28
  -2  16  -4   83.43    5.93
  -2  16  -3   52.89    4.85
   2  16  -3   60.32    5.08
  -2  16  -2  313.93   13.27
   2  16  -2  338.87   13.69
  -2  16  -2  296.19   13.17
   2  16  -2  302.14   13.16
   2 -16  -1   42.14    7.42
  -2 -16  -1   52.34    8.55
   2  16   0   14.48    4.36
  -2 -16   0    6.73    3.43
   2 -16   0    7.30    3.27
  -2 -16   1   42.39    7.64
   2  16   1   36.23    7.16
   2 -16   1   36.29    6.85
  -2  16   2  326.78   13.68
   2  16   2  326.79   13.44
  -2 -16   2  304.96   12.80
   2  16   2  311.03   13.66
  -2  16   3   63.15    5.37
   2  16   3   62.54    5.24
   2  16   3   61.04    5.47
   2  16   3   61.99    5.29
  -2  16   3   68.37    5.25
  -2  16   3   62.62    5.38
   2  16   3   66.32    5.41
   2 -16   4   92.95    6.11
   2  16   4   83.93    6.34
   2  16   4   69.70    5.60
  -2  16   4   83.40    5.95
   2  16   4   78.49    5.78
  -2  16   4   78.62    6.06
  -2  16   4   83.90    5.93
   2  16   5   10.65    1.99
  -2  16   5   13.48    2.23
   2 -16   5   11.06    1.84
   2 -16   5   14.49    1.94
  -2 -16   5   11.70    2.13
   2  16   5   10.98    2.08
  -2 -16   5   13.31    2.22
   2  17  -5   24.43    2.53
  -2  17  -4   38.34    3.83
   2  17  -4   44.84    4.22
   2  17  -3  130.68    7.93
  -2  17  -3  124.77    7.72
   2  17  -2   37.90    3.94
  -2  17  -2   35.05    3.74
   2  17  -2   33.64    3.77
  -2  17  -2   37.91    3.97
   2  17  -1  530.34   19.57
  -2  17  -1  569.55   19.82
   2  17  -1  495.54   18.94
  -2  17  -1  527.04   19.42
   2  17   0  226.52   17.99
  -2  17   0  248.37   11.17
   2  17   0  239.38   11.14
  -2  17   1  569.50   20.33
   2  17   1  583.53   20.59
   2  17   1  554.91   20.29
  -2  17   2   47.60    4.49
   2  17   2   56.05    4.73
  -2  17   2   43.14    4.24
   2  17   2   40.99    4.48
   2  17   3  109.23    7.04
  -2  17   3  111.20    6.73
   2  17   3  101.89    6.78
   2  17   3   93.15    6.82
  -2  17   3   96.85    6.73
   2  17   3   94.77    6.61
   2  17   4   34.82    3.81
  -2  17   4   41.41    3.92
   2 -17   4   34.46    3.51
   2  17   4   32.84    3.88
  -2  17   4   32.87    3.61
  -2 -17   5   13.77    2.13
  -2  17   5   14.68    2.12
   2  17   5   17.18    2.30
   2 -17   5   14.42    2.06
   2  17   5   15.44    2.42
  -2 -17   5   15.77    2.22
   2  18  -5    8.97    1.42
  -2  18  -4   94.51    5.98
   2  18  -4   79.74    5.71
   2  18  -3   47.61    4.55
  -2  18  -3   48.21    4.26
  -2  18  -3   43.58    4.34
   2  18  -2  129.25    7.89
   2  18  -2  142.45    8.16
  -2  18  -2  135.33    7.93
  -2  18  -2  132.66    8.00
  -2  18  -1  115.66    7.13
  -2  18  -1  110.50    7.11
   2  18  -1  116.31    7.22
   2  18  -1  102.45    6.76
  -2  18   0   13.03    2.29
   2  18   0   19.00    2.66
  -2  18   0   20.19    2.67
  -2  18   1  103.03    6.63
   2  18   1  104.56    6.72
   2  18   1  100.65    6.59
  -2  18   2  135.96    8.15
  -2  18   2  121.81    7.67
   2  18   2  144.89    8.20
   2  18   3   41.45    4.16
  -2  18   3   40.50    4.20
  -2  18   3   49.06    4.26
   2  18   3   41.54    4.39
   2  18   3   40.60    4.08
   2  18   3   39.50    4.17
   2 -18   4   98.48    6.03
   2  18   4   99.78    6.34
  -2  18   4  101.84    6.15
   2  18   4   92.33    6.49
  -2  18   4   91.34    5.99
  -2 -18   4   92.71    5.90
  -2 -18   5   13.48    1.80
  -2  18   5   11.97    1.82
   2  18   5   15.61    2.12
  -2 -18   5   13.83    1.97
   2 -18   5   15.43    1.96
   2  19  -5   83.02    4.30
  -2  19  -4   47.57    4.02
   2  19  -4   44.97    4.03
  -2  19  -3   18.89    2.84
  -2  19  -3   18.17    2.54
   2  19  -3   22.14    3.05
   2  19  -3   20.10    2.75
  -2  19  -2  198.56   10.28
  -2  19  -2  214.15   10.48
   2  19  -2  223.18   10.63
   2  19  -2  195.97   10.22
  -2  19  -1  402.27   15.86
  -2  19  -1  357.45   15.28
   2  19  -1  394.96   15.85
   2  19  -1  388.56   15.53
  -2  19   0  177.51    9.40
   2  19   0  171.07    9.35
  -2  19   0  189.17    9.43
  -2  19   1  446.23   16.91
   2  19   1  411.86   16.60
  -2  19   2  197.86   10.47
   2  19   2  222.95   10.46
   2  19   2  224.43   10.73
  -2  19   2  196.23   10.21
   2  19   3   34.43    3.68
   2  19   3   37.53    3.89
  -2  19   3   42.60    3.85
  -2  19   3   31.52    3.60
  -2  19   4   49.52    3.95
   2 -19   4   50.07    3.91
   2  19   4   49.23    4.21
  -2  19   4   47.70    3.94
  -2 -19   4   49.50    3.91
   2 -19   5   82.97    4.38
  -2 -19   5   85.18    4.60
  -2  19   5   83.09    4.45
   2  19   5   82.39    4.54
  -2 -19   5   83.47    4.31
   2  20  -4    2.17    1.21
  -2  20  -4    4.33    1.42
   2  20  -3   10.30    2.37
   2  20  -3    9.02    1.77
  -2  20  -3   11.65    2.02
  -2  20  -3   12.25    2.38
  -2  20  -2  217.24   10.66
   2  20  -2  227.83   10.83
  -2  20  -2  224.21   10.91
   2  20  -2  215.06   10.63
   2  20  -1   38.79    3.96
  -2  20  -1   33.91    3.77
   2  20  -1   33.75    3.84
  -2  20  -1   31.93    3.71
  -2  20   0   99.30    6.73
   2  20   0  109.65    7.05
  -2  20   1   43.86    4.27
   2  20   1   45.63    4.28
   2  20   2  196.61    9.64
  -2  20   2  183.96    9.87
  -2  20   2  193.57    9.82
   2  20   3   11.06    2.23
   2  20   3   14.14    2.38
  -2  20   3   11.40    2.27
   2 -20   4    7.24    1.45
   2  20   4    5.15    1.49
  -2 -20   4    3.90    1.06
  -2  20   4    6.28    1.58
  -2  20   4    5.68    1.34
   2  20   5    3.96    0.96
   2  21  -4    6.08    1.48
  -2  21  -4    6.31    1.47
   2  21  -3   43.60    3.78
  -2  21  -3   45.30    4.18
   2  21  -3   44.81    4.14
   2  21  -2  104.53    6.63
  -2  21  -2   90.77    6.34
   2  21  -2   92.45    6.41
  -2  21  -2   95.56    6.44
  -2  21  -1  137.82    8.11
   2  21  -1  136.48    8.09
  -2  21  -1  122.38    7.63
   2  21  -1  151.12    8.19
   2  21   0  106.31    6.92
  -2  21   0   97.03    6.64
  -2  21   1  158.71    9.04
   2  21   1  168.23    8.91
  -2  21   1  169.37    8.91
  -2  21   2  106.91    7.01
  -2  21   2  108.08    6.74
   2  21   2  121.34    6.97
   2  21   3   40.64    3.76
  -2  21   3   46.27    4.21
   2  21   3   45.09    3.91
  -2  21   4    7.19    1.38
   2 -21   4    8.79    1.37
  -2 -21   4    8.00    1.29
  -2  21   4    9.64    1.50
   2  21   4    8.61    1.56
   2  22  -4   25.06    2.45
  -2  22  -4   21.48    2.22
   2  22  -3   32.15    3.08
  -2  22  -3   36.70    3.49
   2  22  -3   31.99    3.28
  -2  22  -2   45.31    4.23
   2  22  -2   44.51    4.12
  -2  22  -2   45.67    4.18
   2  22  -2   40.91    3.97
  -2  22  -1   58.38    4.96
   2  22  -1   62.26    5.10
  -2  22  -1   64.10    5.06
   2  22  -1   57.91    4.73
   2  22   0   12.26    2.35
  -2  22   0   10.66    2.18
  -2  22   1   64.91    5.13
  -2  22   1   55.90    4.65
   2  22   1   60.75    4.90
  -2  22   1   63.80    5.13
  -2  22   2   51.08    4.50
   2  22   2   54.64    4.32
  -2  22   2   55.45    4.35
   2  22   3   34.38    3.18
  -2  22   3   30.11    3.19
   2  22   3   30.49    3.02
  -2 -22   4   30.57    2.57
   2  22   4   27.82    2.39
  -2  22   4   25.88    2.34
   2  23  -4   41.65    2.81
   2  23  -3   11.22    1.67
  -2  23  -3   10.73    1.96
   2  23  -3   10.59    1.86
   2  23  -2    8.61    1.90
  -2  23  -2   10.18    2.17
  -2  23  -2    5.07    1.52
   2  23  -2    5.72    1.53
  -2  23  -1    9.78    2.11
   2  23  -1   12.28    2.44
  -2  23  -1   11.58    2.13
   2  23  -1   11.27    2.07
  -2  23   0   -0.88    1.45
  -2  23   0    1.54    1.31
   2  23   0   -1.00    1.21
  -2  23   1   11.01    2.25
  -2  23   1   12.31    2.14
   2  23   1   11.45    2.23
  -2  23   1    9.22    2.07
  -2  23   2    4.73    1.71
   2  23   2    7.29    1.91
   2  23   2    9.03    1.86
  -2  23   3    9.71    1.71
   2  23   3    8.71    1.54
   2  23   3    8.24    1.45
   2  24  -3    8.59    1.54
  -2  24  -3    4.77    1.18
   2  24  -2   14.23    2.15
   2  24  -2   12.22    2.07
  -2  24  -2   11.83    2.07
  -2  24  -1    9.83    2.24
  -2  24  -1    8.32    1.69
   2  24  -1    6.83    1.99
  -2  24   0   -0.15    0.92
   2  24   0   -0.39    1.09
  -2  24   0    1.06    1.08
  -2  24   1    7.72    1.85
   2  24   1    9.49    1.93
  -2  24   1    8.71    1.74
  -2  24   2   11.61    1.91
   2  24   2   13.17    1.75
   2  24   2   10.36    2.01
  -2  24   3    8.74    1.58
   2  24   3    4.95    1.04
   2  24   3    5.89    1.19
  -2  25  -3    3.17    0.95
   2  25  -3    1.71    0.79
  -2  25  -2   46.44    3.44
   2  25  -2   46.19    3.51
   2  25  -2   46.56    3.39
   2  25  -1   15.65    2.30
  -2  25  -1   11.33    2.04
  -2  25  -1   12.33    1.86
  -2  25   0    0.99    0.81
  -2  25   0   -0.11    1.06
   2  25   0    0.82    1.15
   2  25   1   13.48    1.91
  -2  25   1   10.43    1.94
  -2  25   1   11.90    1.85
   2  25   2   39.07    3.26
  -2  25   2   43.78    3.41
  -2  25   3    3.57    0.87
   2  26  -2    0.25    0.72
  -2  26  -2    0.06    0.63
   2  26  -1   33.57    2.97
  -2  26   0    1.25    0.68
  -2  26   0    3.61    1.06
   2  26   0    5.74    1.40
   2  26   1   32.29    3.13
   2  26   1   40.98    2.96
  -2  26   1   38.34    3.05
  -2  26   1   37.97    2.86
   2  26   2    0.35    0.69
  -2  26   2    3.43    0.99
  -2  27  -1   28.06    2.39
   2  27  -1   27.18    2.37
   2  27   0   24.43    2.25
  -2  27   0   21.88    2.01
   2  27   1   17.89    2.01
  -2  27   1   22.59    1.99
  -3   0  -2    0.88    1.45
  -3   0  -1    0.83    0.76
  -3   0  -1    0.01    1.24
  -3   0   0    1.25    1.41
  -3   0   0   -0.17    0.78
  -3   0   1    0.67    1.49
  -3   0   1    0.78    1.05
  -3   0   1    0.03    0.88
  -3   0   2   -0.69    1.65
   3   0   2    1.09    2.04
  -3   0   2   -0.57    1.24
  -3   0   2   -2.17    1.84
  -3   0   2    2.66    0.95
  -3   0   2    0.35    1.45
  -3   0   3   -1.30    1.55
   3   0   3    0.21    1.95
  -3   0   3    1.66    1.63
   3   0   3    1.57    1.43
  -3   0   3    0.15    1.40
  -3   0   4   -1.14    2.27
   3   0   4   -3.02    2.12
  -3   0   5   -1.09    1.10
   3   0   5    0.45    1.14
  -3   0   6   -2.71    1.63
   3   0   6   -0.46    1.33
   3   0   6   -1.14    1.39
   3   0   7   -1.07    0.98
  -3   0   7    1.06    0.73
  -3  -1  -2    3.52    1.37
  -3   1  -2    2.92    1.54
  -3   1  -1  800.48   25.81
  -3  -1  -1  774.26   23.05
  -3   1   0   20.88    2.83
  -3   1   0   19.24    1.43
  -3  -1   0   19.24    2.23
  -3   1   0   21.56    2.68
  -3  -1   0   22.98    2.91
  -3  -1   0   20.29    2.12
  -3  -1   0   24.24    2.87
  -3  -1   1  887.88   26.00
  -3  -1   1  835.42   26.09
  -3   1   1  738.06   25.47
  -3   1   1  843.62   27.59
  -3  -1   1  812.21   27.06
  -3  -1   1  701.43   26.66
  -3   1   1  849.86   27.25
   3  -1   2    3.26    1.18
  -3   1   2    2.27    1.58
  -3   1   2    3.97    1.42
  -3  -1   2    2.84    1.16
   3  -1   2    3.41    1.78
  -3  -1   2    4.45    1.94
   3   1   2    4.38    1.12
  -3  -1   2    5.35    1.88
  -3  -1   2    9.33    2.59
  -3   1   2    4.72    1.62
  -3   1   3  254.44   15.41
   3   1   3  258.64   13.72
   3  -1   3  253.37   13.46
  -3   1   3  256.38   13.99
  -3  -1   3  272.28   14.78
   3   1   3  235.68   15.10
   3  -1   3  203.68   14.34
  -3  -1   3  262.08   15.55
  -3   1   3  257.21   14.22
   3  -1   4  349.10   21.84
   3   1   4  373.40   22.28
  -3   1   4  353.28   21.84
  -3  -1   4  348.37   21.71
   3   1   4  347.05   22.25
  -3  -1   5   59.61    4.86
   3  -1   5   60.30    4.95
  -3   1   5   56.74    4.81
   3   1   5   57.19    4.89
  -3   1   5   59.49    4.82
  -3   1   6   16.29    2.27
  -3  -1   6   17.39    2.45
   3  -1   6   19.88    2.77
   3   1   6   13.16    2.39
   3  -1   6   18.79    2.73
   3   1   6   16.07    2.52
   3   1   7    6.68    1.24
   3  -1   7    6.39    1.23
  -3  -1   7    6.22    1.29
  -3   1   7    6.23    1.25
  -3   2  -2  115.24    7.79
  -3  -2  -2   99.00    6.93
  -3   2  -1 2176.70   60.71
  -3  -2  -1 2087.38   57.47
  -3   2   0 3203.91   85.69
  -3   2   0 3042.36   81.35
  -3  -2   0 3198.55   85.17
  -3   2   0 3099.66   85.16
  -3   2   1 1857.81   54.36
  -3  -2   1 1736.61   55.72
  -3   2   1 1936.30   56.75
  -3   2   2  102.71    7.60
  -3  -2   2  105.73    7.54
  -3   2   2  101.19    7.97
   3  -2   2   91.33    7.80
   3  -2   2  106.48    6.01
  -3  -2   2  105.80    6.19
  -3  -2   2  103.55    5.74
  -3   2   2   93.27    7.31
  -3  -2   2  102.52    7.97
  -3   2   2   92.45    7.04
   3   2   2  102.15    6.49
  -3  -2   2  104.07    7.85
  -3   2   3  125.49   10.37
  -3  -2   3  135.74   10.09
  -3   2   3  128.10    9.89
  -3  -2   3  121.66   10.33
   3   2   3  122.45    9.15
   3  -2   3  108.53    9.97
   3   2   3  113.02   10.01
  -3  -2   3  122.11   10.50
   3  -2   4   46.27    7.52
   3   2   4   33.59    6.18
   3   2   4   40.99    7.02
  -3   2   4   37.00    6.71
  -3  -2   4   38.06    6.60
  -3   2   5   13.62    2.34
   3  -2   5   11.65    2.27
   3   2   5   13.87    2.41
  -3  -2   5   15.07    2.37
   3   2   5   16.34    2.67
  -3  -2   5   14.15    2.30
  -3   2   5   13.42    2.33
   3   2   5   20.16    2.96
  -3  -2   6   15.81    2.42
   3   2   6   17.81    2.68
  -3  -2   6   16.46    2.26
   3  -2   6   15.67    2.47
  -3   2   6   12.79    1.93
   3   2   6   16.13    2.48
   3  -2   6   10.20    2.05
  -3  -2   7   11.98    1.52
  -3  -2   7    8.18    1.31
   3   2   7    7.38    1.36
   3  -2   7    6.81    1.26
  -3   2   7   10.48    1.56
  -3  -3  -2 1029.09   33.86
  -3   3  -2 1019.70   34.72
  -3  -3  -1  156.09    8.59
  -3   3  -1  171.27    9.23
  -3  -3  -1  152.12    7.23
   3  -3   0 6699.00  197.70
  -3   3   0 7065.09  200.03
  -3   3   0 7355.74  200.49
   3   3   0 7602.61  196.45
  -3  -3   0 7754.26  200.31
  -3  -3   0 7680.02  195.74
   3  -3   1  172.61    9.32
  -3   3   1  181.89    9.69
  -3   3   1  180.16    8.70
  -3   3   1  183.16   10.35
  -3  -3   1  177.51    9.71
   3  -3   1  174.75    5.76
   3  -3   2 1117.24   33.30
   3  -3   2 1128.34   37.09
   3  -3   2 1152.92   32.07
  -3  -3   2  947.19   35.38
  -3   3   2  959.34   34.69
  -3  -3   2  970.43   34.94
  -3   3   2 1009.69   36.03
   3   3   2  947.73   33.42
  -3  -3   2  988.11   35.37
  -3   3   2 1008.50   35.21
  -3   3   3  239.32   14.83
  -3   3   3  237.89   15.20
  -3  -3   3  236.22   15.28
   3   3   3  229.89   15.14
  -3  -3   3  272.86   15.35
   3  -3   3  280.44   16.68
  -3  -3   3  230.39   14.42
   3   3   3  251.77   14.44
   3   3   4   20.71    4.74
   3  -3   4   14.25    4.24
  -3   3   4   16.92    4.52
   3   3   4   27.54    5.54
  -3  -3   4   20.77    5.01
   3   3   5   19.84    2.92
  -3  -3   5   18.68    2.56
   3  -3   5   21.45    2.90
  -3   3   5   19.14    2.79
   3   3   5   20.18    2.92
  -3  -3   5   19.80    2.93
   3   3   5   30.85    3.66
  -3   3   5   21.44    2.83
  -3   3   6    4.68    1.19
  -3   3   6    7.67    2.02
   3  -3   6    5.03    1.50
   3   3   6    6.46    1.77
  -3  -3   6   10.10    1.98
   3   3   6    8.19    1.84
  -3  -3   6    8.21    1.76
   3   3   7   35.71    2.83
   3  -3   7   36.28    2.90
  -3  -3   7   39.32    2.85
  -3   3   7   38.95    2.93
  -3  -4  -2  182.01   10.16
  -3  -4  -1 1027.15   30.94
  -3   4  -1  949.93   33.08
  -3   4   0 1672.06   54.08
  -3  -4   0 1577.66   53.34
   3  -4   0 1930.88   51.96
   3   4   0 1942.85   50.49
  -3  -4   1 1113.59   34.80
  -3   4   1 1060.60   32.52
  -3   4   1 1096.40   32.69
  -3   4   1 1073.47   35.34
  -3   4   2  189.87   11.26
   3   4   2  178.59   10.64
   3  -4   2  201.23   10.40
  -3  -4   2  167.82   11.18
  -3  -4   2  179.82   11.40
  -3   4   2  186.69   11.61
  -3  -4   2  167.10   11.19
   3  -4   2  218.87    9.18
  -3   4   2  165.84   10.54
   3  -4   2  208.58   12.17
   3   4   3  123.71   10.57
  -3   4   3  114.25   10.02
  -3   4   3  119.14   10.40
   3  -4   3  105.91   10.01
  -3  -4   3  114.08   10.00
  -3  -4   3  119.48   10.38
   3   4   3  119.56   10.69
   3   4   3  116.84    9.75
  -3  -4   3  119.58   10.03
   3  -4   4  118.67   12.51
  -3   4   4  106.54   11.60
   3   4   4  121.66   12.34
  -3  -4   4  108.35   11.55
   3   4   5   11.52    2.28
   3   4   5    9.05    1.95
   3  -4   5   11.80    2.32
  -3   4   5   12.47    2.23
  -3   4   5   11.94    2.27
  -3  -4   5   12.81    2.29
  -3  -4   5   11.79    2.17
   3  -4   5   10.24    2.04
  -3  -4   6  197.24    9.51
   3  -4   6  215.04   10.07
   3   4   6  196.47    9.77
  -3   4   6  219.76    9.93
   3   4   6  217.59    9.46
  -3   4   6  207.64    9.51
  -3  -4   6  198.04    9.35
   3   4   7   90.17    4.67
  -3  -4   7   87.77    4.44
  -3   4   7   82.85    4.46
  -3  -5  -2 1053.00   34.93
   3  -5  -2 1024.24   35.35
  -3   5  -1  323.08   14.80
  -3  -5  -1  292.92   12.45
  -3  -5   0  205.55   10.74
   3  -5   0  206.39    9.08
   3   5   0  234.11    8.74
  -3   5   1  305.87   13.50
   3  -5   1  310.08   14.05
  -3   5   1  295.47   15.34
  -3  -5   1  313.64   15.13
   3  -5   2  945.93   31.81
   3   5   2 1011.32   33.91
  -3  -5   2  900.03   33.60
  -3   5   2  890.49   32.70
  -3  -5   2  905.86   33.25
  -3   5   2  929.26   33.31
   3   5   2  926.65   32.74
  -3  -5   3  280.09   16.82
  -3  -5   3  235.52   15.58
   3   5   3  267.98   16.61
   3  -5   3  241.17   16.21
  -3   5   3  253.68   16.26
  -3  -5   3  277.41   16.15
   3   5   3  244.53   15.42
  -3   5   4  216.45   17.06
   3   5   4  187.03   15.85
  -3  -5   4  201.42   16.37
   3  -5   4  219.26   17.28
   3  -5   5  180.92    9.23
  -3   5   5  170.63    9.03
  -3   5   5  158.44    8.59
  -3  -5   5  166.14    8.70
   3   5   5  157.14    8.67
   3  -5   5  162.26    8.79
  -3  -5   5  162.37    8.77
   3   5   5  162.53    8.88
  -3   5   6  143.29    7.53
  -3  -5   6  133.80    7.31
   3  -5   6  132.26    7.50
   3   5   6  130.59    7.46
  -3   5   6  117.99    6.84
   3   5   6  129.44    6.85
  -3  -5   6  138.53    7.20
  -3  -5   7   37.15    2.64
   3  -5   7   33.08    2.61
   3   5   7   41.30    2.94
  -3   5   7   34.84    2.67
  -3  -6  -2  338.63   15.56
   3  -6  -2  306.53   15.65
  -3  -6  -1  839.56   28.24
  -3  -6   0 1693.20   48.87
   3  -6   0 1505.71   45.17
  -3   6   0 1390.60   49.68
  -3  -6   0 1564.47   49.02
  -3   6   0 1572.72   44.18
   3  -6   1  911.01   32.15
  -3  -6   1  826.56   31.78
   3   6   1  980.17   30.86
  -3   6   1  911.56   30.57
  -3   6   1  845.59   33.23
   3  -6   1  980.97   31.69
   3  -6   2  368.65   18.32
   3  -6   2  361.22   17.03
  -3  -6   2  336.55   17.74
   3   6   2  369.42   17.78
  -3  -6   2  364.73   18.64
  -3   6   2  357.04   18.03
   3   6   2  368.01   18.02
  -3   6   2  378.78   18.08
  -3   6   2  364.07   19.05
   3  -6   3  106.06   10.41
  -3  -6   3  103.22    9.94
  -3  -6   3   88.91    9.04
  -3   6   3  103.32    9.72
   3   6   3  103.92    9.98
  -3  -6   3   94.09    9.69
   3   6   3  100.05    9.64
   3  -6   4  180.09    8.99
  -3  -6   4  199.73   15.90
   3   6   4  166.19    8.70
   3  -6   4  186.27    9.09
   3   6   4  180.24    8.60
  -3   6   4  190.94    9.25
   3   6   4  204.78    9.49
  -3   6   4  188.06    8.95
   3   6   5   56.71    4.52
   3  -6   5   56.64    4.88
  -3   6   5   52.18    4.64
  -3  -6   5   58.81    4.73
  -3  -6   5   50.22    4.50
   3  -6   5   59.83    4.96
  -3   6   5   46.04    4.26
   3   6   5   47.49    4.50
  -3   6   5   57.70    4.80
  -3  -6   6  158.30    8.23
   3  -6   6  160.20    8.50
   3   6   6  163.48    8.53
   3   6   6  173.44    8.02
  -3   6   6  177.17    8.59
  -3  -6   6  169.78    8.10
  -3   6   6  167.47    8.17
   3  -7  -2  478.18   21.15
  -3  -7  -2  440.48   19.61
  -3  -7  -1 1041.04   35.57
   3  -7  -1 1154.06   38.41
   3  -7   0   24.20    4.02
   3  -7   0   28.09    3.13
  -3  -7   0   18.74    3.48
  -3   7   0   22.17    3.99
  -3   7   0   26.47    2.64
  -3  -7   0   18.24    3.81
   3  -7   1 1029.27   35.07
   3   7   1 1073.07   33.13
  -3   7   1  933.68   35.57
  -3  -7   1 1144.88   36.06
  -3   7   1 1027.29   32.75
   3   7   2  374.29   18.74
  -3  -7   2  296.60   17.99
   3  -7   2  399.00   19.19
  -3  -7   2  374.10   18.87
   3   7   2  391.18   18.41
  -3   7   2  321.09   17.66
  -3   7   2  349.11   17.88
  -3   7   2  336.92   18.78
   3  -7   2  375.48   17.95
   3  -7   3  816.08   35.21
   3   7   3  802.45   34.22
  -3  -7   3  810.08   34.40
  -3  -7   3  766.43   34.59
  -3   7   3  806.07   33.95
   3   7   3  718.48   32.88
  -3  -7   3  838.29   34.40
   3  -7   4  702.41   22.43
   3   7   4  620.16   21.74
   3   7   4  604.94   21.86
  -3  -7   4  617.29   21.84
   3  -7   4  660.73   22.05
  -3   7   4  626.67   21.98
  -3   7   4  620.66   21.79
   3   7   4  630.72   31.74
  -3   7   4  597.19   21.34
  -3   7   4  661.65   21.95
  -3   7   5   40.28    3.96
   3  -7   5   36.23    3.89
   3  -7   5   40.72    3.98
   3   7   5   45.11    4.03
  -3   7   5   37.43    4.05
  -3  -7   5   40.90    3.89
  -3  -7   5   32.92    3.68
   3   7   5   42.30    4.22
  -3  -7   5   38.72    3.75
  -3  -7   5   40.66    3.89
  -3   7   5   34.16    3.59
  -3   7   6   70.00    5.05
   3  -7   6   65.01    4.95
   3   7   6   68.30    5.09
  -3   7   6   71.84    4.91
  -3  -7   6   58.08    4.55
   3   7   6   63.66    4.38
  -3   7   6   74.34    5.10
  -3  -7   6   69.90    4.59
   3  -8  -2  276.14   15.76
   3  -8  -1  808.28   32.66
  -3  -8  -1  966.78   33.40
  -3   8   0 1291.08   36.46
   3  -8   0 1223.50   37.87
  -3  -8   0 1030.94   39.79
  -3  -8   0 1104.47   40.72
  -3   8   0 1164.27   42.56
   3  -8   0 1295.64   42.64
   3  -8   1  861.04   33.27
  -3  -8   1  785.73   32.35
   3   8   1  929.60   31.85
  -3   8   1  769.97   33.35
  -3   8   1  920.48   31.32
  -3  -8   1  851.12   33.04
   3   8   2  169.81   12.42
  -3   8   2  166.79   12.64
   3  -8   2  207.45   13.37
   3   8   2  175.53   11.91
  -3  -8   2  151.58   11.84
  -3   8   2  161.17   11.58
   3   8   3  185.91   14.02
  -3  -8   3  165.47   13.54
   3  -8   3  141.88   13.06
  -3  -8   3  169.73   14.28
   3   8   3  169.80   13.58
  -3  -8   3  175.30   13.77
  -3   8   3  173.87   13.51
   3  -8   4  507.84   18.38
  -3  -8   4  486.62   18.26
  -3   8   4  481.24   18.12
  -3   8   4  516.83   18.52
   3   8   4  483.35   18.17
   3  -8   4  513.90   18.25
  -3   8   4  466.81   17.65
   3   8   4  472.67   18.24
  -3   8   4  519.57   18.37
  -3  -8   5  142.02    7.50
   3  -8   5  117.25    7.42
  -3  -8   5  113.92    7.03
   3   8   5  114.40    7.44
   3   8   5  125.07    7.25
  -3  -8   5  134.80    7.59
  -3   8   5  120.21    7.25
   3  -8   5  127.09    7.49
  -3  -8   5  100.11    6.89
  -3   8   5  118.82    7.44
  -3   8   5  112.15    6.89
   3   8   5  133.33    7.31
   3  -8   6   68.33    5.01
   3   8   6   77.22    5.27
  -3  -8   6   63.32    4.75
  -3   8   6   72.44    5.18
  -3   8   6   67.84    4.91
   3  -9  -2   85.48    8.52
   3  -9  -1  640.67   27.83
  -3  -9  -1  698.70   27.76
   3  -9   0  373.35   18.66
   3  -9   0  361.93   15.41
  -3   9   0  370.58   14.15
  -3  -9   0  362.43   18.31
  -3  -9   1  538.31   24.45
  -3  -9   1  592.01   25.47
   3  -9   1  576.77   23.62
   3   9   1  557.16   22.98
  -3   9   1  499.26   24.58
  -3   9   1  542.49   22.17
   3  -9   1  601.82   25.62
  -3  -9   2   72.48    8.23
   3   9   2   79.02    8.57
   3  -9   2   71.81    8.10
   3   9   2   64.50    7.39
  -3   9   2   64.39    7.26
  -3   9   2   75.61    8.59
   3   9   3  564.69   28.09
  -3  -9   3  561.09   28.19
   3   9   3  611.63   29.03
   3  -9   3  517.99   28.10
  -3  -9   3  476.80   27.61
  -3  -9   3  553.79   27.78
  -3   9   3  538.82   27.03
   3  -9   4  166.33    8.62
  -3  -9   4  158.12    8.51
   3   9   4  144.90    8.34
   3  -9   4  168.34    8.51
  -3   9   4  164.86    8.62
   3   9   4  150.08    8.33
  -3   9   4  161.48    8.45
  -3   9   4  143.88    8.21
  -3   9   4  140.48    7.74
  -3  -9   5  204.78    9.29
   3  -9   5  173.78    9.28
   3   9   5  180.98    9.59
   3  -9   5  196.17    9.65
  -3  -9   5  183.11    9.35
   3   9   5  171.65    9.05
  -3   9   5  180.86    9.52
   3   9   5  193.51    9.22
  -3   9   5  177.19    9.25
  -3   9   5  180.18    8.97
  -3  -9   5  161.28    9.08
   3   9   6   42.42    3.91
   3  -9   6   32.47    3.33
  -3  -9   6   29.41    3.11
   3   9   6   33.45    3.33
  -3   9   6   32.26    3.38
  -3   9   6   35.32    3.40
  -3 -10  -1  329.95   18.03
   3 -10  -1  337.21   18.74
   3 -10   0 2612.78   85.43
  -3  10   0 2599.02   85.62
  -3 -10   0 2760.44   85.58
   3 -10   1  286.04   15.98
  -3  10   1  313.86   18.26
  -3 -10   1  333.74   18.32
  -3 -10   1  305.76   17.57
   3 -10   1  270.76   16.98
  -3  10   1  319.44   15.58
  -3  10   2  249.93   16.62
  -3 -10   2  211.21   15.20
   3  10   2  242.06   16.31
   3 -10   2  212.31   15.13
   3  10   2  255.87   16.00
  -3  10   2  234.93   15.16
   3  10   3  207.20   16.22
   3 -10   3  193.45   16.23
  -3  10   3  212.08   16.08
  -3 -10   3  204.45   16.04
   3  10   3  206.62   16.16
  -3 -10   3  217.68   16.45
   3  10   4  131.88    7.98
   3  10   4  131.92    7.86
  -3  10   4  130.61    7.31
   3  10   4  163.61    8.50
  -3 -10   4  132.96    7.83
   3 -10   4  151.08    8.00
  -3  10   4  138.10    7.90
   3 -10   4  151.95    8.19
  -3  10   4  142.43    8.06
  -3  10   4  136.93    7.85
  -3 -10   5   26.52    3.32
   3 -10   5   25.48    3.20
   3  10   5   24.00    3.00
   3 -10   5   29.67    3.45
   3  10   5   23.48    3.18
  -3  10   5   29.25    3.52
  -3  10   5   26.80    3.26
  -3  10   5   32.57    3.54
  -3 -10   6    6.87    1.40
  -3 -10   6    9.01    1.71
   3 -10   6   13.55    2.09
  -3  10   6   11.21    2.00
   3  10   6    8.81    1.81
  -3  10   6   12.46    1.94
  -3 -11  -1  366.14   20.07
   3 -11  -1  390.17   21.19
   3 -11   0  101.55    9.79
  -3  11   0   89.26    9.16
  -3 -11   0   86.46    8.99
  -3 -11   1  331.75   19.08
   3 -11   1  357.34   18.43
  -3 -11   1  316.18   18.75
  -3  11   1  336.02   19.50
  -3  11   1  337.36   16.79
   3  11   1  311.30   18.80
   3  11   2  113.46   11.35
   3 -11   2  141.53   12.16
   3  11   2  116.12   10.80
  -3  11   2  121.62   10.74
  -3  11   2  127.63   11.93
  -3 -11   2  121.59   11.54
   3 -11   3   78.68   10.38
   3  11   3   70.63    9.48
  -3 -11   3   59.06    8.33
   3  11   3   54.03    8.27
  -3  11   3   55.10    8.04
  -3  11   4    0.06    0.97
   3  11   4    1.89    1.32
  -3  11   4    1.52    1.25
   3  11   4    2.85    1.21
  -3  11   4    3.54    1.43
  -3 -11   4    2.84    1.46
   3 -11   4    2.34    1.43
   3  11   4    1.84    0.91
   3 -11   4    1.43    1.18
  -3  11   4    1.24    1.25
   3 -11   5   12.14    2.37
  -3 -11   5   14.29    2.53
   3  11   5   13.75    2.32
   3 -11   5   16.87    2.49
   3  11   5   14.13    2.52
   3  11   5   14.75    2.62
  -3  11   5   13.62    2.31
  -3  11   5   16.82    2.73
  -3 -11   6   32.92    2.84
   3  11   6   28.74    2.60
  -3  11   6   33.98    3.21
   3  11   6   33.40    3.35
  -3 -11   6   30.59    3.03
   3 -11   6   33.79    3.05
  -3  12  -3  164.12    8.60
  -3 -12  -1   79.43    8.65
  -3  12  -1   43.56    7.74
  -3 -12   0  654.76   30.17
  -3  12   0  690.09   30.82
  -3 -12   1   69.05    8.32
   3  12   1   58.83    7.89
   3 -12   1   71.97    7.97
  -3  12   1   65.81    6.82
  -3  12   1   63.08    8.10
  -3 -12   1   49.23    7.23
   3 -12   2  388.13   22.01
  -3  12   2  315.95   19.35
  -3  12   2  319.78   20.65
  -3 -12   2  377.64   22.25
   3  12   2  325.21   21.31
   3  12   3  180.87    9.09
   3  12   3  163.58    8.78
  -3 -12   3  186.41    9.04
  -3  12   3  169.43    8.84
  -3  12   3  151.68    8.37
   3  12   3  158.84    8.67
  -3 -12   3  158.70   14.80
  -3  12   3  185.29    8.87
   3  12   3  195.86    9.44
  -3  12   3  142.71    8.21
   3  12   4   33.44    3.72
  -3 -12   4   38.81    3.96
   3 -12   4   36.56    3.71
   3  12   4   39.73    4.19
  -3  12   4   29.93    3.50
   3  12   4   29.30    3.53
  -3  12   4   37.99    3.88
   3 -12   4   38.22    3.72
   3  12   4   32.35    3.79
  -3  12   4   27.68    3.39
  -3  12   5   58.70    4.83
   3 -12   5   66.87    5.15
  -3 -12   5   55.81    4.89
  -3  12   5   61.69    5.07
   3 -12   5   71.76    5.18
   3 -12   5   66.29    4.92
   3  12   5   58.33    5.15
   3  12   5   57.03    4.74
  -3 -12   6   44.06    3.32
   3  12   6   46.04    3.29
   3 -12   6   53.54    3.70
   3  12   6   55.82    4.18
  -3  12   6   53.52    3.91
  -3 -12   6   50.66    3.75
  -3  13  -4   10.57    2.21
  -3  13  -3  525.95   19.35
  -3 -13  -1  147.34   12.83
  -3  13  -1  136.67   13.03
  -3 -13   0  446.62   24.52
  -3  13   0  479.87   25.00
  -3 -13   1  141.16   12.70
   3  13   1  146.34   13.05
  -3 -13   1  134.61   12.52
   3 -13   1  144.80   11.98
  -3  13   1  143.71   12.65
   3 -13   2   23.24    5.44
   3  13   2   20.36    5.10
  -3 -13   2   18.22    4.97
  -3  13   2   13.09    3.55
  -3  13   2   16.28    4.33
   3  13   3  479.00   18.24
  -3  13   3  453.96   17.74
  -3  13   3  533.75   18.27
   3  13   3  468.76   18.12
   3  13   3  507.25   18.68
  -3  13   3  487.36   18.31
  -3 -13   3  512.96   18.28
  -3  13   3  516.65   18.53
   3 -13   4    6.45    1.73
   3 -13   4   10.25    1.91
  -3  13   4    6.20    1.71
   3  13   4    6.96    1.82
  -3  13   4    7.30    1.90
  -3 -13   4    2.88    1.44
   3  13   4    8.50    2.09
  -3  13   4    8.70    2.00
   3  13   4    5.67    1.79
  -3  13   4    6.56    2.14
   3 -13   5   52.92    4.49
  -3 -13   5   54.01    4.66
   3 -13   5   55.00    4.34
  -3  13   5   57.45    4.66
   3  13   5   44.90    4.13
   3  13   5   48.22    4.60
   3 -13   5   57.48    4.45
  -3 -13   6   12.10    1.67
   3  13   6   13.48    2.08
  -3  13   6   11.16    1.71
   3  13   6   12.37    1.66
   3 -13   6   13.57    1.71
  -3 -13   6    9.61    1.61
   3  14  -5    6.23    1.53
  -3  14  -4   94.15    6.19
   3  14  -4   80.26    5.95
  -3  14  -3  200.18   10.02
  -3  14  -1  279.00   19.21
  -3 -14  -1  220.84   16.95
   3  14   0  157.45   13.27
  -3 -14   0  116.26   12.00
  -3  14   0  139.61   12.76
   3  14   1  296.10   20.02
  -3 -14   1  323.94   20.72
  -3 -14   1  287.29   19.93
  -3  14   1  317.14   20.20
   3 -14   2   48.41    7.59
   3  14   2   58.45    8.61
  -3 -14   2   67.52    9.59
   3 -14   2   56.64    8.43
  -3  14   2   60.08    8.11
   3  14   3  218.86   10.62
  -3  14   3  200.17   10.08
  -3 -14   3  228.19   10.54
   3  14   3  224.19   10.91
   3  14   3  209.02   10.45
  -3  14   3  211.44   10.56
  -3  14   3  219.22   10.26
  -3  14   3  220.95   10.68
  -3  14   3  188.20   10.01
  -3  14   4   67.95    5.29
   3  14   4   64.47    5.26
   3 -14   4   73.67    5.39
   3  14   4   74.55    5.90
  -3  14   4   69.51    5.34
   3  14   4   62.48    5.29
  -3  14   4   67.38    5.35
  -3 -14   4   69.05    5.37
  -3  14   4   80.62    6.03
   3 -14   5    9.27    2.03
   3  14   5    4.87    1.84
   3 -14   5    9.35    1.72
  -3 -14   5    6.98    1.86
   3 -14   5   12.53    2.03
  -3  14   5    6.99    1.72
   3  14   5    6.11    1.67
  -3 -14   6   49.99    3.14
   3  14   6   54.06    3.64
  -3  14   6   50.98    3.40
  -3 -14   6   49.22    3.38
   3  15  -5   23.62    2.60
  -3  15  -4   64.31    5.11
   3  15  -4   59.81    5.09
  -3  15  -3   55.25    4.91
  -3  15  -2    1.59    0.89
  -3  15  -2   -0.33    0.99
   3 -15  -2    2.66    2.42
   3  15  -2   -1.32    1.32
  -3 -15  -1   84.02   10.44
  -3  15  -1  103.33   11.08
  -3  15   0   49.11    7.60
   3  15   0   39.65    6.95
  -3 -15   0   25.47    5.71
  -3 -15   0   30.82    6.60
  -3 -15   1   94.50   11.04
   3  15   1  112.40   12.09
  -3  15   1   96.53   10.86
  -3 -15   1   99.07   11.38
  -3  15   2    0.78    1.15
   3  15   2    1.16    1.19
  -3 -15   2   -0.82    1.18
  -3  15   2    0.04    1.04
   3  15   2    3.56    1.43
  -3  15   3   59.98    5.07
   3  15   3   58.13    5.04
  -3  15   3   69.56    5.15
  -3 -15   3   67.00    5.25
   3  15   3   55.60    4.98
   3  15   3   59.63    5.25
  -3  15   3   56.63    4.80
   3  15   4   51.40    4.63
  -3  15   4   54.25    4.72
   3  15   4   49.31    4.82
   3 -15   4   54.28    4.63
  -3  15   4   59.47    4.87
   3  15   4   47.90    4.52
   3 -15   5   27.90    3.04
   3  15   5   20.71    2.75
   3  15   5   25.46    3.23
  -3 -15   5   25.47    2.98
  -3  15   5   26.47    3.00
   3 -15   5   25.22    2.75
   3 -15   5   23.50    2.58
   3  16  -5   14.72    2.04
   3  16  -4   14.62    2.53
  -3  16  -4   13.21    2.15
  -3  16  -3  165.96    9.05
  -3  16  -2   11.52    2.44
   3  16  -2   13.23    2.34
  -3  16  -2    9.66    2.28
  -3 -16  -1   22.75    5.27
  -3  16  -1   28.40    3.32
  -3  16  -1   28.19    3.19
   3  16  -1   17.32    4.61
  -3 -16  -1   27.32    6.74
   3  16  -1   27.52    3.29
   3  16   0    7.74    3.23
  -3 -16   0    5.56    3.26
  -3 -16   0   12.71    4.27
   3  16   1   29.41    3.25
  -3  16   1   16.51    4.28
   3  16   2   10.81    2.03
  -3 -16   2    9.69    1.91
   3  16   2    9.30    2.16
  -3  16   2    8.63    2.22
  -3  16   2   12.49    2.41
  -3  16   3  138.41    8.42
   3  16   3  156.21    8.61
  -3 -16   3  148.96    8.39
   3  16   3  142.14    8.38
   3  16   3  138.39    8.52
  -3  16   3  165.09    8.46
  -3  16   3  130.85    7.98
  -3  16   4   13.74    2.57
   3 -16   4   17.73    2.67
   3  16   4   14.49    2.69
   3  16   4   14.95    2.52
   3  16   4   14.45    2.61
  -3  16   4   14.53    2.48
   3 -16   5   18.95    2.34
  -3 -16   5   15.03    2.21
   3  16   5   14.27    2.33
  -3  16   5   16.82    2.34
   3  16   5   13.99    2.08
   3 -16   5   13.39    1.89
  -3 -16   5   15.56    2.22
   3  17  -5   11.81    1.78
   3  17  -4    7.14    1.99
  -3  17  -4    9.22    1.97
   3  17  -3   72.06    5.62
  -3  17  -3   69.38    5.52
   3  17  -2    5.02    1.62
  -3  17  -2    5.82    1.84
  -3  17  -2    3.28    1.41
  -3  17  -1  146.11    8.21
  -3  17  -1  130.78    7.81
   3  17  -1  150.45    8.33
  -3  17   0   21.53    2.90
   3  17   0   19.13    2.94
  -3  17   0   18.85    2.70
  -3  17   1  150.74    8.52
   3  17   1  153.84    8.34
   3  17   1  152.28    8.35
  -3  17   1  147.87    8.17
   3  17   2    2.36    1.30
  -3 -17   2    4.68    1.53
   3  17   2    5.12    1.69
  -3  17   2    5.17    1.63
  -3  17   2    2.00    1.47
  -3  17   3   77.07    5.40
  -3  17   3   71.14    5.59
   3  17   3   66.85    5.56
   3  17   3   76.13    5.81
   3  17   3   71.59    5.75
  -3  17   3   60.50    5.06
   3 -17   3   86.25    5.56
  -3  17   4    9.66    1.96
   3 -17   4    6.35    1.51
   3  17   4    9.50    1.91
  -3  17   4   10.57    1.88
   3  17   4    7.62    2.18
   3  17   4   12.15    2.35
   3  17   5   11.92    1.94
  -3 -17   5    9.92    1.75
   3 -17   5   12.31    1.81
  -3  17   5   11.23    1.84
  -3 -17   5   10.66    1.77
   3 -17   5   10.10    1.60
   3  17   5    9.37    1.84
   3  18  -5   10.23    1.50
   3  18  -4    4.90    1.61
  -3  18  -4    6.57    1.80
   3  18  -3   81.94    5.96
  -3  18  -3   72.66    5.70
  -3  18  -2   19.24    2.89
   3  18  -2   15.42    2.57
   3  18  -2   17.08    2.74
  -3  18  -2   17.85    2.80
   3  18  -1   15.01    2.59
   3  18  -1   16.48    2.62
  -3  18  -1   11.57    2.19
  -3  18  -1   13.23    2.51
   3  18   0  532.25   19.96
  -3  18   0  509.66   19.60
  -3  18   0  576.65   20.03
  -3  18   1   15.96    2.72
   3  18   1   16.05    2.61
  -3  18   1   16.96    2.64
   3  18   1   10.91    2.05
  -3  18   2   22.77    3.25
  -3  18   2   16.28    2.57
   3  18   2   18.23    2.80
  -3  18   3   66.66    5.10
   3  18   3   74.97    5.84
  -3  18   3   65.94    5.40
  -3  18   3   76.92    5.25
   3  18   3   67.41    5.40
   3  18   3   67.11    5.39
   3 -18   4    6.23    1.38
  -3  18   4    5.62    1.58
   3  18   4    6.36    1.65
   3  18   4    6.85    1.97
  -3  18   4    4.04    1.52
  -3 -18   5   11.79    1.76
  -3  18   5   10.20    1.58
  -3 -18   5   10.52    1.55
   3  18   5   10.78    1.68
   3 -18   5    8.21    1.36
   3  19  -4    2.66    1.34
  -3  19  -4    0.06    1.04
   3  19  -3   20.83    3.04
   3  19  -3   23.09    2.93
  -3  19  -3   25.93    3.33
   3  19  -2   26.43    3.35
  -3  19  -2   27.79    3.59
   3  19  -2   29.48    3.57
  -3  19  -2   22.62    3.18
   3  19  -1   14.18    2.50
   3  19  -1   11.38    2.31
  -3  19  -1   11.12    2.18
  -3  19  -1   13.99    2.57
  -3  19   0   91.31    6.12
  -3  19   0   88.49    6.20
   3  19   0   71.62    5.73
  -3  19   1   15.96    2.71
   3  19   1   17.16    2.73
   3  19   1   13.83    2.29
  -3  19   1   11.13    2.16
  -3  19   2   30.02    3.53
   3  19   2   32.07    3.66
  -3  19   2   34.37    3.89
  -3  19   3   25.68    3.31
   3  19   3   25.92    3.25
   3  19   3   25.46    3.25
   3  19   3   25.05    3.07
  -3  19   4    0.93    1.20
   3 -19   4   -0.04    0.76
  -3  19   4    0.75    0.81
   3  19   4    4.15    1.58
  -3 -19   4    1.73    1.07
  -3 -19   5   10.13    1.48
  -3  19   5    9.24    1.29
  -3 -19   5    9.90    1.35
   3  19   5   10.49    1.50
   3  20  -4    7.56    1.64
  -3  20  -4    7.79    1.64
   3  20  -3    7.95    2.13
  -3  20  -3    8.33    2.11
   3  20  -3    6.18    1.77
  -3  20  -2   63.41    5.16
   3  20  -2   61.66    5.07
  -3  20  -2   61.01    5.27
   3  20  -2   60.82    5.03
  -3  20  -1    5.45    1.86
   3  20  -1    5.61    1.67
   3  20  -1    5.36    1.62
  -3  20  -1    8.09    2.04
  -3  20   0   23.15    3.12
  -3  20   0   29.40    3.45
   3  20   0   26.35    3.47
  -3  20   0   31.59    3.51
  -3  20   1    8.12    1.94
   3  20   1    9.07    2.10
  -3  20   1   10.06    2.02
  -3  20   2   63.90    5.27
   3  20   2   67.66    5.23
  -3  20   2   59.27    4.96
   3  20   2   55.30    4.84
  -3  20   3    4.23    1.68
   3  20   3    9.43    1.94
   3  20   3    8.34    1.93
  -3  20   4    6.01    1.61
   3 -20   4    4.14    1.11
   3  20   4    6.32    1.58
  -3 -20   4    7.39    1.53
  -3  20   4    7.82    1.39
   3  21  -4    3.06    1.31
  -3  21  -4    1.46    0.84
  -3  21  -3   92.63    6.03
   3  21  -3   99.02    5.77
   3  21  -3   95.59    6.19
   3  21  -2   32.23    3.61
  -3  21  -2   33.17    3.68
   3  21  -2   28.96    3.42
  -3  21  -2   32.96    3.69
   3  21  -1    1.51    1.53
  -3  21  -1    4.91    1.94
   3  21  -1    1.97    1.39
  -3  21  -1    1.17    1.11
  -3  21   0    9.07    2.14
   3  21   0    5.85    1.76
  -3  21   0    5.64    1.85
  -3  21   0    4.53    1.41
  -3  21   1    4.55    1.64
  -3  21   1    3.52    1.52
   3  21   1    5.23    1.57
  -3  21   1    3.40    1.51
  -3  21   2   27.70    3.41
   3  21   2   26.10    3.05
  -3  21   2   27.73    3.21
   3  21   3   75.80    5.08
  -3  21   3   83.10    5.65
   3  21   3   82.22    5.45
  -3  21   4    1.60    0.99
   3  21   4    1.52    0.88
  -3 -21   4    0.98    0.76
   3  22  -4   25.99    2.40
  -3  22  -4   24.61    2.25
   3  22  -3    2.16    1.34
   3  22  -3    3.36    1.18
  -3  22  -3    2.74    1.37
   3  22  -2   41.44    4.01
  -3  22  -2   43.55    4.09
   3  22  -2   40.43    3.85
   3  22  -1    6.63    1.51
  -3  22  -1    6.22    1.85
   3  22  -1    3.33    1.56
  -3  22  -1    3.17    1.20
  -3  22   0    7.44    1.74
  -3  22   0    8.35    2.02
   3  22   0    8.96    2.18
  -3  22   1    2.62    1.45
   3  22   1    1.90    1.22
  -3  22   1    2.71    1.58
   3  22   2   39.75    3.72
  -3  22   2   44.05    3.97
  -3  22   2   48.65    4.35
   3  22   3    1.09    0.90
  -3  22   3    0.70    1.00
   3  22   3    2.28    1.12
   3  22   4   26.81    2.31
   3 -22   4   28.57    2.42
  -3  22   4   27.85    2.34
  -3  23  -3    6.48    1.56
   3  23  -3    3.73    1.12
   3  23  -2   44.90    3.92
  -3  23  -2   44.37    3.93
   3  23  -2   46.31    3.91
  -3  23  -1   51.50    4.52
   3  23  -1   56.24    4.72
   3  23  -1   55.29    4.26
  -3  23  -1   52.71    4.41
  -3  23   0    3.18    1.73
   3  23   0    2.43    1.24
  -3  23   0    3.93    1.36
   3  23   1   54.94    4.07
   3  23   1   49.50    4.18
  -3  23   1   49.68    4.35
  -3  23   1   53.15    4.52
  -3  23   2   44.59    3.94
   3  23   2   38.27    3.69
   3  23   2   43.21    3.60
  -3  23   2   41.27    3.61
  -3  23   3    9.23    1.68
   3  23   3    7.49    1.29
   3  23   3    9.13    1.58
   3  24  -3    9.70    1.59
  -3  24  -3   10.76    1.62
   3  24  -2    6.20    1.53
  -3  24  -2    7.64    1.84
   3  24  -2    7.90    1.60
   3  24  -1   42.14    3.91
  -3  24  -1   42.81    3.71
   3  24   0   41.98    3.91
  -3  24   0   47.06    3.82
  -3  24   1   43.69    3.83
   3  24   1   45.11    3.73
  -3  24   1   41.36    3.69
   3  24   2    7.30    1.62
  -3  24   2    7.68    1.71
   3  24   2    7.64    1.51
  -3  24   2    7.68    1.39
   3  24   3    6.93    1.20
  -3  24   3   10.14    1.59
   3  25  -2   58.19    3.80
  -3  25  -2   47.99    3.48
   3  25  -2   47.91    3.34
   3  25  -1    0.11    1.12
  -3  25  -1    3.11    1.16
   3  25   0   24.88    2.79
  -3  25   0   23.12    2.42
  -3  25   0   23.52    2.73
   3  25   1    1.60    0.79
  -3  25   1    4.67    1.35
  -3  25   1    4.55    1.34
   3  25   2   47.20    3.48
   3  25   2   51.48    3.15
  -3  25   2   52.22    3.63
   3  26  -2    5.33    1.11
  -3  26  -2    4.16    0.95
   3  26  -1    4.06    1.13
  -3  26  -1    3.62    1.12
  -3  26  -1    2.67    0.89
  -3  26   0    1.56    0.88
   3  26   0    3.18    1.14
  -3  26   1    3.23    1.01
   3  26   1    2.76    0.97
   3  26   1    2.62    0.77
  -3  26   1    3.55    1.07
  -3  26   2    3.22    0.95
   3  27  -1    9.68    1.43
  -3  27  -1    9.95    1.39
  -3  27   0  133.80    5.54
   3  27   0  135.26    5.60
   3  27   1    7.49    1.24
  -4   0  -2  188.69   11.19
  -4   0  -1 2501.94   69.46
  -4   0  -1 2367.67   71.86
  -4   0   0 3191.39   92.24
  -4   0   0 2866.24   90.07
  -4   0   1 2666.13   73.59
  -4   0   1 2551.81   74.44
  -4   0   2  217.29   13.06
  -4   0   2  219.05   12.42
  -4   0   2  241.75   11.00
  -4   0   3 2280.02   74.51
  -4   0   3 2180.97   74.39
   4   0   4   42.70    7.43
  -4   0   4   38.89    6.89
  -4   0   5  736.65   24.86
  -4   0   5  712.73   25.02
   4   0   5  737.33   25.18
  -4   0   6    2.77    1.44
   4   0   6    2.40    1.29
   4   0   6    3.58    1.52
   4   0   7   78.07    4.34
  -4   0   7   85.84    4.24
  -4   0   7   76.76    3.96
  -4   1  -2  132.88    9.28
  -4  -1  -2  134.41    9.16
  -4  -1  -1 2237.57   67.87
  -4   1  -1 2471.54   68.39
  -4   1  -1 2116.49   70.00
  -4  -1  -1 2262.59   70.35
  -4  -1  -1 2578.02   65.34
  -4   1   0 1327.48   36.75
  -4  -1   0 1262.30   41.57
  -4   1   0 1591.86   42.66
  -4  -1   0 1427.47   39.97
  -4   1   0 1389.85   42.30
  -4  -1   0 1191.00   41.04
  -4  -1   0 1206.74   40.03
  -4  -1   1 2492.43   67.08
  -4  -1   1 2137.86   65.90
  -4  -1   1 2205.98   65.67
  -4   1   1 1856.89   65.84
  -4   1   1 2396.01   66.03
  -4   1   1 2207.58   66.52
  -4  -1   1 2382.03   64.76
  -4   1   1 2498.55   67.04
  -4  -1   1 2043.44   66.74
  -4  -1   2  120.27    9.21
   4  -1   2  114.50    9.32
  -4   1   2  111.39    8.72
  -4  -1   2  118.87    7.44
  -4   1   2  118.40    8.57
  -4   1   2  115.27    9.16
  -4   1   3  424.22   21.28
  -4  -1   3  441.21   21.96
   4   1   3  483.61   23.89
   4  -1   3  503.30   24.23
  -4  -1   3  419.37   21.90
  -4   1   3  425.92   21.89
   4   1   4   61.71    8.78
  -4  -1   4   89.66   10.43
   4  -1   4   74.55    9.66
  -4   1   4   73.94    9.42
  -4  -1   5  132.53    7.66
  -4   1   5  130.93    7.58
   4  -1   5  127.47    7.69
  -4   1   5  133.25    7.83
   4   1   5  120.15    7.55
  -4   1   6   21.19    2.72
   4   1   6   23.58    2.91
  -4  -1   6   27.86    3.05
   4  -1   6   26.37    3.22
   4   1   6   25.48    3.07
   4  -1   6   26.98    3.16
   4  -1   7    8.11    1.34
   4   1   7    8.54    1.40
  -4   1   7   10.61    1.41
  -4   2  -2  309.54   16.28
  -4  -2  -2  422.31   17.63
  -4   2  -1 6469.52  170.33
  -4  -2  -1 6090.05  163.39
  -4  -2  -1 6180.80  169.55
  -4  -2   0 2694.09   69.94
  -4  -2   0 2100.34   65.31
  -4   2   0 2590.77   69.28
  -4   2   0 2358.91   63.15
  -4  -2   0 2477.70   68.64
  -4   2   0 2133.23   68.25
  -4   2   1 6508.57  170.50
  -4  -2   1 5750.33  170.34
  -4  -2   1 6468.82  170.91
  -4   2   1 5929.00  171.65
  -4  -2   1 6441.44  172.27
  -4   2   1 6431.95  171.70
  -4   2   1 6194.53  171.89
  -4  -2   2  417.41   19.46
  -4  -2   2  435.12   17.17
  -4   2   2  375.38   17.76
   4  -2   2  438.55   19.95
  -4  -2   2  419.43   19.71
   4   2   2  407.54   16.43
  -4   2   2  388.44   18.79
  -4   2   2  403.63   19.40
   4   2   3  869.99   36.09
  -4  -2   3  854.64   35.51
  -4  -2   3  842.31   34.58
  -4   2   3  828.06   33.29
   4  -2   3  946.41   36.59
  -4   2   3  835.98   34.43
  -4  -2   3  833.45   34.61
   4   2   4   16.18    4.64
   4  -2   4   11.41    3.41
   4   2   4   21.25    5.15
  -4   2   4   28.75    5.95
  -4  -2   4   23.70    5.29
   4   2   5  127.14    7.80
  -4   2   5  141.58    7.99
   4  -2   5  144.60    8.18
  -4   2   5  134.67    7.94
  -4  -2   5  140.44    7.89
   4   2   5  147.47    8.19
  -4   2   5  132.03    7.72
  -4   2   6   15.53    2.26
  -4  -2   6   16.57    2.44
   4  -2   6   19.00    2.56
   4  -2   6   23.78    3.01
   4   2   6   14.61    2.46
  -4   2   6   16.85    2.37
   4   2   7  133.10    6.05
  -4   2   7  149.15    5.91
   4  -2   7  134.17    6.12
  -4  -3  -2  417.32   19.03
  -4   3  -2  463.69   20.33
  -4   3  -1 1115.87   36.59
  -4  -3  -1 1132.83   36.14
  -4   3   0  264.38   12.83
  -4  -3   0  261.54   12.38
  -4  -3   0  280.36    9.55
  -4   3   0  254.48   12.41
  -4  -3   1 1153.99   35.90
  -4  -3   1 1007.67   34.95
  -4   3   1  908.87   35.05
  -4   3   1 1043.84   33.31
  -4  -3   1 1238.13   37.27
  -4   3   1 1062.20   34.63
  -4   3   1 1063.66   36.77
   4  -3   1 1054.43   35.26
  -4  -3   2  460.77   21.30
  -4  -3   2  432.74   20.71
  -4   3   2  429.02   20.28
  -4  -3   2  528.83   19.56
   4   3   2  456.60   18.99
  -4   3   2  438.16   21.01
   4  -3   2  470.42   21.22
  -4   3   2  474.57   20.19
  -4  -3   3  262.35   16.89
  -4   3   3  255.95   15.36
   4   3   3  292.82   17.75
   4  -3   3  224.57   15.68
  -4   3   3  236.28   15.60
   4  -3   4  317.05   13.11
  -4  -3   4  331.35   13.36
   4  -3   4  341.15   13.45
  -4   3   4  327.71   12.97
  -4   3   4  335.59   13.38
   4   3   4  310.97   13.09
   4   3   4  276.88   19.97
   4  -3   4  295.80   20.99
  -4   3   4  326.92   21.48
  -4  -3   5   61.34    4.94
  -4   3   5   57.57    4.89
  -4   3   5   60.00    5.04
  -4   3   5   61.37    4.96
   4   3   5   51.30    4.72
   4  -3   5   63.78    5.17
  -4  -3   5   68.66    5.10
   4   3   5   57.45    4.88
  -4   3   6   18.30    2.39
  -4   3   6   30.56    3.19
   4  -3   6   22.64    2.93
   4   3   6   27.57    3.25
  -4  -3   6   22.34    2.67
   4  -3   7   44.40    3.24
  -4   3   7   75.54    3.72
  -4  -4  -2  303.50   15.54
  -4   4  -2  344.44   17.03
  -4   4  -1 1288.20   41.76
  -4  -4  -1 1277.76   38.49
  -4   4   0   67.29    6.17
   4  -4   0   72.16    4.91
   4   4   0   72.36    3.71
  -4  -4   0   62.57    5.67
  -4   4   0   66.09    7.00
  -4   4   1 1276.78   41.77
  -4   4   1 1477.54   39.89
   4  -4   1 1354.87   39.69
  -4  -4   1  891.86   37.88
  -4   4   1 1244.54   37.42
  -4   4   1  943.07   37.98
   4   4   2  281.65   14.34
  -4   4   2  285.22   15.20
  -4  -4   2  255.38   13.68
  -4   4   2  277.77   15.64
  -4  -4   2  268.43   15.31
   4  -4   2  331.74   16.54
  -4   4   2  279.32   14.69
  -4   4   2  285.92   16.02
  -4  -4   2  270.31   15.52
  -4  -4   3  255.97   16.56
  -4  -4   3  249.87   16.71
   4  -4   3  275.93   17.38
   4   4   3  213.31   15.43
  -4   4   3  250.79   16.17
   4   4   3  257.22   15.32
  -4   4   4   86.22    5.58
   4  -4   4   89.98    5.89
  -4  -4   4   95.50    6.08
   4   4   4   83.33   10.21
  -4   4   4   82.66    5.72
   4   4   4   82.96    5.66
   4  -4   4   86.34    5.77
   4   4   4   90.02    5.87
  -4  -4   5  336.86   14.03
  -4   4   5  340.09   14.22
  -4   4   5  349.24   14.48
   4  -4   5  375.54   14.81
   4   4   5  341.82   14.40
  -4  -4   5  355.99   14.29
   4   4   5  347.80   14.55
  -4   4   5  330.14   14.05
  -4   4   6   -1.11    1.57
  -4  -4   6    2.14    1.09
   4  -4   6    3.52    1.45
  -4  -4   6    4.15    1.19
   4   4   6    2.62    1.38
  -4   4   6    3.73    1.28
  -4  -5  -2  391.55   18.27
  -4  -5  -1  411.27   16.63
  -4  -5  -1  389.24   18.13
  -4   5   0    2.53    2.01
  -4  -5   0    3.58    1.95
   4  -5   0    3.03    1.34
   4   5   0    1.26    0.67
  -4   5   0    3.18    2.34
   4  -5   1  421.51   18.10
  -4  -5   1  458.22   20.09
  -4   5   1  413.12   17.96
   4  -5   2  286.65   14.90
  -4  -5   2  300.77   16.52
   4   5   2  281.34   15.23
   4  -5   2  321.37   16.72
   4   5   2  316.16   16.19
  -4   5   2  283.29   15.34
  -4  -5   2  322.23   17.14
  -4   5   2  285.97   16.27
  -4   5   2  269.83   16.33
  -4  -5   3   23.38    5.23
  -4  -5   3   14.88    4.04
   4  -5   3   11.58    3.58
   4   5   3   12.05    3.68
  -4   5   3   13.74    3.51
  -4   5   3   11.51    3.31
   4   5   3   20.25    4.12
   4  -5   4  188.86    9.13
  -4  -5   4  178.47    8.98
  -4   5   4  170.98    8.73
   4   5   4  177.65    8.94
   4  -5   4  197.52    9.26
  -4  -5   4  165.67    8.65
  -4   5   4  176.54    8.95
  -4   5   4  166.47    8.50
   4   5   4  168.26    8.83
   4  -5   4  179.82    8.95
  -4   5   4  177.82    8.88
  -4   5   5    6.85    1.78
   4  -5   5    7.84    1.77
  -4   5   5    8.54    1.88
  -4  -5   5    6.75    1.79
  -4   5   5    7.51    2.00
  -4  -5   5    9.25    1.96
   4   5   5    7.00    1.90
  -4   5   5    9.85    2.13
  -4   5   6   30.53    3.08
  -4  -5   6   30.34    3.05
   4  -5   6   31.23    3.28
   4   5   6   32.83    3.48
  -4   5   6   31.91    3.30
  -4  -5   6   27.45    2.95
   4  -6  -2  305.81   16.22
  -4  -6  -2  289.34   15.62
  -4  -6  -1  562.35   21.45
   4  -6   0   86.39    5.67
  -4  -6   0  102.00    7.75
  -4   6   0   88.45    7.49
   4  -6   1  495.96   20.49
  -4   6   1  477.03   22.81
  -4  -6   2  285.70   16.31
  -4   6   2  250.32   15.96
   4   6   2  263.60   15.17
   4  -6   2  266.11   14.75
   4  -6   2  243.12   14.86
   4   6   2  264.45   14.86
  -4   6   2  258.89   15.51
  -4  -6   3   49.07    7.17
   4   6   3   46.19    6.70
  -4  -6   3   51.31    7.30
   4  -6   3   55.35    7.73
  -4   6   3   56.00    7.60
   4  -6   4  104.08    6.54
  -4   6   4  115.20    6.88
  -4  -6   4  114.77    6.85
  -4   6   4  104.25    6.29
  -4  -6   4  101.86    6.49
  -4   6   4  102.47    6.51
  -4   6   4  107.50    6.55
   4   6   4   98.32    6.50
   4  -6   4  105.96    6.58
   4  -6   4  111.26    6.63
  -4  -6   5   74.25    5.42
  -4   6   5   76.93    5.76
   4  -6   5   72.99    5.55
  -4  -6   5   76.30    5.58
   4   6   5   71.70    5.67
  -4   6   5   80.06    5.63
  -4   6   5   72.82    5.35
  -4  -6   6   36.34    3.37
   4   6   6   35.76    3.66
   4  -6   6   33.59    3.46
  -4   6   6   30.83    3.03
  -4   6   6   34.60    3.40
  -4  -6   6   33.45    3.26
   4  -7  -2    9.54    2.94
  -4  -7  -2   12.32    3.08
  -4  -7  -1 1168.69   38.77
   4  -7   0  869.25   29.16
  -4   7   0  802.19   34.40
  -4   7   1  977.73   39.32
  -4  -7   1 1299.61   40.58
   4  -7   1  919.37   37.13
   4   7   1 1314.02   37.02
   4  -7   1  913.81   35.74
   4   7   2    7.71    2.79
   4  -7   2    7.96    2.64
  -4  -7   2   15.20    3.93
   4   7   2    7.67    2.62
   4  -7   2    8.94    2.60
  -4   7   2   12.11    3.22
  -4   7   2   13.77    3.68
  -4  -7   3   44.68    6.89
  -4  -7   3   56.06    7.86
   4   7   3   44.22    6.70
   4  -7   3   67.40    8.70
  -4   7   3   52.99    7.60
   4  -7   4   35.98    3.67
   4  -7   4   36.12    3.63
   4   7   4   36.00    3.88
   4  -7   4   35.19    3.59
  -4  -7   4   38.30    3.88
  -4   7   4   37.71    3.82
  -4   7   4   36.42    3.68
  -4   7   4   32.43    3.32
  -4   7   4   34.35    3.59
  -4  -7   5    2.37    1.32
   4  -7   5    1.30    1.39
  -4  -7   5    0.20    1.04
   4  -7   5    0.77    1.28
  -4  -7   5    1.02    1.03
   4   7   5    1.06    1.22
  -4   7   5    0.44    1.41
  -4   7   5    1.06    1.13
  -4   7   5   -0.28    1.38
  -4  -7   6   66.00    4.74
  -4  -7   6   71.89    4.69
   4  -7   6   70.95    4.97
   4   7   6   70.91    5.12
  -4   7   6   79.13    4.94
  -4   7   6   70.30    4.92
  -4  -8  -2  150.09   11.02
   4  -8  -2  120.56   10.55
  -4  -8  -1  185.99   11.44
   4  -8  -1  211.30   13.49
   4  -8   0  513.89   19.00
  -4  -8   0  530.91   22.25
  -4   8   0  525.30   24.42
  -4  -8   1  187.96   12.83
   4  -8   1  220.73   12.30
   4   8   1  200.58   11.14
   4  -8   1  179.29   12.53
  -4   8   1  171.60   13.04
  -4   8   1  158.32   10.09
  -4  -8   2  105.32   10.00
   4   8   2  124.32   10.75
   4  -8   2  126.91   10.41
   4  -8   2  132.44   10.91
  -4   8   2  110.18   10.74
   4   8   2  127.69   10.09
  -4   8   2  126.77   10.96
  -4  -8   3   28.49    5.49
  -4  -8   3   40.77    6.87
   4   8   3   36.86    6.24
  -4   8   3   40.51    6.75
   4  -8   3   45.89    7.23
   4  -8   4   26.46    3.18
  -4  -8   4   23.66    3.07
   4   8   4   31.04    3.38
   4  -8   4   25.32    3.04
  -4   8   4   27.58    3.20
   4   8   4   24.72    3.17
  -4   8   4   26.54    3.23
  -4   8   4   25.84    3.29
  -4   8   4   24.76    2.93
  -4   8   4   29.89    3.39
  -4  -8   5    9.80    1.96
  -4  -8   5   11.30    2.36
  -4   8   5    8.55    2.03
  -4  -8   5   11.06    2.07
  -4   8   5    9.14    1.70
   4   8   5    8.81    2.09
   4  -8   5   14.16    2.31
   4  -8   5   13.76    2.48
  -4   8   5   12.85    2.29
   4  -8   5   11.81    2.05
   4  -8   6   23.16    2.76
  -4  -8   6   20.00    2.53
   4   8   6   27.32    3.03
  -4   8   6   26.24    2.76
  -4  -8   6   26.99    2.69
  -4  -9  -2  128.12   10.64
   4  -9  -2  123.91   11.01
  -4  -9  -1  580.06   24.79
   4  -9  -1  610.96   27.27
   4  -9   0    7.80    2.94
  -4   9   0   14.72    4.12
  -4  -9   0   12.20    2.98
   4  -9   1  647.95   27.75
  -4  -9   1  543.52   25.84
   4  -9   1  655.05   25.50
   4   9   1  584.43   23.89
  -4   9   1  534.25   27.03
  -4   9   1  569.45   23.21
   4   9   2  135.80   11.82
   4  -9   2  102.33   10.08
  -4  -9   2  149.05   12.29
   4   9   2  148.62   11.44
   4  -9   2  169.67   12.66
  -4   9   2  112.18   11.12
  -4  -9   3  149.62   13.72
   4   9   3  151.89   13.45
   4  -9   3  176.05   14.90
  -4  -9   3  165.80   14.43
  -4   9   3  162.09   14.06
   4   9   4   95.00    6.33
   4  -9   4   90.80    6.10
   4   9   4   83.62    5.88
  -4  -9   4   95.80    6.37
   4  -9   4   98.67    6.26
   4   9   4   82.82    6.08
  -4   9   4   93.15    6.23
  -4   9   4   87.67    6.10
  -4   9   4   93.62    6.23
  -4   9   4   81.69    5.82
  -4   9   4   79.32    5.47
  -4   9   5    9.34    1.83
  -4  -9   5   15.46    2.41
   4  -9   5   15.15    2.43
  -4  -9   5   16.23    2.59
   4   9   5   11.09    2.08
   4  -9   5   12.97    2.27
  -4  -9   5    9.19    2.10
   4   9   5   13.72    2.52
   4  -9   5   11.08    2.26
  -4   9   5   13.88    2.45
  -4   9   5   16.63    2.52
   4  -9   6    8.55    1.69
  -4  -9   6    7.90    1.47
  -4  -9   6    3.92    1.21
   4   9   6    5.44    1.66
  -4   9   6    8.79    1.73
  -4 -10  -2   58.30    7.05
   4 -10  -2   56.26    7.41
   4 -10  -1    9.60    3.37
  -4 -10  -1    8.43    2.80
  -4 -10   0    9.18    3.38
   4 -10   0   12.46    3.88
  -4  10   0    7.81    3.30
  -4 -10   1   13.58    4.08
   4 -10   1   10.39    3.64
   4 -10   1   11.69    3.11
  -4  10   1    9.67    2.52
  -4  10   1   15.80    4.42
  -4 -10   2   44.52    7.03
   4  10   2   50.79    7.28
   4 -10   2   59.39    7.65
   4  10   2   49.12    6.74
  -4  10   2   46.08    6.25
  -4  10   2   45.71    7.03
  -4 -10   3   20.31    5.08
  -4  10   3   16.87    4.62
  -4 -10   3   17.12    4.75
   4 -10   3   18.60    4.50
   4  10   3   27.46    5.51
  -4  10   4   20.21    2.56
   4 -10   4   29.04    3.33
   4  10   4   24.69    3.14
  -4 -10   4   27.81    3.31
  -4  10   4   26.04    3.26
   4  10   4   28.72    3.53
   4 -10   4   31.72    3.39
   4  10   4   28.34    3.45
  -4  10   4   23.50    3.10
  -4  10   4   24.04    3.00
  -4  10   4   26.86    3.36
   4 -10   5   18.65    2.58
  -4  10   5   20.98    2.73
  -4  10   5   17.09    2.51
  -4 -10   5   19.56    2.64
   4 -10   5   20.74    2.93
  -4 -10   5   17.70    2.57
  -4  10   5   19.03    2.87
   4  10   5   14.44    2.39
  -4 -10   5   17.08    2.64
   4  10   5   16.23    2.81
  -4  10   5   18.84    2.73
   4 -10   5   18.22    2.58
   4 -10   6    8.55    1.73
  -4 -10   6    4.97    1.26
   4  10   6    9.31    1.94
  -4 -11  -2   93.38    9.81
   4 -11  -2  107.73   10.95
  -4 -11  -1   57.51    6.93
   4 -11  -1   57.77    7.45
  -4 -11   0  317.48   18.38
   4 -11   0  296.53   18.84
  -4  11   0  323.91   19.61
   4 -11   1   47.91    7.22
  -4 -11   1   59.71    7.80
   4 -11   1   58.66    6.87
  -4  11   1   63.29    8.43
   4  11   2   96.99   10.66
   4 -11   2   95.60   10.22
  -4 -11   2   84.50    9.97
   4  11   2   95.11    9.89
  -4  11   2   81.87    8.89
  -4  11   2   86.58   10.13
  -4  11   3   35.05    3.52
  -4 -11   3   39.33    7.33
   4  11   3   29.11    3.35
  -4  11   3   28.90    3.25
  -4 -11   3   33.32    3.45
  -4  11   3   28.24    3.20
   4 -11   3   32.10    3.23
   4  11   3   31.06    3.48
   4  11   3   33.79    6.61
  -4  11   3   34.47    3.40
   4  11   4  151.45    8.47
  -4  11   4  145.76    8.24
  -4  11   4  152.68    8.23
  -4  11   4  134.21    7.84
  -4 -11   4  138.07    8.04
   4  11   4  126.35    7.79
   4  11   4  127.63    7.90
   4 -11   4  168.92    8.34
  -4  11   4  130.35    7.75
   4 -11   4  146.76    8.04
  -4  11   4  130.55    7.29
  -4 -11   5    0.82    1.05
   4 -11   5    0.13    1.10
   4  11   5    1.74    1.23
  -4 -11   5   -0.17    1.05
  -4  11   5    1.56    1.17
   4 -11   5    1.33    0.89
  -4  11   5   -1.25    1.35
  -4 -11   5    1.22    1.04
   4  11   5    1.42    1.50
   4  11   5    1.40    1.25
  -4  11   5    0.45    1.05
   4 -11   5    0.79    1.01
   4 -11   6   48.51    3.56
  -4 -11   6   42.96    3.50
   4  11   6   49.21    3.91
  -4  12  -3  113.49    6.91
   4 -12  -1   15.59    4.20
  -4  12  -1   17.37    5.11
  -4 -12  -1   21.80    4.11
  -4  12   0   30.64    5.89
   4 -12   0   28.11    5.81
  -4 -12   0   31.45    5.32
  -4 -12   1   22.35    4.81
   4 -12   1   24.32    4.56
   4  12   1   28.51    5.60
  -4  12   1   26.36    5.63
   4  12   2  129.23   12.75
   4 -12   2  127.54   12.18
  -4 -12   2   80.80   10.31
  -4  12   2  122.61   12.48
  -4  12   2  119.00   11.03
  -4  12   3  132.63    7.66
   4  12   3  126.51    7.57
   4 -12   3  123.17    7.02
  -4  12   3  135.25    7.38
  -4 -12   3  139.83    7.72
   4  12   3  123.92    7.59
   4  12   3  135.45    7.78
  -4  12   3  104.99    6.85
  -4  12   3  124.03    7.41
   4  12   4   56.05    4.84
  -4  12   4   50.85    4.53
   4 -12   4   58.98    4.75
   4 -12   4   57.59    4.56
  -4 -12   4   49.98    4.62
   4  12   4   38.38    4.04
   4  12   4   46.54    4.58
  -4  12   4   55.06    4.71
   4  12   4   53.34    4.82
  -4  12   4   45.78    4.35
  -4  12   4   57.82    4.46
  -4  12   4   50.66    4.60
  -4  12   5   -0.27    1.11
   4 -12   5   -0.18    1.21
  -4  12   5    2.26    1.23
   4  12   5    0.84    0.92
   4 -12   5    1.86    1.18
  -4 -12   5    2.26    1.39
   4  12   5    2.64    1.54
  -4  12   5    5.02    2.24
   4 -12   5    2.06    1.26
   4 -12   6   46.80    3.27
  -4 -12   6   39.38    3.28
   4  12   6   46.91    3.71
   4  13  -5    5.00    1.40
  -4  13  -3  166.15    8.83
  -4 -13  -1   24.59    5.00
  -4  13  -1   16.65    5.55
  -4  13   0   70.20    9.21
  -4 -13   0   71.08    8.78
   4  13   1   30.22    6.22
  -4  13   1   28.84    5.80
  -4 -13   1   29.27    5.74
   4  13   2  216.36   17.40
  -4 -13   2  251.79   18.71
   4 -13   2  200.57   16.18
  -4  13   2  194.22   14.97
  -4  13   2  217.41   17.42
  -4  13   3  149.85    8.41
   4  13   3  151.81    8.54
   4 -13   3  161.46    8.20
   4  13   3  151.70    8.55
  -4 -13   3  145.54    8.14
  -4  13   3  159.81    8.23
  -4  13   3  138.11    8.16
  -4  13   3  127.64    7.84
  -4  13   4  416.43   16.50
   4  13   4  442.27   16.81
  -4  13   4  453.93   16.66
   4 -13   4  470.24   16.69
  -4  13   4  386.18   15.92
   4  13   4  417.27   16.82
  -4 -13   4  404.00   16.34
   4  13   4  375.66   15.96
  -4  13   4  375.11   15.79
  -4  13   5    3.87    1.25
   4 -13   5   11.10    2.03
   4  13   5    6.81    1.60
  -4  13   5   10.09    2.05
   4 -13   5    5.28    1.40
  -4 -13   5    6.34    1.70
   4  13   5    6.77    1.85
   4 -13   5    7.85    1.69
  -4 -13   6   42.44    3.28
   4  13   6   45.98    3.54
   4  14  -5   14.29    2.16
  -4  14  -4   64.25    4.99
  -4  14  -3   39.60    4.03
   4  14  -2  116.55    7.06
  -4  14  -2  115.71    6.92
  -4  14  -2  113.56    7.03
  -4 -14  -1   72.14    8.75
  -4  14  -1   55.37    8.73
  -4 -14   0   63.48    8.60
  -4  14   0   93.80   10.79
   4  14   1   74.83    9.72
  -4 -14   1   80.01   10.05
  -4  14   1   94.04   10.99
  -4  14   2  114.09    7.00
   4 -14   2  109.45   11.89
   4  14   2  111.10    6.91
  -4  14   2  110.41    6.96
  -4 -14   2  116.27    6.77
   4  14   2  104.82    6.83
  -4  14   2  126.18    7.15
  -4  14   3   56.90    4.93
   4  14   3   56.96    5.00
   4 -14   3   63.86    4.81
  -4 -14   3   60.41    4.95
  -4  14   3   57.91    4.71
  -4  14   3   50.18    4.61
   4  14   3   51.95    4.82
   4  14   4   53.41    4.73
   4 -14   4   50.90    4.43
  -4  14   4   48.54    4.35
  -4 -14   4   48.14    4.52
   4  14   4   43.19    4.32
   4  14   4   48.62    4.66
  -4  14   4   42.69    4.17
  -4  14   4   47.30    4.45
  -4  14   5    6.83    1.36
   4 -14   5    8.34    1.76
  -4  14   5    9.21    1.99
   4  14   5    9.11    1.97
  -4 -14   5   11.24    2.10
   4  14   5   11.50    2.26
   4 -14   5    8.18    1.71
   4  14   6   61.93    3.79
  -4 -14   6   62.66    3.62
   4  15  -5    1.58    0.94
  -4  15  -4  195.45    9.50
   4  15  -4  186.76    9.70
  -4  15  -3    0.08    1.03
   4  15  -2  318.66   13.31
  -4  15  -2  312.98   13.27
  -4  15  -1   35.99    3.65
  -4  15  -1   37.94    3.77
  -4  15  -1   36.04    6.91
   4  15   0  192.96   16.04
  -4  15   0  224.31   17.66
  -4 -15   1   50.85    8.31
  -4  15   1   62.72    9.14
  -4  15   2  358.12   14.25
   4  15   2  304.31   13.50
  -4 -15   2  349.65   13.65
   4  15   2  332.08   14.07
  -4  15   2  290.32   13.48
  -4  15   3    1.99    1.30
   4 -15   3    3.73    1.39
   4  15   3    4.07    1.34
   4  15   3    4.25    1.54
  -4 -15   3    2.01    1.01
  -4  15   3    2.35    1.30
  -4  15   3    1.99    1.06
   4  15   3    3.78    1.63
  -4  15   4  186.19    9.60
   4  15   4  201.12    9.89
   4 -15   4  192.77    9.36
  -4 -15   4  172.76    9.30
  -4  15   4  194.06    9.49
   4  15   4  183.47    9.89
   4  15   4  169.18    9.31
  -4  15   5    2.78    1.18
  -4  15   5   -0.39    1.12
   4  15   5    0.86    0.93
   4 -15   5    3.30    1.27
  -4 -15   5    1.95    1.13
   4  15   5    1.36    1.02
   4  16  -5   13.73    1.97
   4  16  -4   29.59    3.45
  -4  16  -4   25.99    3.13
  -4  16  -3   16.58    2.76
  -4  16  -2   92.46    6.37
   4  16  -2   86.96    6.23
  -4  16  -2   94.68    6.46
  -4  16  -1   58.50    4.84
   4  16  -1   57.27    4.94
  -4  16  -1   59.57    4.92
  -4 -16   0    6.75    1.68
  -4  16   0    3.50    1.29
   4  16   0    5.59    1.56
  -4  16   0    5.25    1.49
  -4  16   1   88.57    6.05
  -4  16   1   78.04    5.73
   4  16   1   89.72    6.16
   4  16   1   98.03    6.24
  -4  16   2   79.14    5.91
  -4 -16   2   85.39    5.73
   4  16   2   87.47    6.15
   4  16   2   75.78    5.93
  -4  16   2   67.76    5.58
  -4  16   3   23.74    3.20
  -4  16   3   22.16    3.05
  -4  16   3   28.60    3.20
   4  16   3   22.36    3.14
  -4 -16   3   23.43    3.07
   4  16   3   22.83    3.19
   4  16   3   23.73    3.07
  -4  16   4   29.26    3.45
   4 -16   4   27.63    3.10
   4  16   4   25.36    3.27
  -4  16   4   25.94    3.08
   4  16   4   24.71    3.26
   4  16   4   24.88    3.42
  -4  16   5    8.30    1.49
  -4 -16   5    9.82    1.92
  -4  16   5   10.18    1.76
   4  16   5    7.70    1.64
  -4 -16   5   10.21    1.82
   4  16   5    7.56    1.73
   4 -16   5    7.84    1.52
   4  17  -5    4.81    1.16
  -4  17  -4  134.12    7.26
   4  17  -4  120.05    7.25
  -4  17  -3   91.07    6.33
   4  17  -2  420.92   16.27
  -4  17  -2  411.42   16.22
  -4  17  -1  129.29    7.85
   4  17  -1  138.47    8.16
  -4  17  -1  144.74    8.18
  -4  17   0   92.36    6.21
  -4  17   0   82.37    5.90
  -4  17   0   92.87    6.23
   4  17   0   83.96    6.04
   4  17   1  130.83    7.60
  -4  17   1  128.93    7.58
  -4  17   1  126.72    7.54
   4  17   1  119.98    7.50
  -4  17   2  381.54   15.45
   4  17   2  380.35   15.35
  -4 -17   2  369.71   14.75
  -4  17   2  350.43   15.08
   4  17   3   94.50    6.52
  -4 -17   3   98.25    6.40
  -4  17   3   91.26    6.43
  -4  17   3   87.58    6.20
   4  17   3   89.21    6.37
   4  17   3  100.68    6.84
   4 -17   4  128.34    6.88
   4  17   4  123.27    7.47
   4  17   4  118.97    7.12
  -4  17   4  128.32    7.01
   4  17   4  128.09    7.38
  -4  17   4  127.28    7.29
  -4  17   5    5.04    1.14
  -4 -17   5    4.82    1.19
  -4  17   5    4.05    1.10
   4  17   5    5.28    1.38
  -4 -17   5    3.86    1.12
   4  17   5    3.72    1.29
   4 -17   5    4.46    1.20
   4  18  -5   19.78    1.99
   4  18  -4   22.83    2.94
  -4  18  -4   28.74    3.10
   4  18  -3   14.84    2.72
  -4  18  -3   19.58    2.97
  -4  18  -2   12.97    2.28
   4  18  -2   11.37    2.29
  -4  18  -2   12.84    2.64
   4  18  -1   17.75    2.71
  -4  18  -1   18.14    2.81
   4  18  -1   13.47    2.36
  -4  18  -1   20.39    3.04
  -4  18   0  375.48   14.48
  -4  18   0  312.83   14.07
   4  18   0  322.21   14.28
  -4  18   0  364.03   14.60
   4  18   1   29.99    3.46
  -4  18   1   35.75    3.89
  -4  18   1   29.75    3.52
   4  18   1   30.11    3.55
   4  18   2   19.96    2.95
  -4  18   2   17.96    2.75
  -4  18   2   14.33    2.57
  -4  18   3   23.47    3.15
   4  18   3   21.52    3.05
   4  18   3   28.86    3.43
   4  18   3   24.12    3.26
  -4  18   3   21.20    2.84
   4 -18   4   30.02    2.89
   4  18   4   26.69    3.25
   4  18   4   28.37    3.15
  -4  18   4   25.28    2.76
   4  18   4   23.31    2.98
  -4  18   4   28.29    3.10
  -4 -18   5   19.60    2.06
  -4  18   5   21.20    2.03
  -4 -18   5   22.36    2.18
   4 -18   5   20.56    1.97
   4  18   5   23.67    2.25
  -4  19  -4   90.40    5.42
   4  19  -4   86.92    5.51
  -4  19  -3   38.12    3.99
   4  19  -3   38.43    4.04
   4  19  -2   94.62    6.38
  -4  19  -2   80.86    6.05
   4  19  -2   78.78    5.96
  -4  19  -1   63.41    5.38
   4  19  -1   84.31    6.07
  -4  19  -1   65.42    5.39
   4  19  -1   80.75    5.74
  -4  19   0   75.38    5.58
  -4  19   0   62.88    5.30
   4  19   0   61.76    5.29
  -4  19   0   79.48    5.69
  -4  19   1   78.86    5.80
  -4  19   1   74.92    5.66
   4  19   1   78.18    5.79
   4  19   1   73.72    5.58
  -4  19   2   79.21    5.92
  -4  19   2   83.70    6.12
   4  19   2   88.21    6.18
   4  19   3   38.91    3.95
  -4  19   3   38.50    3.99
   4  19   3   42.42    4.04
  -4  19   3   38.44    3.76
  -4  19   4   89.44    5.09
   4  19   4   92.98    5.59
  -4  19   4   91.96    5.58
  -4  20  -4   27.36    2.69
   4  20  -4   23.90    2.61
   4  20  -3    2.07    1.43
   4  20  -3    1.01    0.87
  -4  20  -3    0.42    1.21
   4  20  -2   23.23    3.07
   4  20  -2   23.73    3.11
  -4  20  -2   23.02    3.06
  -4  20  -1  111.56    7.40
   4  20  -1  137.47    8.05
  -4  20  -1  132.19    7.82
   4  20  -1  123.90    7.40
  -4  20   0   38.99    4.10
  -4  20   0   41.50    4.06
   4  20   0   31.00    3.64
   4  20   1  118.98    7.42
  -4  20   1  126.94    7.93
  -4  20   1  133.29    7.90
  -4  20   2   25.25    3.24
   4  20   2   25.03    3.22
  -4  20   2   24.81    3.15
  -4  20   3    2.13    1.26
  -4  20   3   -0.64    1.47
   4  20   3    1.12    1.08
   4  20   3   -0.45    1.43
   4  20   4   21.32    2.48
  -4 -20   4   29.65    2.74
  -4  20   4   23.29    2.57
  -4  21  -4   46.55    3.29
   4  21  -4   43.30    3.30
   4  21  -3    5.31    1.68
   4  21  -3    8.75    1.63
  -4  21  -3    6.43    1.70
   4  21  -2   94.14    6.13
  -4  21  -2   87.98    6.10
   4  21  -2   83.62    5.85
  -4  21  -1   30.17    3.66
   4  21  -1   33.07    3.69
   4  21  -1   30.27    3.33
  -4  21  -1   26.76    3.29
  -4  21   0   19.77    2.71
  -4  21   0   14.80    2.50
   4  21   0   18.74    2.77
  -4  21   0   23.87    3.02
  -4  21   1   30.47    3.56
  -4  21   1   29.56    3.66
   4  21   1   26.39    3.23
   4  21   2   82.15    5.70
  -4  21   2   81.97    5.82
  -4  21   2   86.37    5.84
   4  21   3    9.42    1.96
  -4  21   3    6.43    1.74
  -4  21   3    7.71    1.51
   4  21   4   48.91    3.40
  -4 -21   4   45.80    3.14
  -4  21   4   45.14    3.30
   4 -21   4   50.75    3.47
   4  22  -4    5.00    1.06
   4  22  -3    4.87    1.45
  -4  22  -3    4.56    1.50
   4  22  -2   23.40    2.94
   4  22  -2   26.81    3.19
  -4  22  -2   32.05    3.42
   4  22  -1   56.88    4.76
  -4  22  -1   51.35    4.41
   4  22  -1   54.87    4.38
  -4  22   0    1.42    1.14
   4  22   0    0.49    1.16
  -4  22   0    3.54    1.23
  -4  22   1   62.69    4.86
  -4  22   1   57.88    4.88
   4  22   1   56.00    4.57
  -4  22   2   26.55    3.21
   4  22   2   27.57    3.03
  -4  22   2   27.15    3.16
  -4  22   3    4.22    1.48
   4  22   3    3.18    1.17
  -4  22   4    7.98    1.21
   4  22   4    7.66    1.20
   4 -22   4    7.30    1.24
   4  23  -3   10.68    1.72
  -4  23  -3   11.32    1.80
   4  23  -2  173.64    8.33
  -4  23  -2  175.70    8.42
   4  23  -2  178.19    8.24
   4  23  -1    4.72    1.61
  -4  23  -1    4.16    1.41
  -4  23   0    8.94    1.78
   4  23   0   13.64    2.37
  -4  23   1    7.69    1.79
   4  23   1    4.95    1.44
   4  23   1    3.26    1.14
  -4  23   1    7.23    1.81
  -4  23   2  179.62    8.35
   4  23   2  152.02    7.91
   4  23   2  175.32    7.99
  -4  23   2  179.99    8.25
  -4  23   3   11.92    1.82
   4  23   3   10.55    1.63
  -4  24  -3   35.21    2.72
   4  24  -3   33.75    2.59
   4  24  -2    0.93    1.06
   4  24  -2   -0.74    1.15
  -4  24  -2    2.67    1.16
   4  24  -1    5.10    1.65
  -4  24  -1    5.80    1.54
   4  24   0    2.49    1.35
  -4  24   0    2.15    1.13
  -4  24   1    7.25    1.57
  -4  24   1    7.54    1.70
   4  24   1    7.26    1.40
   4  24   1    6.13    1.45
  -4  24   2    1.99    1.09
   4  24   2    0.86    0.74
   4  24   2    0.87    0.87
  -4  24   2    2.07    0.89
   4  24   3   32.55    2.43
  -4  24   3   34.22    2.63
   4  25  -2   16.49    1.94
   4  25  -2   17.51    1.83
  -4  25  -2   13.87    1.82
   4  25  -1    3.39    1.21
  -4  25  -1    4.32    1.17
   4  25   0   44.06    3.60
  -4  25   0   46.29    3.71
  -4  25   1    5.90    1.22
  -4  25   1    5.83    1.42
   4  25   1    4.06    1.17
  -4  25   2   17.57    1.75
   4  25   2   14.32    1.57
  -4  25   2   17.04    1.86
   4  26  -1    4.50    1.27
  -4  26  -1    5.38    1.24
   4  26   0    0.33    0.85
  -4  26   0   -0.08    0.70
  -4  26   1    2.70    0.78
   4  26   1    2.07    0.84
  -4  26   1    3.49    0.90
  -5   0  -2    0.92    1.91
  -5   0  -1   -1.44    1.94
  -5   0  -1   -0.56    1.11
  -5   0   0   -1.21    1.72
  -5   0   0   -0.36    1.01
  -5   0   0    0.47    1.57
  -5   0   0    1.55    2.25
  -5   0   1   -0.44    1.59
  -5   0   1    1.16    1.41
  -5   0   1    1.12    1.90
  -5   0   1   -1.36    1.36
  -5   0   1    0.23    1.05
  -5   0   2    2.87    2.20
  -5   0   2   -1.78    1.70
   5   0   3    1.36    2.08
  -5   0   3   -1.62    1.78
  -5   0   3   -2.66    2.24
  -5   0   4   -0.41    1.01
  -5   0   4   -0.06    1.10
   5   0   4    0.22    0.88
   5   0   4    0.83    0.74
   5   0   5   -0.08    1.11
  -5   0   5   -1.45    1.34
  -5   0   6    0.02    1.02
   5   0   6   -0.15    1.15
  -5   0   6    0.68    1.02
  -5   1  -2  223.72   14.00
  -5  -1  -2  281.70   15.21
  -5   1  -1  206.00   12.41
  -5  -1  -1  219.78   11.05
  -5   1  -1  207.58   10.79
  -5  -1  -1  217.44   12.73
  -5  -1  -1  218.35    8.72
  -5   1   0    4.53    2.41
  -5  -1   0    1.95    2.01
  -5   1   0    3.55    1.60
  -5  -1   0   -0.04    0.87
  -5  -1   0    2.65    1.29
  -5   1   0    1.62    1.55
  -5   1   0    1.27    0.44
  -5  -1   0    1.70    1.18
  -5   1   1  201.37   10.08
  -5  -1   1  192.15   11.59
  -5   1   1  214.38   12.16
  -5  -1   1  209.95   11.79
  -5   1   1  218.14   12.69
  -5  -1   1  206.84   11.89
  -5   1   1  209.57   11.74
  -5  -1   1  225.72   10.89
  -5   1   1  242.14   12.45
  -5  -1   2  214.11   13.82
  -5  -1   2  213.93   13.84
  -5   1   2  204.66   13.51
   5  -1   2  230.59   14.35
  -5   1   2  208.53   12.39
  -5   1   2  189.74   13.14
  -5  -1   2  236.02   12.45
   5  -1   3  116.66   11.32
  -5  -1   3  119.73   11.23
  -5   1   3  122.98   11.13
   5   1   3  112.59   11.08
  -5  -1   3  122.72   10.85
  -5   1   3  125.00   10.99
  -5  -1   4   23.34    2.92
  -5   1   4   18.73    2.69
  -5  -1   4   32.16    3.43
  -5   1   4   28.06    3.26
   5  -1   4   25.27    3.00
   5   1   4   24.58    2.95
   5  -1   4   27.87    3.12
   5   1   4   24.76    3.01
  -5   1   4   25.59    3.02
  -5   1   5   36.83    3.78
  -5  -1   5   39.70    3.98
  -5  -1   5   33.44    3.73
  -5   1   5   37.29    3.98
   5   1   5   31.62    3.69
   5  -1   5   32.70    3.72
   5   1   5   34.76    3.82
  -5   1   6    0.32    1.06
  -5   1   6    0.91    0.95
   5   1   6    0.90    1.16
   5  -1   6    3.04    1.51
  -5  -1   6    2.57    1.27
  -5   2  -2   34.53    5.03
  -5  -2  -2   45.39    5.75
  -5  -2  -1  344.15   14.72
  -5  -2  -1  343.18   16.78
  -5  -2   0    5.17    2.13
  -5  -2   0    6.32    2.34
  -5  -2   0    2.03    1.29
  -5   2   0    0.15    1.74
  -5  -2   0    0.85    1.13
  -5   2   0    0.70    1.47
  -5   2   0    2.12    1.91
  -5   2   1  338.78   15.37
  -5  -2   1  280.00   14.57
  -5  -2   1  269.19   14.40
  -5   2   1  316.60   13.13
  -5   2   1  276.02   15.32
  -5   2   1  243.26   14.07
  -5  -2   1  336.23   13.19
  -5  -2   1  305.47   16.08
  -5   2   1  341.29   16.15
  -5  -2   2   35.08    5.17
  -5   2   2   36.00    5.32
   5  -2   2   44.43    6.01
  -5  -2   2   40.93    4.89
  -5   2   2   43.79    5.36
  -5   2   2   35.76    5.34
  -5  -2   3   52.74    7.43
  -5   2   3   51.14    6.94
   5   2   3   63.70    8.34
   5  -2   3   66.34    8.40
  -5   2   3   69.10    8.16
  -5  -2   3   57.40    7.41
  -5   2   4  121.69    6.89
  -5   2   4  114.91    6.96
  -5   2   4  111.78    6.97
   5   2   4  111.99    6.85
   5  -2   4  117.96    6.99
   5   2   4  109.49    6.78
   5  -2   4  130.46    7.31
  -5  -2   4  119.21    7.13
  -5   2   4  116.10    6.96
  -5  -2   5   91.78    6.20
  -5  -2   5   89.59    6.33
  -5   2   5   93.57    6.37
   5   2   5   89.84    6.35
   5  -2   5   97.02    6.51
   5   2   5   90.82    6.29
  -5   2   5   88.81    6.02
   5  -2   6   50.99    4.31
   5   2   6   52.25    4.51
   5  -2   6   53.33    4.47
  -5   2   6   60.60    4.39
  -5   2   6   58.15    4.38
  -5  -2   6   48.79    4.05
  -5   3  -2   48.63    6.31
  -5  -3  -2   38.61    5.24
  -5  -3  -1  930.56   33.29
  -5  -3  -1  931.85   30.98
  -5   3   0  304.80   15.12
  -5  -3   0  263.29   12.67
  -5  -3   0  271.43   14.58
  -5   3   0  283.47   14.43
  -5  -3   0  271.92   14.18
  -5   3   0  295.90   16.11
  -5   3   1  831.07   29.07
  -5  -3   1  832.15   29.49
  -5   3   1  733.34   29.10
  -5  -3   1  771.61   29.02
  -5  -3   1  931.91   31.66
  -5   3   1  764.20   29.59
  -5   3   1  781.66   26.28
   5  -3   1  629.10   27.61
  -5   3   1  782.45   30.34
  -5  -3   2   31.77    5.13
  -5  -3   2   40.32    5.08
  -5   3   2   31.52    5.09
   5  -3   2   33.33    5.20
  -5   3   2   34.15    4.82
  -5   3   2   41.16    5.83
  -5   3   2   37.34    5.35
  -5  -3   2   45.48    6.58
  -5  -3   3   56.91    7.86
  -5  -3   3   49.83    7.30
  -5   3   3   50.25    7.12
   5   3   3   43.71    7.06
   5  -3   3   48.73    7.34
  -5   3   3   53.03    7.19
  -5  -3   3   47.16    6.79
  -5   3   4   58.12    4.59
  -5  -3   4   59.40    4.78
  -5   3   4   51.30    4.53
  -5  -3   4   48.87    4.26
  -5   3   4   52.33    4.46
   5  -3   4   57.98    4.59
   5   3   4   55.16    4.61
   5   3   4   50.05    4.34
   5   3   4   50.76    4.36
   5  -3   4   52.14    4.39
  -5   3   4   54.27    4.55
  -5  -3   5   57.93    4.87
  -5   3   5   54.59    4.85
   5   3   5   58.33    4.99
   5  -3   5   62.98    5.27
   5   3   5   68.28    5.35
   5  -3   5   64.75    5.08
  -5   3   5   60.13    4.89
  -5  -3   6    6.59    1.77
   5   3   6    4.07    1.53
   5  -3   6    5.99    1.52
   5  -3   6    5.87    1.61
  -5   3   6    7.62    1.63
  -5   3   6    5.57    1.50
  -5  -4  -2  420.08   20.07
  -5   4  -2  366.73   19.59
  -5  -4  -1   17.36    3.11
  -5   4  -1   14.50    3.43
  -5  -4  -1   18.41    3.56
  -5  -4   0 1150.72   35.36
  -5   4   0  832.35   32.58
  -5   4   0 1025.58   33.64
   5  -4   0  979.22   30.69
  -5  -4   0  801.11   31.71
  -5   4   0  761.52   33.57
  -5  -4   1   19.94    3.88
  -5  -4   1   18.39    3.63
  -5   4   1   16.93    3.46
  -5  -4   1   18.46    3.60
  -5   4   1   19.66    3.80
  -5   4   1   18.34    2.91
   5  -4   1   21.90    3.85
  -5   4   1   16.67    3.74
   5  -4   2  305.84   17.14
  -5  -4   2  295.97   17.07
  -5  -4   2  307.62   15.71
  -5   4   2  288.10   16.44
  -5   4   2  290.94   15.61
  -5   4   2  277.95   16.87
  -5  -4   2  309.98   17.67
  -5   4   2  282.81   16.99
  -5  -4   3   51.29    7.49
   5  -4   3   56.32    7.74
   5   4   3   47.28    7.09
  -5   4   3   42.28    6.49
  -5   4   4  872.83   29.01
  -5  -4   4  898.64   29.67
  -5   4   4  887.49   29.60
   5  -4   4  924.03   29.58
  -5   4   4  920.57   29.69
  -5  -4   4  870.87   29.37
   5   4   4  899.16   29.58
   5   4   4  969.60   29.86
   5   4   4  940.41   29.79
   5  -4   4  930.27   29.75
  -5   4   4  929.13   29.65
  -5   4   5   21.32    2.92
  -5  -4   5   19.09    2.80
  -5   4   5   18.98    2.79
  -5   4   5   18.88    2.70
   5  -4   5   22.75    2.98
  -5  -4   5   21.42    2.78
   5   4   5   19.25    2.98
   5  -4   5   20.23    2.80
   5  -4   6   69.33    4.94
   5   4   6   72.09    5.19
   5  -4   6   76.84    5.23
  -5   4   6   64.57    4.64
  -5   4   6   79.17    5.05
  -5  -4   6   65.26    4.64
  -5  -5  -2  323.93   17.88
  -5   5  -2  357.31   19.11
  -5  -5  -1  706.90   28.09
  -5   5  -1  735.43   28.95
  -5  -5  -1  669.89   25.65
  -5  -5   0   37.13    4.79
  -5  -5   0   15.20    3.40
  -5   5   0   48.95    5.70
   5  -5   0   22.08    3.01
  -5   5   0   16.27    4.15
  -5  -5   1  586.08   25.84
   5  -5   1  664.12   25.61
  -5   5   1  670.05   25.98
   5   5   1  727.39   24.54
  -5  -5   1  633.44   26.89
  -5   5   1  570.60   27.01
  -5   5   2  284.08   15.55
  -5  -5   2  294.03   15.74
  -5  -5   2  285.91   16.71
   5  -5   2  268.00   16.04
   5   5   2  258.67   15.15
   5   5   2  273.95   15.40
  -5  -5   2  276.61   16.83
  -5   5   2  268.03   16.53
  -5   5   2  262.99   16.73
  -5  -5   3  238.40   17.02
   5  -5   3  199.27   15.68
   5   5   3  228.28   16.26
  -5   5   3  215.47   15.55
  -5  -5   3  244.83   17.40
  -5   5   4   27.77    3.09
   5  -5   4   32.94    3.51
  -5  -5   4   30.58    3.49
  -5   5   4   28.71    3.40
   5  -5   4   29.46    3.32
  -5  -5   4   33.03    3.56
   5   5   4   29.54    3.37
   5   5   4   31.59    3.53
   5  -5   4   28.50    3.33
  -5   5   4   30.18    3.45
  -5   5   4   27.73    3.28
  -5   5   4   35.44    3.59
  -5  -5   5  261.24   11.82
  -5   5   5  251.53   11.73
  -5   5   5  261.92   12.12
   5  -5   5  275.22   12.27
  -5  -5   5  272.30   11.93
   5   5   5  257.88   12.19
   5  -5   5  286.89   12.34
  -5   5   5  271.76   11.92
  -5   5   5  301.18   12.41
  -5   5   5  270.79   11.85
   5  -5   6   35.75    3.47
   5   5   6   33.20    3.47
  -5   5   6   39.39    3.50
  -5   5   6   35.65    3.26
  -5  -5   6   31.88    3.19
  -5  -6  -2 1347.30   47.62
  -5  -6  -1  445.70   20.46
  -5   6  -1  425.87   20.58
  -5   6   0 1502.09   49.78
   5  -6   0 1551.92   45.26
  -5  -6   0 1491.66   48.85
  -5  -6   1  394.12   20.67
  -5   6   1  392.39   21.65
  -5   6   1  406.75   19.69
  -5  -6   2 1443.06   46.16
   5   6   2 1295.71   45.40
  -5  -6   2 1337.02   46.88
   5  -6   2 1154.27   44.73
   5   6   2 1326.71   44.83
  -5  -6   2 1284.48   46.99
   5  -6   2 1190.26   44.52
  -5   6   2 1176.14   45.68
  -5   6   2 1142.54   46.30
   5  -6   3   25.82    5.51
  -5  -6   3   36.17    6.99
  -5   6   3   26.02    5.46
  -5  -6   3   28.89    5.94
   5   6   3   29.72    5.74
   5  -6   4  242.24   11.03
  -5   6   4  228.86   10.63
  -5  -6   4  258.73   11.36
  -5   6   4  231.96   10.96
  -5   6   4  238.21   11.02
  -5  -6   4  229.13   11.00
  -5   6   4  228.89   10.54
   5  -6   4  246.30   11.04
   5   6   4  261.09   11.48
   5  -6   4  224.38   10.90
  -5   6   4  232.52   10.99
  -5  -6   5   31.47    3.57
  -5   6   5   32.42    3.54
   5  -6   5   35.07    3.72
  -5   6   5   26.77    3.39
  -5  -6   5   34.23    3.60
  -5  -6   5   32.52    3.46
   5   6   5   37.97    4.11
  -5   6   5   38.35    3.74
   5  -6   5   35.27    3.72
  -5   6   5   36.96    3.69
  -5   6   5   36.69    3.79
  -5  -6   6   40.40    3.33
   5   6   6   43.27    3.77
   5  -6   6   39.19    3.55
  -5   6   6   38.60    3.31
  -5   6   6   40.43    3.47
  -5  -6   6   28.84    2.96
  -5  -7  -2  338.26   18.90
   5  -7  -2  357.00   19.64
  -5  -7  -1 1797.00   57.24
  -5  -7  -1 1610.67   53.41
  -5   7   0  146.83   12.15
  -5  -7   0  165.76   11.31
  -5  -7   1 1507.26   58.09
  -5   7   1 1560.72   60.20
   5   7   2  289.99   17.63
  -5  -7   2  333.01   19.01
   5  -7   2  320.98   18.15
   5  -7   2  285.72   17.42
   5   7   2  288.03   16.58
  -5  -7   2  337.36   19.56
  -5   7   2  327.03   18.94
  -5   7   2  297.40   18.82
  -5  -7   3  167.65   14.44
   5  -7   3  136.92   13.13
   5   7   3  141.51   12.62
  -5   7   3  150.74   13.56
  -5  -7   3  131.89   13.05
  -5   7   4    0.34    1.03
   5  -7   4   -0.15    0.95
  -5  -7   4    1.41    1.28
   5  -7   4    0.01    0.86
  -5   7   4    1.05    0.87
  -5   7   4   -0.83    1.19
   5   7   4   -0.06    1.12
  -5   7   4    1.26    0.83
  -5  -7   4    1.43    1.13
   5   7   4    1.07    1.05
  -5   7   4    0.71    0.91
   5  -7   4    1.13    1.00
  -5   7   5    3.36    1.43
  -5   7   5    0.19    1.17
  -5  -7   5    3.13    1.40
   5   7   5    3.88    1.53
  -5  -7   5    2.65    1.18
  -5   7   5    5.35    1.68
   5  -7   5    4.15    1.45
  -5  -7   5    3.85    1.39
  -5   7   5    4.40    1.54
   5  -7   5    3.75    1.38
  -5   7   6    7.57    1.73
  -5  -7   6    4.90    1.32
   5  -7   6    5.51    1.48
  -5  -7   6    4.43    1.23
   5   7   6    6.05    1.58
  -5   7   6    4.78    1.45
  -5  -8  -2  432.25   22.41
   5  -8  -2  455.99   23.55
  -5  -8  -1  768.94   33.39
  -5  -8  -1  926.86   32.78
  -5  -8   0   12.39    3.67
  -5   8   0   14.86    3.73
   5  -8   1  882.16   36.59
  -5  -8   1  936.69   37.07
  -5   8   1  876.36   38.17
   5   8   2  388.45   21.32
   5  -8   2  401.69   21.36
   5  -8   2  376.20   20.64
   5   8   2  332.59   18.72
  -5  -8   2  389.50   21.86
  -5   8   2  389.95   21.69
  -5   8   2  361.24   21.70
  -5  -8   3   28.20    5.67
  -5  -8   3   31.45    6.39
   5  -8   3   27.71    5.84
   5   8   3   30.63    5.81
  -5   8   3   35.99    6.77
   5  -8   4  227.60   10.54
   5   8   4  223.01   10.69
  -5   8   4  216.98   10.43
  -5  -8   4  204.91   10.32
   5  -8   4  233.29   10.45
   5   8   4  227.26   10.86
  -5   8   4  208.78   10.35
   5  -8   4  205.06   10.31
  -5   8   4  190.63    9.85
  -5   8   4  210.99    9.86
  -5   8   5   16.39    2.39
  -5   8   5   17.22    2.47
  -5   8   5   19.79    2.96
   5  -8   5   21.73    2.87
  -5  -8   5   22.22    2.89
   5   8   5   22.37    3.10
  -5  -8   5   23.41    3.01
  -5   8   5   20.09    2.71
   5  -8   5   19.15    2.76
  -5   8   6  128.21    6.66
   5  -8   6  140.69    6.92
  -5  -8   6  131.39    6.59
   5   8   6  133.30    7.04
   5   8   6  148.75    7.43
  -5   8   6  144.48    6.67
  -5  -8   6  122.82    6.36
  -5  -9  -4    2.08    1.37
  -5  -9  -2  256.18   16.66
   5  -9  -2  260.18   17.54
   5  -9  -1  912.35   36.91
  -5  -9  -1  892.00   34.17
  -5  -9   0   21.14    4.52
   5  -9   0   27.73    5.14
  -5   9   0   29.35    5.61
   5  -9   1  823.16   34.80
  -5  -9   1  784.60   34.00
  -5   9   1  723.42   34.92
   5   9   2  225.88   16.22
   5  -9   2  212.98   15.23
   5   9   2  197.88   13.96
  -5   9   2  204.86   15.54
  -5   9   2  218.16   16.58
  -5  -9   2  225.63   16.36
  -5  -9   3  283.52   20.17
  -5  -9   3  302.51   12.56
   5  -9   3  259.26   19.32
   5   9   3  301.09   19.73
  -5  -9   3  299.26   20.81
  -5   9   3  287.28   20.29
  -5   9   4   -2.93    1.80
  -5   9   4   -1.80    1.31
   5  -9   4    1.96    1.01
   5  -9   4    1.90    1.25
   5   9   4    1.53    0.96
  -5   9   4    0.33    1.00
  -5  -9   4    3.17    1.51
   5   9   4    1.55    1.15
   5   9   4    0.41    1.15
  -5   9   4    1.36    1.05
  -5   9   4    2.90    1.31
   5  -9   4    1.02    1.27
  -5  -9   5   87.18    5.99
  -5   9   5  104.63    6.63
   5  -9   5  108.37    6.43
  -5  -9   5   78.34    5.78
   5   9   5   91.09    6.42
   5  -9   5   91.50    6.08
  -5   9   5   86.98    5.88
  -5   9   5   91.28    5.71
  -5   9   5   99.96    6.35
   5   9   6   24.72    2.88
   5  -9   6   27.31    2.73
  -5  -9   6   19.14    2.31
  -5   9   6   29.94    2.84
  -5  -9   6   23.39    2.33
  -5 -10  -4   89.78    6.13
  -5 -10  -3    7.15    1.80
  -5  10  -3    7.51    1.75
  -5 -10  -2  232.48   16.06
   5 -10  -2  203.00   15.82
   5 -10  -1   45.50    7.09
  -5 -10  -1   52.75    6.52
   5 -10   0  406.70   22.43
  -5 -10   0  361.78   20.47
  -5  10   0  424.13   23.31
  -5 -10   1   46.49    7.02
   5 -10   1   36.08    6.25
   5 -10   1   53.12    6.39
  -5  10   1   45.78    7.19
   5  10   2  183.75   15.09
   5 -10   2  205.30   15.63
   5 -10   2  171.96   13.94
  -5 -10   2  193.49   15.37
  -5  10   2  183.55   14.91
  -5  10   2  182.76   15.46
  -5  10   3    9.31    1.91
   5 -10   3    7.06    1.69
   5  10   3    6.83    1.63
  -5 -10   3    7.32    1.49
  -5  10   3    5.65    1.38
   5  10   3    8.23    2.08
  -5  10   3    3.28    1.14
  -5  10   3    8.51    1.77
   5  10   4   67.42    5.49
   5 -10   4   75.40    5.43
   5  10   4   58.20    4.95
   5 -10   4   74.23    5.24
  -5  10   4   71.97    5.48
  -5 -10   4   65.77    5.32
   5 -10   4   61.80    5.09
   5  10   4   62.92    5.33
  -5  10   4   62.12    5.21
  -5  10   4   65.32    5.13
  -5  10   4   63.96    4.65
  -5  10   4   74.41    5.61
  -5 -10   5   27.40    3.19
  -5  10   5   28.19    3.15
  -5  10   5   28.58    3.39
   5 -10   5   29.48    3.22
  -5 -10   5   21.25    2.88
   5  10   5   28.43    3.47
   5 -10   5   26.41    3.08
  -5  10   5   22.00    2.92
  -5  10   5   26.96    2.92
   5 -10   6   71.11    4.27
  -5 -10   6   62.22    4.14
   5  10   6   71.67    4.68
  -5 -10   6   65.35    3.82
  -5 -11  -3  335.58   13.63
  -5  11  -3  315.50   13.32
  -5 -11  -2   92.15   10.15
   5 -11  -2  120.39   12.05
   5 -11  -1  448.00   24.17
  -5 -11  -1  429.76   21.71
  -5 -11   0    0.69    1.74
  -5  11   0    4.35    2.67
   5 -11   0    6.51    3.51
   5 -11   1  417.19   23.86
  -5 -11   1  466.07   24.63
  -5  11   1  399.64   24.27
   5  11   2   93.27   10.84
   5 -11   2   88.94   10.05
  -5 -11   2   82.72   10.31
  -5  11   2  104.17   11.61
  -5  11   3  335.91   13.80
   5 -11   3  348.06   13.40
   5  11   3  367.79   14.35
  -5  11   3  340.34   13.39
  -5 -11   3  338.16   13.76
   5  11   3  298.94   13.48
  -5  11   3  262.93   12.58
  -5  11   3  313.88   13.58
   5  11   4   47.70    4.55
   5 -11   4   54.54    4.57
  -5  11   4   55.46    4.74
  -5 -11   4   48.71    4.57
  -5  11   4   49.05    4.45
   5  11   4   47.37    4.43
   5  11   4   58.58    5.03
  -5  11   4   54.24    4.72
  -5  11   4   50.16    4.59
  -5  11   5  169.78    8.61
  -5 -11   5  170.92    8.48
   5  11   5  188.97    9.45
   5  11   5  167.65    8.39
  -5 -11   5  187.35    9.13
  -5  11   5  186.40    9.18
   5 -11   5  189.38    8.81
  -5 -11   5  153.01    8.54
   5 -11   5  177.10    8.89
  -5  11   5  202.16    8.64
  -5  11   5  183.92    8.99
   5  11   6   29.92    2.91
   5 -11   6   27.25    2.41
  -5 -11   6   25.99    2.53
   5  12  -5    2.54    1.19
  -5 -12  -3    1.12    0.93
  -5  12  -3    3.95    1.25
   5 -12  -2  300.12   20.78
  -5 -12  -1   40.31    6.36
   5 -12  -1   43.80    7.30
  -5  12  -1   33.93    6.77
  -5 -12   0   23.42    4.88
   5 -12   0   24.22    5.40
  -5  12   0   23.65    5.49
   5 -12   1   41.42    7.24
  -5 -12   1   62.07    8.39
  -5  12   1   44.28    7.53
   5  12   2  222.70   17.66
  -5 -12   2  194.31   16.74
  -5  12   2  214.34   17.74
  -5  12   3    3.68    1.57
   5 -12   3    3.51    1.17
   5  12   3    2.53    1.30
  -5 -12   3    3.96    1.59
  -5  12   3    0.95    0.92
   5  12   3    2.11    1.16
  -5  12   3    0.91    0.98
   5  12   4   38.10    4.00
   5 -12   4   39.05    3.89
   5  12   4   30.99    3.56
  -5  12   4   40.74    4.02
  -5 -12   4   38.76    4.05
  -5  12   4   34.83    3.82
   5  12   4   41.52    4.26
  -5  12   4   43.49    4.10
  -5  12   4   37.91    4.05
  -5  12   5    1.86    1.21
  -5 -12   5    1.10    0.85
  -5 -12   5   -0.27    1.13
  -5  12   5    3.64    1.49
   5  12   5    1.05    1.15
   5 -12   5    1.01    1.05
  -5 -12   5    1.98    1.34
   5 -12   5    3.30    1.39
   5  12   5    1.55    1.29
   5  12   6   21.18    2.33
  -5 -12   6   20.66    2.23
   5  13  -5  140.60    7.25
  -5  13  -3  115.76    7.21
   5  13  -2  169.23    8.84
  -5  13  -2  162.69    8.67
   5 -13  -1   56.36    8.71
  -5  13  -1   55.35    8.99
   5 -13   0   59.08    8.53
  -5 -13   0   85.72    9.98
  -5  13   0   64.13    9.36
  -5 -13   1   43.71    7.32
   5  13   1   39.70    7.24
  -5  13   1   51.88    8.46
  -5  13   2  155.16    8.37
   5  13   2  173.18    8.79
  -5 -13   2  151.67    8.17
   5 -13   2  158.56   14.39
  -5  13   2  157.49    8.56
  -5  13   2  158.53    8.23
  -5  13   3  101.23    6.71
   5  13   3   86.52    6.31
   5 -13   3   99.40    6.22
  -5  13   3  102.54    6.35
  -5  13   3   88.98    6.33
  -5 -13   3   97.40    6.51
   5  13   3   96.13    6.67
  -5  13   3  111.78    6.81
  -5  13   4   11.03    2.39
   5 -13   4   10.85    2.11
  -5  13   4    9.39    1.92
   5  13   4    9.20    2.37
  -5 -13   4   11.05    2.30
  -5  13   4   15.71    2.35
   5  13   4    8.63    1.89
   5  13   4   10.92    2.18
  -5  13   5  125.96    7.05
   5  13   5  107.52    6.42
  -5 -13   5  116.65    6.92
   5  13   5  131.35    7.44
   5 -13   5  135.00    7.10
  -5  13   5  127.81    6.93
   5  13   6   20.80    2.08
   5  14  -5    2.82    1.21
  -5  14  -4   80.16    5.52
  -5  14  -3   83.92    6.07
   5  14  -2   63.75    5.22
  -5  14  -2   61.24    5.11
  -5  14  -1   10.03    3.94
  -5 -14   0   24.62    5.51
  -5  14   0   16.77    5.05
  -5 -14   1   20.42    5.11
   5  14   1   22.36    5.56
  -5  14   1   25.34    5.91
  -5  14   2   74.15    5.50
   5  14   2   70.08    5.35
  -5 -14   2   65.68    5.11
  -5  14   2   65.08    5.35
   5  14   2   76.17    5.59
  -5  14   3   81.18    6.07
   5  14   3   72.28    5.79
  -5  14   3   78.71    5.52
  -5 -14   3   89.46    6.06
  -5  14   3   68.17    5.55
   5  14   3   79.74    6.02
   5  14   4   82.81    6.04
   5 -14   4   92.11    5.93
  -5 -14   4   82.84    5.90
   5  14   4   69.18    5.49
   5  14   4   90.30    6.31
  -5  14   4   68.64    5.40
  -5  14   4   92.47    5.98
  -5  14   4   74.99    5.73
  -5  14   5    2.06    0.89
   5  14   5    2.78    1.05
  -5  14   5    3.14    1.32
   5  14   5    4.01    1.29
  -5 -14   5    3.02    1.26
   5  14   5    0.04    1.17
   5 -14   5    3.63    1.31
   5  15  -5    4.01    1.30
  -5  15  -4    7.30    1.97
  -5  15  -3    4.91    1.91
  -5 -15  -2  100.96    6.45
   5  15  -2   99.65    6.64
  -5  15  -2   89.62    6.30
  -5 -15  -1   73.76    5.40
  -5  15  -1   69.90    5.36
   5  15  -1   78.87    5.77
  -5  15  -1   64.03    5.23
  -5 -15   0    2.61    3.01
  -5 -15   0    1.51    1.34
  -5  15   0    0.93    0.85
   5  15   0   -0.31    1.13
  -5  15   0    3.15    1.13
  -5  15   1   74.62    5.38
   5  15   1   80.53    5.58
   5  15   1   64.20    5.20
  -5  15   2   96.34    6.45
   5  15   2   94.65    6.40
   5  15   2   90.52    6.31
  -5 -15   2   96.71    6.22
  -5  15   2   89.62    6.40
  -5  15   3    3.21    1.69
   5  15   3    3.24    1.39
  -5 -15   3    4.13    1.56
   5  15   3    4.43    1.69
  -5  15   3    3.36    1.27
  -5  15   4    6.54    1.84
   5 -15   4    6.63    1.70
   5  15   4    4.10    1.57
   5  15   4    6.53    1.79
   5  15   4    5.64    1.82
  -5  15   4    4.95    1.36
  -5 -15   4    4.10    1.70
  -5  15   4    8.58    1.85
  -5  15   5    3.14    1.17
   5  15   5    3.35    1.14
  -5  15   5    4.82    1.30
  -5 -15   5    6.21    1.54
   5  15   5    3.85    1.33
   5 -15   5    4.35    1.22
   5  15   5    4.35    1.16
   5  16  -5    4.28    1.14
   5  16  -4   52.14    4.52
  -5  16  -4   57.38    4.49
  -5  16  -3  100.14    6.68
   5  16  -2   30.89    3.63
  -5  16  -2   26.94    3.49
  -5 -16  -1   22.52    2.96
  -5  16  -1   19.95    2.79
   5  16  -1   22.06    3.06
  -5  16  -1   22.68    3.12
  -5 -16   0   78.23    5.68
  -5  16   0   74.88    5.55
   5  16   0   79.58    5.85
  -5  16   0   75.90    5.59
  -5  16   1   23.72    3.02
   5  16   1   22.37    3.03
   5  16   1   25.03    3.24
  -5  16   2   26.65    3.37
   5  16   2   25.12    3.17
  -5 -16   2   25.21    3.02
   5  16   2   24.73    3.28
  -5  16   2   21.16    3.09
  -5  16   3   96.08    6.61
   5  16   3   89.94    6.47
  -5 -16   3  105.18    6.60
   5  16   3   92.65    6.55
   5  16   3  104.92    6.92
  -5  16   3   93.49    6.48
   5  16   4   53.90    4.50
   5 -16   4   55.45    4.18
   5  16   4   47.99    4.40
   5  16   4   44.01    4.08
  -5  16   4   58.02    4.39
  -5  16   4   47.22    4.05
  -5  16   4   53.46    4.51
  -5  16   5    6.73    1.32
  -5 -16   5    8.18    1.50
   5  16   5    4.02    1.18
  -5  16   5    6.16    1.27
   5  16   5    5.07    1.12
  -5 -16   5    9.83    1.67
   5 -16   5    7.82    1.45
   5  17  -5    3.61    0.90
   5  17  -4    2.75    1.41
  -5  17  -4    7.39    1.74
  -5  17  -3  115.39    7.20
   5  17  -2  177.85    9.35
  -5  17  -2  153.97    8.88
   5  17  -1   93.14    6.60
  -5  17  -1   84.75    6.26
  -5  17  -1   99.00    6.71
  -5  17   0  282.29   13.05
   5  17   0  313.12   13.59
  -5  17   0  326.43   13.56
  -5  17   1  102.95    6.67
   5  17   1   97.92    6.47
  -5  17   1   96.60    6.75
   5  17   1   88.06    6.36
   5  17   2  160.89    8.77
  -5  17   2  152.05    8.64
  -5 -17   2  161.40    8.39
  -5  17   2  145.48    8.63
  -5  17   3  117.39    7.39
   5  17   3  123.06    7.52
  -5 -17   3  123.88    7.25
   5  17   3  114.23    7.25
  -5  17   3  111.35    7.09
   5  17   3  121.30    7.53
  -5  17   4    4.82    1.55
   5  17   4    3.40    1.19
   5  17   4    5.53    1.66
   5  17   4    2.15    1.21
  -5  17   4    5.24    1.45
  -5  17   4    2.75    1.07
  -5  17   5    5.46    1.10
  -5 -17   5    4.48    1.01
   5  17   5    2.99    0.89
  -5 -17   5    6.13    1.32
   5 -17   5    4.86    0.99
   5  18  -4    9.41    1.84
  -5  18  -4    9.67    1.77
   5  18  -3   61.94    5.07
  -5  18  -3   61.92    5.04
   5  18  -2    5.57    1.75
  -5  18  -2    4.75    1.82
  -5 -18  -1   83.56    5.73
   5  18  -1   76.11    5.92
  -5  18  -1   62.87    5.36
   5  18   0    0.71    1.13
  -5  18   0    0.30    1.09
  -5  18   1   70.64    5.43
   5  18   1   71.33    5.45
  -5  18   1   74.07    5.81
   5  18   1   69.69    5.51
  -5  18   2    6.95    1.87
   5  18   2    8.25    2.13
  -5 -18   2    5.96    1.65
  -5  18   2    6.71    1.83
   5  18   3   63.62    5.13
  -5  18   3   60.65    4.94
   5  18   3   59.92    4.99
  -5  18   3   56.29    4.72
  -5  18   4    7.47    1.71
   5  18   4    8.35    1.77
   5  18   4    8.59    1.88
   5 -18   4    9.06    1.91
  -5 -18   5   35.63    2.59
  -5 -18   5   38.54    2.73
   5  19  -4    3.96    1.43
  -5  19  -4    4.05    1.26
   5  19  -3   25.58    3.16
  -5  19  -3   21.72    2.98
   5  19  -2   37.22    3.95
  -5  19  -2   38.75    4.07
   5  19  -2   36.99    3.88
   5  19  -1   39.87    3.89
   5  19  -1   37.23    4.12
  -5  19  -1   36.87    3.93
   5  19   0  146.25    8.72
  -5  19   0  175.96    9.05
  -5  19   1   36.54    3.82
   5  19   1   32.69    3.77
   5  19   1   35.95    3.73
  -5  19   1   34.69    4.02
   5  19   2   37.50    3.86
  -5  19   2   36.67    3.88
  -5  19   2   31.60    3.68
  -5  19   3   23.86    3.10
   5  19   3   28.91    3.44
  -5  19   3   27.95    3.10
   5  19   3   30.26    3.49
  -5  19   4    3.63    1.26
   5  19   4    3.17    1.18
   5 -19   4    3.57    1.39
   5  20  -4   10.37    1.85
  -5  20  -4   11.46    1.74
   5  20  -3   22.24    2.94
  -5  20  -3   28.44    3.19
   5  20  -2   14.63    2.55
   5  20  -2   18.37    2.81
  -5  20  -2   13.50    2.46
   5  20  -1    3.39    1.43
   5  20  -1    0.15    1.44
  -5  20  -1    4.17    1.60
   5  20   0  202.95   10.43
  -5  20   0  221.75   10.48
  -5  20   1    5.14    1.62
   5  20   1    4.61    1.33
   5  20   1    1.69    1.12
  -5  20   1    5.49    1.89
  -5  20   2   21.06    2.85
   5  20   2   20.74    2.87
  -5  20   2   17.84    2.76
  -5  20   3   23.40    2.99
   5  20   3   23.83    3.06
   5  20   3   26.02    3.01
  -5  20   3   28.43    3.02
  -5  20   4   13.13    1.88
   5  20   4   12.31    1.75
  -5 -20   4   12.32    1.75
   5 -20   4   15.25    2.03
   5  21  -4   -0.69    0.76
  -5  21  -4    0.41    0.59
  -5  21  -3   64.13    4.63
   5  21  -3   67.12    4.73
   5  21  -2   12.51    2.30
   5  21  -2   14.72    2.38
  -5  21  -2   14.19    2.39
   5  21  -1   82.93    6.07
  -5  21  -1   92.89    6.19
   5  21  -1   90.16    5.76
   5  21   0   -1.32    1.33
  -5  21   0    0.18    1.32
  -5  21   1   85.00    5.78
  -5  21   1   78.74    5.86
   5  21   1   84.66    5.79
  -5  21   2   14.80    2.44
  -5  21   2   18.48    2.71
   5  21   2   11.09    2.20
   5  21   2   14.79    2.44
   5  21   3   64.80    4.54
  -5  21   3   69.75    4.51
  -5  21   3   61.93    4.52
  -5  21   4   -0.67    0.70
   5  21   4   -0.90    0.70
  -5 -21   4    2.15    0.83
   5 -21   4    1.30    0.69
   5  22  -3   10.62    1.80
  -5  22  -3    9.05    1.68
   5  22  -2   25.72    3.05
   5  22  -2   27.88    3.00
  -5  22  -2   23.46    2.88
   5  22  -1   13.71    2.47
  -5  22  -1   11.35    2.26
   5  22   0    3.33    1.57
  -5  22   0    1.23    1.00
  -5  22   0    2.35    1.46
  -5  22   1   11.04    1.98
  -5  22   1   11.26    2.18
   5  22   1    9.72    1.90
  -5  22   2   26.77    2.99
   5  22   2   18.43    2.51
  -5  22   2   20.53    2.73
  -5  22   3   10.19    1.77
   5  22   3    9.79    1.75
  -5  22   3   10.62    1.59
  -5  23  -3   41.26    3.12
   5  23  -3   39.33    3.00
   5  23  -2    9.59    1.73
   5  23  -2   12.52    1.99
  -5  23  -2    9.44    1.88
   5  23  -1   87.28    5.66
  -5  23  -1   93.72    5.81
  -5  23   0    3.45    1.64
   5  23   0    2.81    1.52
  -5  23   0    3.66    1.21
  -5  23   1  115.52    6.23
   5  23   1  108.59    6.20
  -5  23   1  119.79    6.74
  -5  23   2   10.82    1.83
   5  23   2    8.38    1.53
   5  23   2    9.06    1.62
  -5  23   2   12.38    1.96
   5  23   3   47.93    3.24
  -5  23   3   47.89    3.35
   5  24  -2   33.78    2.84
  -5  24  -2   33.10    2.92
   5  24  -2   31.09    2.58
  -5  24  -1    7.98    1.72
   5  24  -1    5.74    1.58
  -5  24  -1    3.40    1.08
   5  24   0   34.07    3.25
  -5  24   0   36.88    3.42
  -5  24   1    5.10    1.25
   5  24   1    4.32    1.22
   5  24   1    6.97    1.39
  -5  24   1    6.00    1.43
  -5  24   2   27.09    2.51
   5  24   2   19.76    2.06
   5  24   2   27.77    2.43
  -5  24   2   24.77    2.38
   5  25  -2   31.64    2.45
  -5  25  -2   29.22    2.35
  -5  25  -1   20.93    2.30
  -5  25  -1   20.42    2.17
   5  25  -1   19.39    2.25
  -5  25   0   26.09    2.61
   5  25   0   27.61    2.72
  -5  25   1   15.62    1.75
   5  25   1   18.11    1.93
   5  25   1   16.16    1.71
  -5  25   1   17.31    2.06
  -5  25   2   35.13    2.52
   5  26  -1   19.98    1.98
  -5  26  -1   17.71    1.87
   5  26   0   -0.19    0.79
  -5  26   0   -1.22    0.86
  -5  26   1   18.44    1.79
  -6   0  -2  165.32   12.38
  -6   0  -1 1560.49   50.73
  -6   0  -1 1623.37   53.73
  -6   0   0  130.61   10.26
  -6   0   0  154.88    9.31
  -6   0   0  142.02    9.72
  -6   0   1 1294.80   47.96
  -6   0   1 1457.04   43.91
  -6   0   1 1262.93   46.48
  -6   0   1 1500.12   47.78
  -6   0   1 1446.68   46.06
  -6   0   2  155.57   12.54
  -6   0   2  165.21   11.26
  -6   0   3 1170.62   47.66
   6   0   3 1317.29   49.82
  -6   0   3 1173.10   46.07
  -6   0   4  356.17   14.67
   6   0   4  345.13   14.42
   6   0   4  351.72   14.52
  -6   0   4  351.13   14.49
  -6   0   5  179.84    9.28
  -6   0   5  173.75    9.46
   6   0   5  192.98    9.80
   6   0   5  189.25    9.61
   6   0   5  189.12    9.59
   6   0   6   56.50    4.41
  -6   0   6   58.86    4.07
  -6   0   6   56.11    4.19
  -6   1  -2  818.20   34.03
  -6  -1  -2  864.99   34.31
  -6   1  -1   97.57    8.88
  -6  -1  -1   92.03    7.46
  -6   1  -1   78.39    6.91
  -6  -1  -1  101.78    9.01
  -6  -1   0 2851.02   87.12
  -6   1   0 2958.24   87.43
  -6  -1   0 2793.25   83.79
  -6   1   0 2860.53   84.71
  -6   1   0 2764.93   87.33
  -6   1   0 3020.54   87.49
  -6  -1   1   84.35    7.70
  -6  -1   1   96.13    8.91
  -6   1   1   94.30    8.73
  -6   1   1   96.35    6.58
  -6  -1   1   80.23    7.78
  -6   1   1   69.13    7.12
  -6  -1   1   94.83    7.06
  -6   1   1   97.89    8.14
  -6   1   1   91.32    8.14
  -6  -1   2  957.47   38.10
  -6   1   2  892.66   37.15
   6  -1   2  865.65   36.90
  -6   1   2  935.82   34.55
  -6  -1   2  992.14   35.44
  -6  -1   3  232.90   17.08
  -6   1   3  246.85   17.22
   6   1   3  275.41   18.81
   6  -1   3  229.06   17.12
  -6   1   3  218.80   15.77
  -6  -1   3  248.33   16.63
  -6  -1   4  119.66    7.29
  -6   1   4  117.19    7.31
   6  -1   4  119.97    7.32
   6   1   4  119.18    7.33
   6  -1   4  117.53    7.23
   6   1   4  120.81    7.29
  -6  -1   4  117.91    7.18
  -6   1   4  122.82    7.30
  -6   1   5   13.60    2.30
  -6  -1   5   16.26    2.53
  -6  -1   5   13.54    2.57
  -6   1   5   14.67    2.55
   6  -1   5   14.47    2.59
   6   1   5   14.07    2.49
   6   1   5   15.74    2.56
   6  -1   5   12.90    2.40
   6   1   6   44.40    3.87
   6  -1   6   47.75    3.96
  -6   1   6   46.08    3.59
  -6  -1   6   49.75    3.67
  -6   1   6   42.22    3.63
  -6  -1   6   53.53    4.06
  -6   2  -2   79.09    8.53
  -6  -2  -2   62.18    7.42
  -6   2  -1  445.63   20.90
  -6  -2  -1  412.87   18.11
  -6   2   0  276.87   15.51
  -6  -2   0  281.88   13.34
  -6   2   0  285.58   15.43
  -6  -2   0  301.04   16.14
  -6  -2   0  272.25   12.60
  -6   2   0  270.50   15.46
  -6   2   1  347.41   17.10
  -6   2   1  337.64   17.13
  -6  -2   1  294.25   15.98
  -6   2   1  270.79   16.49
  -6  -2   1  317.60   16.92
  -6   2   1  330.12   13.96
  -6   2   1  329.91   17.20
  -6  -2   2   57.91    7.13
  -6  -2   2   54.71    6.28
  -6  -2   2   48.81    6.77
  -6   2   2   55.32    7.23
   6  -2   2   44.75    6.45
  -6   2   2   58.04    6.42
  -6   2   2   53.88    7.12
  -6  -2   3  504.16   27.17
  -6   2   3  476.60   25.51
   6   2   3  531.96   28.04
   6  -2   3  445.27   25.76
  -6   2   3  540.18   26.25
  -6  -2   3  515.93   26.15
  -6   2   4  155.84    8.27
  -6  -2   4  178.27    9.06
  -6   2   4  159.58    8.73
  -6  -2   4  159.88    8.52
   6   2   4  162.27    8.74
   6  -2   4  169.16    8.80
   6   2   4  168.14    8.68
   6   2   4  164.13    8.80
   6  -2   4  149.93    8.49
  -6   2   4  156.46    8.58
  -6  -2   5   91.70    6.04
  -6  -2   5   82.04    6.07
  -6   2   5   78.62    5.93
   6  -2   5   82.64    6.06
   6   2   5   85.25    6.12
   6   2   5   94.84    6.23
   6  -2   5   93.53    6.23
  -6   2   5   89.89    5.88
  -6   2   5   87.02    5.91
  -6   2   6    3.59    1.33
  -6  -2   6    5.51    1.55
   6   2   6    4.40    1.40
   6  -2   6    4.16    1.36
  -6   2   6    2.55    1.04
  -6  -2   6    3.27    1.08
  -6   3  -2  190.35   13.92
  -6  -3  -2  186.73   13.37
  -6   3  -1    2.43    2.10
  -6  -3  -1    3.27    1.25
  -6  -3  -1    4.69    2.28
  -6   3   0 1021.12   37.92
  -6  -3   0  991.47   34.50
  -6  -3   0  986.72   37.70
  -6   3   0 1110.16   37.84
  -6   3   0 1013.68   38.71
  -6  -3   0 1125.90   38.32
  -6  -3   1   -1.77    2.31
  -6   3   1    1.47    1.73
  -6  -3   1   -0.19    1.93
  -6  -3   1    2.57    1.93
  -6   3   1    1.25    1.81
   6  -3   1    2.66    1.52
  -6   3   1    1.03    1.48
  -6   3   1    4.32    2.50
  -6  -3   2  243.12   15.55
  -6   3   2  214.94   14.89
   6  -3   2  232.68   15.44
  -6  -3   2  239.46   14.39
  -6   3   2  224.24   13.64
  -6   3   2  221.11   15.24
  -6   3   2  238.21   15.53
  -6  -3   3  208.79   16.50
  -6   3   3  172.18   14.38
   6   3   3  197.81   16.44
   6  -3   3  239.78   17.23
  -6   3   3  204.50   15.21
  -6  -3   3  225.75   16.13
  -6   3   4   72.86    5.24
  -6  -3   4   73.69    5.54
  -6   3   4   70.35    5.48
  -6  -3   4   70.47    5.36
   6  -3   4   71.51    5.37
   6   3   4   76.52    5.45
   6   3   4   72.37    5.42
   6  -3   4   67.31    5.33
  -6   3   4   70.85    5.39
  -6  -3   5   44.08    4.09
  -6  -3   5   43.85    4.30
  -6   3   5   47.77    4.36
   6   3   5   54.54    4.59
   6  -3   5   50.24    4.56
   6   3   5   49.35    4.49
   6  -3   5   40.22    4.04
  -6   3   5   51.71    4.27
  -6   3   5   48.26    4.41
  -6   3   5   43.78    4.09
   6   3   6  110.92    6.47
   6  -3   6  121.82    6.59
  -6   3   6  114.32    6.08
  -6   3   6  116.21    6.22
  -6  -3   6  109.39    6.13
  -6   4  -2   70.64    8.29
  -6  -4  -2   87.33    8.97
  -6   4  -1   96.49    9.14
  -6  -4  -1   91.48    8.75
  -6  -4   0   -0.92    1.66
  -6  -4   0    0.98    2.57
  -6  -4   0    2.20    1.32
  -6   4   0   -0.70    1.84
   6  -4   0    1.06    1.12
  -6   4   0    2.18    1.73
  -6   4   0    1.07    1.76
  -6  -4   1   67.46    6.95
  -6   4   1   56.06    6.50
  -6  -4   1   66.95    7.18
  -6   4   1   60.18    7.06
   6  -4   1   59.57    6.50
  -6   4   1   49.56    6.39
  -6  -4   1   71.29    7.85
  -6   4   1   59.07    7.14
  -6  -4   2   56.58    7.55
  -6   4   2   49.61    6.89
  -6  -4   2   67.76    7.92
  -6  -4   2   73.81    7.62
   6  -4   2   46.90    6.65
  -6   4   2   65.82    6.78
  -6   4   2   58.59    7.65
  -6   4   2   55.93    7.28
  -6  -4   3  953.37   41.17
  -6  -4   3  919.40   40.96
   6  -4   3 1001.16   41.48
   6   4   3  943.60   39.89
  -6   4   3  877.76   38.34
  -6   4   4  106.10    6.49
  -6  -4   4  112.81    6.96
  -6   4   4   96.47    6.62
  -6  -4   4   99.84    6.72
  -6   4   4  110.25    6.90
   6  -4   4  111.89    6.84
   6   4   4  113.96    6.98
   6   4   4   99.68    6.69
   6  -4   4  113.30    6.97
  -6   4   4  109.28    6.52
  -6   4   4  102.63    6.75
  -6  -4   5   66.03    5.13
  -6   4   5   57.55    4.87
   6  -4   5   66.97    5.27
   6   4   5   64.16    5.18
   6  -4   5   59.13    4.99
  -6   4   5   67.71    4.92
  -6   4   5   67.67    5.30
  -6   4   5   71.46    5.18
   6   4   6   40.82    3.72
   6  -4   6   36.24    3.45
  -6   4   6   39.25    3.25
  -6   4   6   41.28    3.34
  -6  -4   6   35.55    3.32
  -6  -5  -6   99.21    5.51
  -6  -5  -2  165.57   12.72
  -6   5  -2  143.22   12.22
  -6  -5  -1  320.41   18.14
  -6   5  -1  318.25   18.35
  -6  -5  -1  345.00   17.08
  -6  -5   0   52.12    5.59
  -6  -5   0   59.62    7.04
  -6   5   0   43.46    6.02
   6  -5   0   62.37    5.51
  -6  -5   0   46.57    6.03
  -6   5   0   52.14    7.05
  -6  -5   1  337.61   17.80
  -6  -5   1  394.60   19.62
  -6   5   1  337.03   17.89
   6  -5   1  341.11   17.38
  -6  -5   1  370.68   19.62
  -6   5   1  317.58   19.12
   6  -5   2  136.37   11.19
  -6  -5   2  106.14   10.31
  -6  -5   2  109.77    9.75
   6   5   2  118.86    9.94
  -6   5   2  115.37    9.44
  -6   5   2   98.86   10.24
  -6  -5   2  103.57   10.59
  -6   5   2   99.26   10.24
  -6  -5   3   62.14    8.62
   6  -5   3   51.24    7.80
   6   5   3   61.75    8.33
  -6   5   3   48.68    7.36
  -6   5   4  262.89   11.56
  -6  -5   4  286.43   12.31
  -6   5   4  246.36   11.81
   6   5   4  288.47   12.48
  -6  -5   4  273.91   12.20
  -6   5   4  265.08   11.96
   6  -5   4  268.71   11.92
   6   5   4  256.87   11.95
   6   5   4  284.24   12.40
   6  -5   4  260.99   12.01
  -6   5   4  265.12   11.59
  -6   5   4  265.41   12.10
  -6  -5   5  135.11    7.83
  -6   5   5  129.84    7.72
  -6  -5   5  147.45    7.97
  -6   5   5  145.38    7.80
   6  -5   5  150.43    8.26
   6   5   5  140.65    8.16
   6  -5   5  142.45    8.15
  -6   5   5  150.31    8.20
  -6   5   5  153.43    7.97
   6   5   6   99.93    5.92
   6  -5   6  106.34    5.92
  -6   5   6   98.35    5.46
  -6   5   6   97.52    5.46
  -6  -5   6   89.58    5.47
  -6  -6  -2  512.35   25.65
  -6  -6  -1 1298.09   49.01
  -6   6  -1 1365.10   50.04
  -6   6   0  187.03   13.24
  -6  -6   0  179.97   12.54
  -6   6   0  169.51   13.60
  -6  -6   1 1239.49   44.45
   6  -6   1 1419.12   44.43
  -6  -6   1 1212.98   45.42
  -6   6   1 1389.20   45.44
  -6   6   1 1206.73   46.82
  -6  -6   2  478.20   24.88
  -6  -6   2  460.64   23.47
   6  -6   2  510.81   24.67
   6  -6   2  557.49   25.76
   6   6   2  556.50   24.21
  -6   6   2  464.89   25.00
  -6  -6   2  449.83   25.09
  -6   6   2  457.58   25.24
  -6  -6   3  222.50   17.52
   6  -6   3  208.80   16.75
  -6   6   3  224.55   17.63
  -6  -6   3  231.73   18.30
  -6   6   4   23.59    3.16
  -6  -6   4   25.72    3.12
  -6   6   4   22.22    3.00
  -6   6   4   23.94    3.21
   6   6   4   22.29    2.97
  -6  -6   4   26.11    3.26
   6  -6   4   25.49    3.11
   6   6   4   27.50    3.27
   6  -6   4   25.93    3.30
  -6   6   4   24.45    2.91
  -6   6   4   26.54    2.99
  -6  -6   5  100.45    6.47
  -6   6   5   95.96    6.39
  -6  -6   5  111.17    6.75
   6  -6   5  111.80    6.80
  -6  -6   5  104.05    6.45
   6   6   5  112.36    7.11
   6  -6   5  114.67    6.99
  -6   6   5  111.04    6.56
  -6   6   5  116.25    7.01
  -6   6   5  105.41    6.39
  -6   6   6   59.47    4.03
   6   6   6   60.33    4.42
   6  -6   6   63.17    4.39
  -6   6   6   60.92    3.98
  -6  -6   6   57.60    4.10
  -6  -7  -2   49.92    7.31
  -6  -7  -1  777.75   30.01
  -6   7  -1  726.99   31.94
  -6  -7  -1  697.55   31.22
  -6  -7   0  432.33   20.85
  -6   7   0  377.00   21.78
  -6   7   0  441.12   21.75
  -6  -7   1  670.69   30.74
  -6  -7   1  727.48   31.91
  -6   7   1  651.01   32.15
  -6  -7   2   41.44    7.03
  -6  -7   2   50.68    6.82
  -6   7   2   42.89    6.92
  -6  -7   2   46.02    6.92
   6   7   2   36.59    6.06
   6  -7   2   59.75    7.69
   6  -7   2   62.28    7.86
   6   7   2   67.70    7.38
  -6   7   2   47.73    7.11
  -6   7   3    4.81    1.22
  -6  -7   3   12.57    4.36
  -6  -7   3    3.86    2.46
  -6  -7   3    5.55    1.59
   6  -7   3    9.29    3.67
   6   7   3    5.41    2.50
  -6   7   3    6.19    1.58
  -6   7   3    6.81    3.03
   6   7   4  128.61    7.67
  -6  -7   4  123.73    7.40
  -6   7   4  121.25    7.43
  -6  -7   4  116.79    7.27
  -6   7   4  121.67    7.35
   6  -7   4  133.61    7.45
   6   7   4  113.10    7.23
   6  -7   4  118.59    7.32
  -6   7   4  113.47    6.94
  -6   7   4  115.03    6.84
  -6   7   4  114.03    7.21
  -6   7   5   25.29    2.99
  -6  -7   5   30.67    3.45
   6  -7   5   36.61    3.70
  -6  -7   5   26.96    3.14
   6   7   5   30.04    3.60
   6  -7   5   30.66    3.44
  -6   7   5   30.05    3.31
  -6   7   5   30.56    3.12
  -6   7   5   29.64    3.46
  -6  -7   6   15.19    1.99
   6   7   6   18.40    2.39
   6  -7   6   17.83    2.25
  -6   7   6   13.77    1.93
  -6   7   6   22.74    2.44
  -6  -8  -5   39.42    3.78
   6  -8  -2  284.17   18.79
  -6  -8  -2  263.17   17.77
  -6  -8  -1  324.61   19.59
  -6  -8  -1  377.86   18.96
  -6  -8   0  139.84   12.05
  -6  -8   0  164.76   12.30
  -6   8   0  142.60   13.00
  -6  -8   1  258.07   17.63
   6  -8   1  285.73   18.24
  -6  -8   1  288.32   18.26
  -6   8   1  299.97   19.87
   6   8   2  256.36   17.42
  -6  -8   2  285.05   18.07
  -6  -8   2  279.78   18.38
   6  -8   2  290.83   18.14
  -6  -8   2  267.82   18.60
  -6   8   2  243.62   17.67
  -6   8   2  247.54   18.30
   6  -8   3    1.57    0.93
  -6  -8   3    2.65    1.38
  -6   8   3    2.60    1.18
   6   8   3    0.54    0.81
  -6  -8   3    1.77    1.02
  -6   8   3    0.91    0.85
   6   8   3    0.55    1.79
   6   8   3    3.08    1.29
  -6   8   3    1.92    1.11
  -6   8   4   85.23    5.97
   6   8   4   75.67    5.78
  -6   8   4   70.78    5.46
  -6  -8   4   74.62    5.75
   6  -8   4   88.80    5.79
   6   8   4   73.92    5.73
   6  -8   4   76.35    5.74
  -6   8   4   77.83    5.61
  -6   8   4   84.57    5.53
  -6   8   4   81.63    5.89
  -6  -8   5   37.28    3.70
   6  -8   5   36.76    3.59
  -6  -8   5   30.40    3.32
   6   8   5   38.36    3.94
   6  -8   5   37.76    3.85
  -6   8   5   36.01    3.51
  -6   8   5   35.54    3.31
  -6   8   5   41.27    3.92
  -6  -8   6   30.34    2.61
   6  -8   6   38.39    3.23
   6   8   6   36.81    3.30
  -6  -8   6   36.93    2.99
  -6  -9  -5   24.92    2.89
  -6  -9  -4   47.58    4.47
  -6  -9  -3  219.09   10.52
  -6  -9  -2   37.07    6.32
   6  -9  -2   30.14    6.06
  -6  -9  -1   16.61    4.00
  -6  -9  -1   10.99    3.36
   6  -9  -1   17.88    4.13
   6  -9   0  117.57   11.19
  -6  -9   0  117.74   10.76
  -6   9   0  128.46   12.33
  -6  -9   1   20.43    4.65
   6  -9   1   15.66    4.26
  -6   9   1   10.12    3.61
  -6  -9   2   28.42    5.87
  -6  -9   2   22.85    5.29
   6   9   2   37.23    6.57
  -6  -9   2   32.31    6.23
   6  -9   2   35.81    6.12
  -6   9   2   34.57    6.41
  -6   9   2   27.63    5.99
  -6   9   3  208.97   10.23
   6  -9   3  215.13    9.82
   6   9   3  210.78   10.21
   6   9   3  211.47   10.39
  -6   9   3  202.57   10.08
  -6   9   3  217.30    9.97
  -6  -9   3  199.86   10.01
  -6   9   3  180.68    9.31
  -6   9   3  212.95   10.24
   6   9   4   49.54    4.58
  -6  -9   4   42.54    4.27
  -6   9   4   53.96    4.56
   6   9   4   44.03    4.41
   6  -9   4   52.77    4.63
  -6   9   4   38.82    3.93
  -6   9   4   47.30    3.92
  -6   9   4   48.03    4.49
  -6   9   5   21.04    2.49
  -6   9   5   23.29    2.87
  -6  -9   5   27.05    3.11
   6  -9   5   22.03    2.71
  -6  -9   5   23.28    2.90
   6   9   5   23.74    3.17
  -6   9   5   21.88    2.81
   6  -9   5   26.69    3.09
  -6  -9   6   31.48    2.60
   6  -9   6   34.31    2.93
   6   9   6   31.46    2.92
  -6  -9   6   28.69    2.46
  -6 -10  -4   37.84    3.97
  -6 -10  -3   60.28    4.93
  -6  10  -3   62.96    4.91
  -6 -10  -2    6.88    2.80
   6 -10  -2    1.82    1.90
  -6 -10  -1   88.51   10.05
   6 -10  -1  101.15   10.88
  -6  10  -1  108.49   12.40
  -6 -10   0   33.43    5.71
   6 -10   0   22.99    5.62
  -6  10   0   22.89    5.27
   6 -10   1   93.14   10.54
  -6 -10   1  113.37   11.31
  -6  10   1   95.24   10.96
  -6 -10   2    9.06    3.55
   6  10   2   11.04    3.74
  -6 -10   2    7.83    2.80
  -6 -10   2    8.77    3.42
   6 -10   2   15.46    4.28
  -6  10   2   12.24    4.38
  -6  10   2    6.66    3.23
   6 -10   3   66.37    4.83
   6  10   3   62.32    5.12
  -6 -10   3   57.01    4.85
   6  10   3   66.92    5.24
  -6  10   3   59.62    4.94
  -6  10   3   60.92    4.72
  -6  10   3   55.85    4.77
   6  10   4   37.98    4.01
  -6 -10   4   32.98    3.75
   6  10   4   31.09    3.46
   6  10   4   37.69    4.03
  -6  10   4   28.78    3.56
   6 -10   4   34.35    3.86
  -6  10   4   30.51    3.39
  -6  10   4   35.39    3.72
  -6  10   4   34.30    3.81
  -6  10   5   13.78    2.11
  -6  10   5   14.55    2.24
  -6 -10   5   16.39    2.51
   6 -10   5   15.86    2.30
  -6 -10   5   15.28    2.44
   6  10   5   13.04    2.52
   6  10   5   17.25    2.79
  -6  10   5   23.96    2.86
   6 -10   5   13.87    2.20
  -6 -10   6   42.05    3.02
   6 -10   6   47.52    3.34
   6  10   6   44.23    3.36
  -6 -10   6   42.61    2.88
  -6 -11  -4   99.77    6.53
  -6 -11  -3   38.81    4.02
  -6  11  -3   38.83    3.87
   6 -11  -2   78.97   10.16
  -6 -11  -1   39.13    6.58
   6 -11  -1   42.28    7.03
  -6  11  -1   33.76    7.06
  -6 -11   0   15.55    4.08
   6 -11   0   12.26    3.95
  -6  11   0   10.27    4.02
  -6 -11   1   33.07    6.38
   6 -11   1   39.93    6.94
  -6  11   1   40.19    7.34
   6  11   2   95.40    6.20
  -6 -11   2   98.68   11.18
   6  11   2   80.35   10.38
   6 -11   2   80.06    9.83
  -6  11   2   92.17    6.12
  -6 -11   2   80.44   10.68
  -6  11   2   77.56   10.13
  -6  11   2   77.27   10.55
  -6  11   3   37.30    3.88
   6  11   3   39.84    4.10
  -6 -11   3   39.82    4.03
  -6  11   3   38.54    3.69
   6  11   3   40.33    4.12
  -6  11   3   38.75    4.05
   6  11   3   35.09    3.65
  -6  11   3   36.58    3.78
   6  11   4   95.24    6.56
   6  11   4   86.44    6.23
  -6 -11   4  100.11    6.59
  -6  11   4  100.67    6.44
   6  11   4   93.20    6.55
  -6  11   4   87.70    6.27
  -6  11   4   82.11    5.87
   6 -11   4   91.14    6.34
   6  11   4   78.76    5.80
  -6  11   4   89.76    6.29
  -6  11   5    7.43    1.79
  -6 -11   5    6.14    1.73
  -6 -11   5    7.08    1.77
   6  11   5    9.09    2.05
  -6  11   5   38.60    3.72
   6 -11   5    5.88    1.43
  -6  11   5   36.51    3.22
   6 -11   6   10.03    1.47
   6  11   6    9.69    1.44
   6  12  -5    0.52    0.92
  -6 -12  -4   32.75    3.48
  -6 -12  -3  106.99    6.84
  -6  12  -3  100.81    6.62
  -6 -12  -2  190.82    9.65
   6  12  -2  205.55   10.00
  -6  12  -2  189.16    9.56
  -6 -12  -1   39.02    6.98
   6 -12  -1   22.81    5.60
  -6  12  -1   23.56    6.16
  -6 -12   0   21.01    4.95
   6 -12   0   21.06    5.30
  -6  12   0   18.38    5.18
  -6 -12   1   34.16    6.75
   6 -12   1   39.57    7.34
  -6  12   1   36.35    7.62
  -6  12   2  203.28    9.65
   6  12   2  198.83    9.70
  -6 -12   2  200.61    9.42
  -6  12   2  179.97    9.38
  -6  12   3   87.43    6.25
   6  12   3   95.94    6.55
  -6  12   3   96.51    6.48
  -6 -12   3   94.37    6.44
  -6  12   3   95.64    6.11
  -6  12   3   87.95    6.31
   6  12   3   96.27    6.51
   6  12   4   30.48    3.57
  -6  12   4   35.71    3.63
  -6 -12   4   30.64    3.55
   6  12   4   23.58    3.09
  -6  12   4   34.61    3.80
   6  12   4   32.42    3.65
   6 -12   4   27.79    3.41
  -6  12   4   34.18    3.75
  -6 -12   5    6.03    1.54
  -6 -12   5    3.97    1.43
  -6 -12   5    7.19    1.76
   6  12   5    5.56    1.65
  -6  12   5    2.50    1.12
   6 -12   5    6.02    1.57
   6  13  -5    6.44    1.51
  -6 -13  -3  157.96    8.59
  -6  13  -3  142.35    8.19
  -6 -13  -2  182.64    9.67
   6  13  -2  213.31   10.31
  -6  13  -2  195.55    9.82
  -6 -13  -1    8.97    3.81
  -6 -13  -1    7.27    1.75
   6 -13  -1    4.78    1.62
   6  13  -1   13.67    2.34
  -6  13  -1    7.28    1.56
   6 -13   0  325.38   22.36
  -6 -13   0  285.92   19.95
  -6  13   0  301.01   22.07
  -6 -13   1    6.58    3.51
  -6 -13   1    2.82    1.27
  -6  13   1    6.61    1.60
  -6  13   2  194.57    9.70
   6  13   2  183.88    9.62
  -6 -13   2  194.72    9.58
  -6  13   2  195.65    9.93
   6  13   3  142.02    8.28
  -6 -13   3  131.45    7.88
  -6  13   3  129.79    7.98
   6  13   3  138.70    8.07
  -6  13   3  129.79    7.94
   6  13   4   39.64    4.13
  -6 -13   4   38.63    3.97
  -6  13   4   42.51    3.99
  -6  13   4   40.05    4.04
   6  13   4   41.60    4.12
   6  13   4   37.33    3.82
   6 -13   4   39.19    4.10
  -6  13   4   43.55    4.20
  -6  13   5    5.13    1.56
  -6 -13   5    6.22    1.28
   6  13   5    5.93    1.47
   6  13   5    7.72    1.78
   6  13   5    5.57    1.31
  -6 -13   5    5.69    1.52
   6 -13   5    7.03    1.62
   6  14  -5   11.07    1.74
  -6 -14  -3  214.65   10.59
  -6  14  -3  232.66   10.90
  -6 -14  -2   61.47    5.08
   6  14  -2   64.77    5.34
  -6  14  -2   59.34    5.07
  -6 -14  -1  187.41    9.26
   6  14  -1  171.07    9.16
  -6 -14   0  312.59   13.23
  -6  14   0  292.15   12.89
   6  14   0  321.36   13.51
  -6  14   1  170.94    8.65
   6  14   1  173.15    8.79
  -6  14   1  152.59    8.34
   6  14   1  144.32    8.43
  -6  14   1  175.85    9.10
  -6  14   2   60.35    4.92
   6  14   2   60.68    5.08
  -6 -14   2   53.62    4.59
  -6  14   2   60.40    5.10
  -6  14   3  224.33   11.04
   6  14   3  225.36   11.15
  -6 -14   3  236.08   11.08
  -6  14   3  223.88   11.08
   6  14   3  248.43   11.42
  -6  14   4    9.88    2.10
   6  14   4    8.88    2.07
  -6 -14   4    9.41    2.14
  -6  14   4    7.86    1.81
   6  14   4    6.03    1.67
  -6  14   4   10.48    2.15
   6  14   4   11.85    2.34
   6 -14   4    7.50    2.02
  -6  14   5   14.75    2.06
  -6 -14   5   15.07    1.81
  -6 -14   5   16.06    2.06
   6  14   5   11.85    1.77
   6  14   5   13.21    1.76
  -6 -14   5   11.17    1.88
   6  14   5   12.52    1.97
   6 -14   5   15.20    2.15
   6  15  -5   16.96    2.03
  -6  15  -4  188.82    8.84
  -6 -15  -3    6.35    1.67
  -6  15  -3    5.06    1.84
  -6 -15  -2   89.74    6.25
   6  15  -2   94.06    6.52
  -6  15  -2   88.22    6.28
  -6 -15  -1   99.35    6.55
  -6  15  -1   92.70    6.36
   6  15  -1   91.03    6.55
  -6  15   0 1400.72   43.62
   6  15   0 1327.98   43.54
  -6  15   1   98.69    6.34
   6  15   1  103.25    6.56
  -6  15   1   99.05    6.44
   6  15   1   92.24    6.49
  -6  15   1   93.06    6.56
  -6  15   2  106.03    6.83
   6  15   2   98.03    6.67
  -6 -15   2  107.60    6.68
  -6  15   2   99.40    6.85
  -6  15   3    5.43    2.01
   6  15   3    2.70    1.25
  -6 -15   3    5.79    1.80
  -6  15   3    9.14    2.22
   6  15   3    3.92    1.68
   6  15   4  141.45    7.89
  -6 -15   4  150.49    8.10
  -6  15   4  155.80    7.64
   6  15   4  134.44    7.57
  -6  15   4  132.54    7.57
   6  15   4  142.31    7.93
   6 -15   4  139.98    7.86
  -6  15   4  154.36    8.13
  -6 -15   5   17.12    1.99
   6  15   5   15.18    1.85
  -6 -15   5   16.27    2.12
   6 -15   5   17.48    2.12
   6  15   5   14.35    1.96
   6  15   5   18.78    2.08
  -6  15   5   19.30    2.21
   6  16  -5   11.85    1.59
   6  16  -4   27.70    3.25
  -6  16  -4   30.25    3.07
  -6  16  -3  326.98   13.77
  -6 -16  -2   26.00    3.29
   6  16  -2   29.04    3.49
  -6  16  -2   27.53    3.49
  -6 -16  -1  401.86   15.61
   6  16  -1  375.95   15.63
  -6  16  -1  350.42   15.12
  -6 -16   0   15.43    2.57
   6  16   0   12.94    2.48
  -6  16   0   10.63    2.08
  -6  16   1  349.51   14.24
   6  16   1  353.40   14.47
   6  16   1  338.49   14.61
  -6  16   1  349.82   14.81
  -6  16   2   28.66    3.39
   6  16   2   25.65    3.33
  -6 -16   2   26.00    3.11
  -6  16   2   25.74    3.49
  -6  16   3  333.32   13.91
   6  16   3  312.85   13.69
  -6 -16   3  369.22   14.12
   6  16   3  296.16   13.39
   6  16   3  338.32   13.94
  -6  16   3  301.68   13.57
   6  16   4   26.86    3.20
  -6 -16   4   32.74    3.39
  -6  16   4   28.53    2.88
   6  16   4   28.74    3.10
  -6  16   4   27.17    3.02
   6  16   4   25.44    2.98
   6 -16   4   34.86    3.55
  -6  16   4   29.54    3.30
  -6 -16   5   18.38    1.93
   6  16   5   20.42    1.95
  -6 -16   5   21.76    2.26
   6 -16   5   22.35    2.21
  -6  16   5   22.52    2.20
  -6  17  -4  239.19    9.95
   6  17  -4  236.40   10.39
  -6  17  -3   10.55    2.31
  -6 -17  -2  109.32    6.86
   6  17  -2  114.98    7.24
  -6  17  -2  102.22    6.92
  -6 -17  -1  114.10    7.05
   6  17  -1  112.20    7.29
  -6  17  -1  105.31    7.02
  -6 -17   0   79.05    5.84
  -6  17   0   85.60    6.16
   6  17   0   75.27    5.95
  -6  17   1  110.89    6.89
   6  17   1  107.44    6.88
   6  17   1  102.89    6.95
  -6  17   1  109.85    7.27
  -6  17   2   94.20    6.43
   6  17   2   92.31    6.48
  -6  17   2   93.04    6.62
  -6 -17   2  113.16    6.61
  -6  17   3   14.97    2.53
   6  17   3   12.46    2.49
  -6 -17   3   14.03    2.36
   6  17   3   10.05    2.17
  -6  17   3   14.34    2.51
   6  17   4  229.72    9.99
   6  17   4  205.23    9.47
   6 -17   4  218.74    9.76
  -6  17   4  223.76    9.93
  -6 -17   5   46.49    3.09
   6  18  -4   17.55    2.36
  -6  18  -4   20.28    2.31
  -6  18  -4   15.11    2.05
  -6  18  -3   57.76    4.70
  -6 -18  -2   58.54    4.68
   6  18  -2   52.73    4.75
  -6  18  -2   58.98    5.00
  -6 -18  -1   28.03    3.36
   6  18  -1   33.98    3.92
  -6  18  -1   33.00    3.75
  -6  18   0  101.79    6.64
   6  18   0   89.35    6.51
  -6  18   1   22.41    2.93
   6  18   1   23.07    2.97
   6  18   1   17.14    2.79
  -6  18   1   17.25    2.85
  -6  18   2   60.47    5.05
   6  18   2   58.70    4.99
  -6 -18   2   60.29    4.60
  -6  18   2   61.72    5.17
  -6  18   3   53.93    4.66
   6  18   3   48.47    4.41
  -6 -18   3   54.47    4.34
   6  18   3   52.63    4.50
  -6  18   3   55.38    4.56
  -6  18   4   19.88    2.50
   6  18   4   17.12    2.25
   6  18   4   21.11    2.46
   6 -18   4   19.76    2.46
   6  19  -4    7.45    1.51
  -6  19  -4    7.73    1.36
  -6  19  -4    7.11    1.28
   6  19  -3   26.30    3.16
  -6  19  -3   29.35    3.20
   6  19  -2   44.55    4.19
  -6  19  -2   42.20    4.16
   6  19  -1    9.90    1.98
   6  19  -1    7.96    2.21
  -6  19  -1    6.75    2.01
  -6  19   0  102.04    6.67
   6  19   0   93.96    6.69
  -6  19   1    6.80    1.79
   6  19   1   10.70    2.14
   6  19   1    6.22    1.64
  -6  19   1    9.47    2.22
   6  19   2   43.96    4.17
  -6  19   2   38.26    4.05
  -6  19   3   25.69    3.15
   6  19   3   26.69    3.19
   6  19   3   27.02    3.24
  -6  19   3   29.52    3.19
  -6  19   4    9.39    1.71
   6  19   4    7.99    1.50
   6 -19   4    9.35    1.68
   6  19   4    8.68    1.53
   6  20  -4    7.61    1.44
  -6  20  -4    6.34    1.22
   6  20  -3    1.77    1.08
  -6  20  -3    1.16    1.13
   6  20  -2   12.35    2.19
   6  20  -2   14.54    2.52
  -6  20  -2   11.71    2.19
   6  20  -1    1.81    1.21
   6  20  -1    1.43    1.39
  -6  20  -1    0.41    1.45
   6  20   0    3.97    1.69
  -6  20   0    4.58    1.73
  -6  20   0    4.59    1.71
  -6  20   1    1.61    1.27
   6  20   1    2.09    1.34
   6  20   1    2.48    1.41
  -6  20   1    1.90    1.58
  -6  20   2   17.70    2.54
   6  20   2   15.97    2.50
  -6  20   2   16.30    2.55
  -6  20   3    6.98    1.72
   6  20   3    4.65    1.38
   6  20   3    4.08    1.36
  -6  20   3    4.58    1.37
  -6  20   4   11.13    1.59
   6  20   4    9.38    1.43
  -6 -20   4    8.52    1.34
   6 -20   4   10.52    1.55
   6  21  -3   20.26    2.46
  -6  21  -3   24.24    2.58
   6  21  -2   34.99    3.53
   6  21  -2   33.17    3.26
  -6  21  -2   36.92    3.67
   6  21  -1   15.48    2.63
  -6  21  -1   22.84    3.04
  -6  21   0  106.28    6.48
   6  21   0   93.21    6.36
  -6  21   0  109.47    6.82
  -6  21   1   17.17    2.49
   6  21   1   13.09    2.29
  -6  21   1   11.85    2.28
   6  21   1   16.00    2.26
  -6  21   2   34.06    3.38
  -6  21   2   38.63    3.67
   6  21   2   36.04    3.49
   6  21   2   37.99    3.48
  -6  21   3   18.92    2.29
   6  21   3   20.24    2.40
  -6  21   3   21.92    2.32
  -6  22  -3   54.82    3.71
   6  22  -3   54.94    3.65
   6  22  -2   21.02    2.36
   6  22  -2   22.27    2.64
  -6  22  -2   24.57    2.88
   6  22  -1   31.04    3.42
  -6  22  -1   39.46    3.70
  -6  22  -1   38.96    3.71
   6  22   0    3.10    1.33
  -6  22   0    0.53    1.12
  -6  22   0    4.75    1.30
  -6  22   1   27.34    2.84
   6  22   1   31.21    3.16
  -6  22   1   29.52    3.34
  -6  22   2   22.79    2.60
  -6  22   2   20.68    2.50
   6  22   2   24.23    2.67
   6  22   3   50.12    3.51
  -6  22   3   53.43    3.45
   6 -22   3   52.65    3.60
  -6  22   3   53.79    3.62
  -6  23  -3    5.79    1.20
   6  23  -2   16.91    2.01
   6  23  -2   23.70    2.42
  -6  23  -2   22.72    2.57
  -6  23  -2   19.26    2.16
   6  23  -1   22.93    2.71
  -6  23  -1   20.90    2.53
  -6  23  -1   23.31    2.59
  -6  23   0   35.84    3.08
   6  23   0   41.29    3.66
  -6  23   0   35.31    3.46
  -6  23   1   23.96    2.47
   6  23   1   26.42    2.72
  -6  23   1   24.95    2.83
   6  23   2   28.24    2.70
  -6  23   2   24.40    2.56
  -6  23   2   25.91    2.46
  -6  23   3    5.25    1.07
   6  23   3    4.73    1.00
   6 -23   3    5.73    1.09
   6  24  -2   23.71    2.21
  -6  24  -2   22.76    2.26
  -6  24  -2   22.33    2.07
   6  24  -1    2.18    1.19
  -6  24  -1    2.96    1.07
  -6  24  -1    2.89    1.15
   6  24   0   70.78    4.60
  -6  24   0   76.23    4.79
  -6  24   1    3.08    0.98
   6  24   1    0.86    0.66
   6  24   1    2.12    0.92
  -6  24   1    1.99    1.03
   6  24   2   23.09    2.14
  -6  24   2   23.54    2.21
   6 -24   2   24.00    2.05
  -6  24   2   21.89    2.00
   6  25  -1   14.26    1.80
  -6  25  -1   13.85    1.69
   6  25   0    1.16    0.74
  -6  25   0    0.36    0.71
  -6  25   1   12.91    1.67
  -7   0  -2   -1.70    1.99
  -7   0  -1   -2.00    2.75
  -7   0  -1   -0.35    1.59
  -7   0   0   -0.69    2.52
  -7   0   0   -1.93    1.57
  -7   0   0    1.20    1.20
  -7   0   0   -0.66    1.82
  -7   0   1   -2.43    1.61
  -7   0   1    0.69    2.20
  -7   0   1    1.29    1.46
  -7   0   2   -3.07    2.65
  -7   0   2    3.58    2.10
  -7   0   3   -1.38    2.82
   7   0   3    5.14    3.21
  -7   0   3    1.33    1.80
  -7   0   4    1.53    1.35
  -7   0   4    0.17    1.01
   7   0   4   -2.34    1.50
   7   0   4   -0.59    1.21
  -7   0   5    1.41    1.35
  -7   0   5    1.05    1.18
   7   0   5   -0.46    1.13
   7   0   5    0.97    1.15
  -7   0   6    0.64    0.96
   7   0   6   -0.07    0.95
  -7  -1  -2  231.83   16.01
  -7   1  -2  191.27   14.96
  -7  -1  -1  118.29    9.33
  -7   1  -1  128.60    9.64
  -7  -1  -1  116.51   10.59
  -7   1   0   13.78    3.75
  -7  -1   0   10.88    3.44
  -7   1   0   11.30    3.24
  -7  -1   0   15.90    3.11
  -7   1   0   11.54    2.89
  -7   1   0   13.61    3.06
  -7  -1   0   11.43    3.55
  -7  -1   1  108.09   10.28
  -7   1   1  118.13   10.72
  -7  -1   1  107.31    9.85
  -7   1   1  124.43   10.03
  -7   1   1  127.15    9.86
  -7   1   1  106.43    9.76
  -7  -1   2  212.05   15.98
  -7   1   2  224.86   16.20
   7  -1   2  238.39   16.47
  -7  -1   2  197.96   13.30
  -7  -1   3    9.96    3.48
  -7   1   3   15.63    4.62
   7   1   3   16.56    4.66
   7  -1   3   10.48    3.79
  -7   1   3   16.48    4.33
  -7  -1   3   16.06    4.59
  -7  -1   4   40.11    4.15
  -7   1   4   38.08    4.04
  -7  -1   4   38.41    3.90
   7  -1   4   44.06    4.25
   7   1   4   37.95    3.74
   7   1   4   34.47    3.81
   7  -1   4   41.21    4.09
  -7   1   4   33.85    3.79
  -7   1   5    0.77    1.03
  -7  -1   5    3.37    1.35
  -7  -1   5    3.38    1.61
  -7   1   5   -0.56    1.13
   7   1   5    1.06    1.32
   7  -1   5    0.53    1.23
   7   1   5    1.47    1.17
   7  -1   5    0.69    0.97
  -7   1   6    1.15    0.96
  -7  -1   6    3.55    1.39
   7   1   6    2.42    0.96
   7  -1   6    1.77    1.09
  -7  -2  -2   -2.07    2.34
  -7   2  -2    0.22    1.99
  -7   2  -1  416.76   21.72
  -7  -2  -1  421.71   19.69
  -7  -2   0   -1.91    1.91
  -7   2   0   -1.43    2.18
  -7  -2   0    4.37    3.09
  -7   2   0    3.29    2.61
  -7   2   0    2.68    1.58
  -7   2   0    1.34    1.57
  -7   2   1  395.83   20.53
  -7  -2   1  432.67   20.52
  -7  -2   1  395.81   21.51
  -7   2   1  379.83   20.81
  -7  -2   1  349.04   19.89
  -7   2   1  353.57   19.49
  -7   2   1  436.13   21.16
  -7  -2   2    5.16    3.00
  -7   2   2    2.22    2.60
   7  -2   2   -0.92    1.90
  -7  -2   2   -0.50    1.75
  -7   2   2    5.55    2.77
[truncated: 544,346 more chars]
