# Supplementary material for: Crystal structures of three 3-chloro-3-methyl-2,6-di­aryl­piperidin-4-ones
Source: Acta Crystallogr E Crystallogr Commun. 2017 Jan 6;73(Pt 2):107–11. doi: 10.1107/S2056989016020661 (PMC5290544; doi:10.1107/S2056989016020661)
Supplement: Supplementary file 2 [file e-73-00107-Isup2.hkl]

data_I                                                                     
_shelx_title ' ssk-c1_a.res in P-1'                                             
_shelx_refln_list_code          4                                               
_shelx_F_calc_maximum       97.12                                               
_exptl_crystal_F_000       316.00                                               
_reflns_d_resolution_high  0.8124                                               
                                                                                
loop_                                                                           
 _space_group_symop_operation_xyz                                               
 'x, y, z'                                                                      
 '-x, -y, -z'                                                                   
                                                                                
_cell_length_a     6.7150                                                       
_cell_length_b    10.9591                                                       
_cell_length_c    11.1704                                                       
_cell_angle_alpha  72.162                                                       
_cell_angle_beta   79.721                                                       
_cell_angle_gamma  76.873                                                       
                                                                                
_shelx_F_squared_multiplier     1.000                                           
                                                                                
loop_                                                                           
 _refln_index_h                                                                 
 _refln_index_k                                                                 
 _refln_index_l                                                                 
 _refln_F_squared_calc                                                          
 _refln_F_squared_meas                                                          
 _refln_F_squared_sigma                                                         
 _refln_observed_status                                                         
   1   0   0        200.48        218.54         3.53 o                         
   2   0   0       2218.96       2397.23        38.47 o                         
   3   0   0        283.42        295.83         8.67 o                         
   4   0   0          0.66         -0.15         0.69 o                         
   5   0   0         19.28         19.52         2.18 o                         
   6   0   0         22.14         19.76         1.87 o                         
   7   0   0         43.14         46.30         2.63 o                         
  -7   1   0         52.03         59.25         2.81 o                         
  -6   1   0        269.14        268.03         6.78 o                         
  -5   1   0         14.50         13.71         1.48 o                         
  -4   1   0        135.73        112.42         7.09 o                         
  -3   1   0        568.35        530.20        11.69 o                         
  -2   1   0        103.79         94.40         6.43 o                         
  -1   1   0        163.06        171.61         4.35 o                         
   0   1   0       1608.07       1460.48        28.94 o                         
   1   1   0        151.57        174.93         5.06 o                         
   2   1   0          9.88         14.49         1.09 o                         
   3   1   0       1044.54       1221.14        20.34 o                         
   4   1   0        448.39        535.22        27.10 o                         
   5   1   0          7.59          6.64         0.88 o                         
   6   1   0        121.78        133.08         4.77 o                         
   7   1   0         11.74         12.12         1.84 o                         
  -7   2   0         47.29         48.67         2.78 o                         
  -6   2   0        165.07        156.75         6.00 o                         
  -5   2   0         69.22         61.57         3.81 o                         
  -4   2   0        784.93        711.89        35.08 o                         
  -3   2   0         13.68         21.64         2.16 o                         
  -2   2   0        330.78        347.13        10.38 o                         
  -1   2   0       3242.68       3419.88        35.69 o                         
   0   2   0        164.11        133.45         7.23 o                         
   1   2   0       5293.08       5821.48        86.25 o                         
   2   2   0          0.84          1.37         0.39 o                         
   3   2   0        895.62       1038.93        20.57 o                         
   4   2   0         23.60         28.43         6.17 o                         
   5   2   0         26.08         23.34         1.80 o                         
   6   2   0        114.05        119.11         3.83 o                         
   7   2   0          0.77          0.56         0.70 o                         
   8   2   0         12.06         13.63         2.25 o                         
  -7   3   0         20.51         20.92         2.40 o                         
  -6   3   0          9.21          7.76         1.96 o                         
  -5   3   0          5.40          2.55         0.77 o                         
  -4   3   0        555.05        508.93        30.32 o                         
  -3   3   0        217.47        185.30         7.58 o                         
  -2   3   0        946.17       1109.21        30.82 o                         
  -1   3   0         41.11         39.75         3.77 o                         
   0   3   0         98.02         88.26         5.33 o                         
   1   3   0       1725.95       2103.61        36.51 o                         
   2   3   0       2004.20       1915.18        25.61 o                         
   3   3   0        177.26        205.88        14.47 o                         
   4   3   0        192.55        235.91        17.87 o                         
   5   3   0          8.42          6.12         1.02 o                         
   6   3   0        342.89        353.92         9.08 o                         
   7   3   0          3.51          5.21         1.23 o                         
   8   3   0          8.50          6.73         1.70 o                         
  -7   4   0         65.98         72.97         4.00 o                         
  -6   4   0          2.38          0.76         0.61 o                         
  -5   4   0          1.99          2.77         0.85 o                         
  -4   4   0        163.91        165.55         6.33 o                         
  -3   4   0         22.85         12.98         2.90 o                         
  -2   4   0        266.05        296.87        12.24 o                         
  -1   4   0        230.02        222.48        12.39 o                         
   0   4   0         67.11         57.67         5.04 o                         
   1   4   0          2.12          6.17         1.47 o                         
   2   4   0       1669.97       1775.30       115.82 o                         
   3   4   0          3.76         12.53         3.98 o                         
   4   4   0          9.63         11.91         4.47 o                         
   5   4   0        258.15        234.37         6.44 o                         
   6   4   0        362.74        380.00         9.59 o                         
   7   4   0          0.06        106.09        83.27 o                         
   8   4   0         74.09         85.82         5.58 o                         
  -6   5   0          4.61          2.79         0.74 o                         
  -5   5   0         42.90         38.04         4.50 o                         
  -4   5   0        746.98        672.32        18.51 o                         
  -3   5   0        162.56         92.01        12.17 o                         
  -2   5   0          3.31          1.56         1.26 o                         
  -1   5   0         96.26         92.53         6.14 o                         
   0   5   0          4.49          2.92         1.27 o                         
   1   5   0         22.85         23.84         2.81 o                         
   2   5   0        773.56        867.97        18.20 o                         
   3   5   0         71.41         56.60         6.42 o                         
   4   5   0         18.69         17.17         3.98 o                         
   5   5   0        140.94        127.40         7.86 o                         
   6   5   0         33.88         35.20         2.60 o                         
   7   5   0         10.26         11.74         1.66 o                         
  -6   6   0         27.69         28.81         3.64 o                         
  -5   6   0         59.21         65.61         5.61 o                         
  -4   6   0         58.06         54.37         5.35 o                         
  -3   6   0         84.98         75.50         6.12 o                         
  -2   6   0        309.25        279.95        21.64 o                         
  -1   6   0        225.47        224.12        11.62 o                         
   0   6   0        422.56        503.43        15.50 o                         
   1   6   0          0.78          0.23         1.09 o                         
   2   6   0        272.10        281.64         9.84 o                         
   3   6   0        191.55        191.81        10.09 o                         
   4   6   0        121.10         95.27         4.69 o                         
   5   6   0        254.43        256.49         9.61 o                         
   6   6   0         19.44         19.74         2.37 o                         
   7   6   0          2.29          2.30         0.75 o                         
  -5   7   0         21.52         23.35         2.91 o                         
  -4   7   0         52.50         48.87         4.96 o                         
  -3   7   0        116.38        122.70         8.00 o                         
  -2   7   0         10.59          8.33         1.81 o                         
  -1   7   0        361.04        365.82        25.98 o                         
   0   7   0        110.51        102.77         6.47 o                         
   1   7   0        155.89        158.85         9.42 o                         
   2   7   0        179.24        172.39         8.66 o                         
   3   7   0          0.26          0.75         0.62 o                         
   4   7   0         54.33         41.03         3.57 o                         
   5   7   0          2.71          4.45         1.28 o                         
   6   7   0          5.79         88.74        72.07 o                         
   7   7   0          8.58          7.77         1.40 o                         
  -5   8   0          0.67          1.24         0.85 o                         
  -4   8   0          0.92          1.08         0.94 o                         
  -3   8   0          0.09          0.11         0.88 o                         
  -2   8   0        535.53        590.62        15.38 o                         
  -1   8   0         22.68         17.19         2.88 o                         
   0   8   0        134.87        139.54         8.52 o                         
   1   8   0         23.27         23.05         3.49 o                         
   2   8   0        145.63        142.44         8.57 o                         
   3   8   0         27.64         32.35         4.52 o                         
   4   8   0         32.26         34.86         7.56 o                         
   5   8   0          4.27          5.58         1.79 o                         
   6   8   0          1.14          2.07         1.13 o                         
   7   8   0          0.62          0.52         0.47 o                         
  -4   9   0          5.77          6.78         1.60 o                         
  -3   9   0          9.16         10.36         2.22 o                         
  -2   9   0         12.05          7.67         1.33 o                         
  -1   9   0        129.81        146.59         5.83 o                         
   0   9   0         78.10         80.79         6.68 o                         
   1   9   0         77.17         77.68         4.60 o                         
   2   9   0        106.35        118.45         5.82 o                         
   3   9   0          4.07          4.40         1.89 o                         
   4   9   0         41.23         51.47         5.67 o                         
   5   9   0         51.07         49.35         3.51 o                         
   6   9   0          3.46          4.96         1.43 o                         
  -3  10   0         39.75         40.94         3.49 o                         
  -2  10   0          6.91          5.74         1.34 o                         
  -1  10   0         81.55         96.19         5.98 o                         
   0  10   0          0.33         -0.83         1.37 o                         
   1  10   0         72.34         71.31         4.39 o                         
   2  10   0         24.69         19.96         3.39 o                         
   3  10   0          2.25          2.67         1.25 o                         
   4  10   0         50.65         50.05         5.40 o                         
   5  10   0         35.31         42.05         2.88 o                         
   6  10   0         31.45         33.01         2.64 o                         
  -2  11   0          1.43          1.76         0.45 o                         
  -1  11   0          6.53          8.02         1.26 o                         
   0  11   0          1.53          4.01         1.55 o                         
   1  11   0         27.48         34.73         3.60 o                         
   2  11   0          2.63          3.30         1.33 o                         
   3  11   0          5.73          3.99         1.41 o                         
   4  11   0         32.70         37.53         4.07 o                         
   5  11   0         15.24         18.33         2.94 o                         
  -1  12   0          2.09          2.39         0.69 o                         
   0  12   0          2.94          4.08         1.05 o                         
   1  12   0          4.14          5.41         1.18 o                         
   2  12   0          9.22          9.07         1.11 o                         
   3  12   0         15.56         11.81         1.15 o                         
   4  12   0         33.95         38.13         5.27 o                         
  -3 -12   1          4.15          4.12         1.04 o                         
  -2 -12   1          6.92          6.42         1.79 o                         
  -1 -12   1          8.11         10.08         1.47 o                         
   0 -12   1          0.25          0.48         0.57 o                         
  -4 -11   1          1.17          0.24         1.16 o                         
  -3 -11   1         13.22         16.95         2.76 o                         
  -2 -11   1         16.28         17.17         2.78 o                         
  -1 -11   1         32.74         33.23         3.18 o                         
   0 -11   1         24.53         30.12         3.07 o                         
   1 -11   1         10.30         11.74         2.12 o                         
   2 -11   1         25.31         26.77         2.46 o                         
  -5 -10   1          3.39          4.02         0.89 o                         
  -4 -10   1          4.08          3.16         1.51 o                         
  -3 -10   1          8.90         14.89         2.84 o                         
  -2 -10   1         49.04         50.26         3.70 o                         
  -1 -10   1          0.33          1.07         0.72 o                         
   0 -10   1          0.10         -0.40         0.87 o                         
   1 -10   1         47.56         60.99         4.59 o                         
   2 -10   1         13.16         15.12         1.50 o                         
   3 -10   1          5.93          8.39         1.57 o                         
  -6  -9   1          2.82          2.51         0.87 o                         
  -5  -9   1         61.86         61.54         8.19 o                         
  -4  -9   1          7.34          8.64         2.37 o                         
  -3  -9   1          4.96          1.79         1.33 o                         
  -2  -9   1         61.99         54.87         4.05 o                         
  -1  -9   1          2.89          2.07         1.25 o                         
   0  -9   1         20.21         16.04         3.07 o                         
   1  -9   1         60.35         69.65         4.00 o                         
   2  -9   1          9.40          8.39         1.70 o                         
   3  -9   1         38.84         42.21         4.35 o                         
   4  -9   1          0.41          0.46         0.72 o                         
  -6  -8   1         54.68        139.55        78.89 o                         
  -5  -8   1         49.64         43.43         3.31 o                         
  -4  -8   1         27.22         26.08         2.68 o                         
  -3  -8   1         80.96         81.51         4.87 o                         
  -2  -8   1        138.79        148.93         6.34 o                         
  -1  -8   1          5.29          4.05         1.08 o                         
   0  -8   1          2.02          3.67         1.53 o                         
   1  -8   1        105.31        106.50         7.49 o                         
   2  -8   1          0.22         -0.38         0.72 o                         
   3  -8   1         17.02         11.84         2.57 o                         
   4  -8   1         16.49         26.87         3.39 o                         
   5  -8   1         13.14         15.82         1.97 o                         
  -6  -7   1         35.26         83.23        47.90 o                         
  -5  -7   1         42.93         32.61         2.44 o                         
  -4  -7   1         25.57         13.25         2.51 o                         
  -3  -7   1        150.25        119.29         7.66 o                         
  -2  -7   1          8.52          8.75         2.43 o                         
  -1  -7   1         53.94         44.91         5.02 o                         
   0  -7   1        171.77        166.50         8.58 o                         
   1  -7   1         71.91         51.70         9.66 o                         
   2  -7   1         76.24         75.38         5.26 o                         
   3  -7   1        458.56        466.86        16.07 o                         
   4  -7   1         17.24         24.45         3.65 o                         
   5  -7   1         38.93         45.82         4.10 o                         
  -7  -6   1         12.51         13.23         2.28 o                         
  -6  -6   1         31.28         34.96        10.75 o                         
  -5  -6   1          5.07          1.03         1.29 o                         
  -4  -6   1          1.69          0.48         3.12 o                         
  -3  -6   1        145.14        125.48         8.29 o                         
  -2  -6   1         88.97         80.85         5.50 o                         
  -1  -6   1        140.85        147.03         8.65 o                         
   0  -6   1        140.42        156.95         7.62 o                         
   1  -6   1          4.34          4.54         3.35 o                         
   2  -6   1         95.47         76.23        11.10 o                         
   3  -6   1        266.86        283.44        12.24 o                         
   4  -6   1         27.20         22.52         3.49 o                         
   5  -6   1          7.35          7.09         1.96 o                         
   6  -6   1          4.38          3.76         1.04 o                         
  -7  -5   1         32.97        113.91        59.63 o                         
  -6  -5   1        120.12        124.08         8.35 o                         
  -5  -5   1         72.91         70.08         4.57 o                         
  -4  -5   1        358.35        344.69        24.97 o                         
  -3  -5   1        162.71        142.55        12.13 o                         
  -2  -5   1        172.77        193.96         7.74 o                         
  -1  -5   1       2506.31       3276.91        51.66 o                         
   0  -5   1         38.68         33.67         3.20 o                         
   1  -5   1        757.92        815.85        23.14 o                         
   2  -5   1         31.06         21.71         5.75 o                         
   3  -5   1          0.49          0.27         1.23 o                         
   4  -5   1        258.89        230.89        11.09 o                         
   5  -5   1          0.81          1.35         0.81 o                         
   6  -5   1          1.93          0.08         0.93 o                         
  -7  -4   1         59.10        124.02        46.49 o                         
  -6  -4   1         26.62         26.19         2.53 o                         
  -5  -4   1          0.11          0.41         0.44 o                         
  -4  -4   1         30.97         24.30         6.39 o                         
  -3  -4   1          3.16          1.76         1.17 o                         
  -2  -4   1         83.43         89.42         5.58 o                         
  -1  -4   1       1911.99       2167.75        36.91 o                         
   0  -4   1        137.56        121.11         7.47 o                         
   1  -4   1        477.68        506.95        19.68 o                         
   3  -4   1        282.53        238.23        27.28 o                         
   4  -4   1          8.37          8.85         2.37 o                         
   5  -4   1         78.52         79.19         4.58 o                         
   6  -4   1         60.83         56.17         4.74 o                         
   7  -4   1          3.01          3.70         0.94 o                         
  -7  -3   1        305.27        327.55         8.26 o                         
  -6  -3   1          1.03          0.18         0.59 o                         
  -5  -3   1         26.58         28.17         1.88 o                         
  -4  -3   1          9.24          3.87         2.65 o                         
  -3  -3   1        244.51        254.57        16.82 o                         
  -2  -3   1         49.81         81.99         4.08 o                         
  -1  -3   1        974.96       1020.95        13.92 o                         
   0  -3   1       3046.11       3095.82        46.51 o                         
   1  -3   1        715.64        692.67        15.89 o                         
   2  -3   1        145.67        119.31        11.82 o                         
   3  -3   1          9.44         12.18         4.19 o                         
   4  -3   1          3.58          3.89         2.80 o                         
   5  -3   1          0.52          1.08         0.74 o                         
   6  -3   1          0.59         -0.58         1.02 o                         
   7  -3   1          6.27          7.27         1.18 o                         
  -7  -2   1        146.18        171.81        10.83 o                         
  -6  -2   1        145.08        149.89         5.12 o                         
  -5  -2   1          7.22          3.14         0.57 o                         
  -4  -2   1         15.43         19.06         4.93 o                         
  -3  -2   1          9.79         17.85         2.86 o                         
  -2  -2   1          4.79          1.14         0.48 o                         
  -1  -2   1        957.96       1026.37        14.08 o                         
   0  -2   1        410.12        348.21        16.08 o                         
   1  -2   1        262.89        253.31         8.20 o                         
   2  -2   1        730.27        732.26        11.48 o                         
   3  -2   1        141.81        113.13        11.30 o                         
   4  -2   1         51.26         47.67         6.22 o                         
   5  -2   1        274.10        291.43        14.67 o                         
   6  -2   1         13.82         16.66         2.81 o                         
   7  -2   1         45.02         44.30         2.69 o                         
  -7  -1   1         46.91         44.99         3.38 o                         
  -6  -1   1         42.04         46.06         2.83 o                         
  -5  -1   1         48.53         58.67         2.19 o                         
  -4  -1   1        332.68        360.06        21.06 o                         
  -3  -1   1         11.59          8.09         1.58 o                         
  -2  -1   1          1.43          0.63         0.64 o                         
  -1  -1   1       1387.36       1296.78        20.78 o                         
   0  -1   1         53.20         96.12         5.34 o                         
   1  -1   1       5085.20       6334.94        45.80 o                         
   2  -1   1        251.06        318.38         7.92 o                         
   3  -1   1       2719.88       2684.67        25.68 o                         
   4  -1   1          0.81          1.04         0.87 o                         
   5  -1   1        433.85        447.97        14.47 o                         
   6  -1   1         13.38         13.38         1.89 o                         
   7  -1   1        144.21        151.22         7.03 o                         
  -7   0   1         35.22         36.73         3.07 o                         
  -6   0   1         11.18          9.96         1.35 o                         
  -5   0   1        145.65        139.47         3.90 o                         
  -4   0   1        916.48        990.85        20.62 o                         
  -3   0   1        372.97        405.06        12.89 o                         
  -2   0   1          8.50         11.25         1.20 o                         
  -1   0   1         64.97         61.46         2.32 o                         
   0   0   1          1.10          9.24         0.82 o                         
   1   0   1        231.17        271.59         9.36 o                         
   2   0   1        367.47        353.03         6.65 o                         
   3   0   1        428.28        435.50         9.52 o                         
   4   0   1         50.53         74.00         5.61 o                         
   5   0   1        471.12        481.72         8.52 o                         
   6   0   1        157.63        157.26         5.19 o                         
   7   0   1         73.78         77.74         3.36 o                         
  -7   1   1         69.73         64.97         2.88 o                         
  -6   1   1          0.23          0.34         0.40 o                         
  -5   1   1        918.37        907.26        10.22 o                         
  -4   1   1          4.79         11.38         2.25 o                         
  -3   1   1        176.92        156.62         6.94 o                         
  -2   1   1        168.49        227.99         4.89 o                         
  -1   1   1       5329.67       6169.37        32.25 o                         
   0   1   1        220.16        229.26         6.63 o                         
   1   1   1       1174.92       1255.91        28.61 o                         
   2   1   1       7753.01       8539.45        41.67 o                         
   3   1   1        217.47        263.94        12.75 o                         
   4   1   1         27.89         32.28         3.66 o                         
   5   1   1          0.65          1.68         0.86 o                         
   6   1   1        196.91        198.76         5.76 o                         
   7   1   1          6.21          8.07         1.72 o                         
  -7   2   1          0.16         -0.52         0.84 o                         
  -6   2   1         55.26         46.07         2.32 o                         
  -5   2   1        890.43        910.41        15.66 o                         
  -4   2   1        245.58        205.72        12.86 o                         
  -3   2   1        657.56        673.15        14.75 o                         
  -2   2   1        727.97        700.78        18.70 o                         
  -1   2   1        650.23        616.55        27.10 o                         
   0   2   1         13.80          8.41         2.27 o                         
   1   2   1        215.22        220.53         8.51 o                         
   2   2   1        543.85        730.71        21.54 o                         
   3   2   1        744.17        922.20        16.68 o                         
   4   2   1        132.23        132.83        24.89 o                         
   5   2   1        329.88        326.53        25.65 o                         
   6   2   1         46.35         51.98         2.51 o                         
   7   2   1         17.68         19.44         2.38 o                         
   8   2   1         31.81         44.18         4.22 o                         
  -7   3   1         10.22          8.99         1.56 o                         
  -6   3   1         14.73         12.69         1.69 o                         
  -5   3   1        137.82        135.18         8.13 o                         
  -4   3   1        199.24        156.03        17.09 o                         
  -3   3   1         62.73         65.76         4.16 o                         
  -2   3   1       1144.49       1265.68        22.44 o                         
  -1   3   1        866.70        816.14        10.55 o                         
   0   3   1        461.41        441.20        11.30 o                         
   1   3   1          0.49          7.12         1.73 o                         
   2   3   1       1971.64       2266.28       162.43 o                         
   3   3   1        841.72        971.15        15.32 o                         
   4   3   1        123.40        146.24        22.23 o                         
   5   3   1        156.95        155.39         5.63 o                         
   6   3   1        101.14         98.82         3.59 o                         
   7   3   1         93.96        109.84         5.48 o                         
   8   3   1         23.25         34.96         3.85 o                         
  -7   4   1         47.23         57.24         3.47 o                         
  -6   4   1          1.05          0.98         0.54 o                         
  -5   4   1          1.66          2.44         1.38 o                         
  -4   4   1         87.94         87.14         6.38 o                         
  -3   4   1         47.92         35.48         3.34 o                         
  -2   4   1          2.03          2.80         1.45 o                         
  -1   4   1       1641.86       1593.12        21.86 o                         
   0   4   1          4.04          2.87         0.91 o                         
   1   4   1       1864.65       2022.47        29.96 o                         
   2   4   1        287.70        281.07        11.11 o                         
   3   4   1         30.80         41.86         7.02 o                         
   4   4   1          6.92          3.58         2.84 o                         
   5   4   1         55.38         52.64         3.87 o                         
   6   4   1         34.85         35.91         2.52 o                         
   7   4   1         56.76         57.64         3.97 o                         
   8   4   1         55.78         69.76         5.40 o                         
  -6   5   1          1.77          1.58         0.65 o                         
  -5   5   1        115.58        113.51         7.40 o                         
  -4   5   1         33.24         29.31         3.75 o                         
  -3   5   1          1.50          0.86         2.10 o                         
  -2   5   1        121.09        114.67        12.13 o                         
  -1   5   1        102.32        102.32         6.04 o                         
   0   5   1          2.38          0.78         1.12 o                         
   1   5   1       2599.41       2949.76        34.26 o                         
   2   5   1          3.55          1.51         0.84 o                         
   3   5   1        895.65        988.98        39.91 o                         
   4   5   1        457.40        499.22        28.04 o                         
   5   5   1         23.60         13.31         1.62 o                         
   6   5   1          8.21          7.16         1.23 o                         
   7   5   1         34.45         39.65         3.13 o                         
   8   5   1         41.12         57.51         4.56 o                         
  -6   6   1          1.64          2.83         0.70 o                         
  -5   6   1         79.38         79.26         5.93 o                         
  -4   6   1          6.71          6.43         1.60 o                         
  -3   6   1         34.88         23.56         3.55 o                         
  -2   6   1        353.98        312.38        22.04 o                         
  -1   6   1         83.21         90.46         8.21 o                         
   0   6   1         31.57         32.41         3.33 o                         
   1   6   1        325.15        379.75        11.09 o                         
   2   6   1         94.92         85.87         5.25 o                         
   3   6   1         50.03         37.73         7.42 o                         
   4   6   1        519.91        489.74        21.09 o                         
   5   6   1        290.43        276.81        11.47 o                         
   6   6   1         20.23         17.46         2.22 o                         
   7   6   1          1.30          0.02         0.93 o                         
  -5   7   1         10.10         16.53         2.52 o                         
  -4   7   1         37.47         40.26         4.60 o                         
  -3   7   1        236.89        217.25        10.71 o                         
  -2   7   1         15.11         13.48         2.14 o                         
  -1   7   1         56.95         64.12        10.40 o                         
   0   7   1        111.56        103.76         6.47 o                         
   1   7   1        130.50        116.12         8.88 o                         
   2   7   1        288.92        304.80        19.12 o                         
   3   7   1         81.01         69.02         6.33 o                         
   4   7   1         49.95         48.03         7.99 o                         
   5   7   1        818.71        701.55        13.01 o                         
   6   7   1          0.19        107.66       109.05 o                         
   7   7   1          1.54          1.44         0.63 o                         
  -5   8   1          7.17          6.46         1.32 o                         
  -4   8   1         12.33          8.13         1.93 o                         
  -3   8   1         17.40         11.67         2.60 o                         
  -2   8   1         95.05         94.02         5.10 o                         
  -1   8   1        798.52        842.68        16.45 o                         
   0   8   1          0.14         -1.28         1.28 o                         
   1   8   1         42.08         27.81         4.05 o                         
   2   8   1          2.50          3.87         1.20 o                         
   3   8   1        209.84        196.29        11.04 o                         
   4   8   1         10.50         42.70        25.78 o                         
   5   8   1        186.21        171.73         6.91 o                         
   6   8   1          9.64          7.57         1.98 o                         
   7   8   1          5.64          3.27         1.08 o                         
  -4   9   1         14.01         18.40         2.32 o                         
  -3   9   1        181.36        225.98         9.57 o                         
  -2   9   1         10.88         11.78         2.90 o                         
  -1   9   1        101.81        110.65         6.80 o                         
   0   9   1        140.71        149.90         8.98 o                         
   1   9   1         23.34         19.39         3.94 o                         
   2   9   1         34.62         28.04         4.07 o                         
   3   9   1         14.07          8.44         2.17 o                         
   4   9   1        115.50        103.37         8.42 o                         
   5   9   1          0.90          0.47         0.58 o                         
   6   9   1          4.13          1.72         0.73 o                         
  -3  10   1         51.50         60.91         4.22 o                         
  -2  10   1          2.88          2.55         0.77 o                         
  -1  10   1         24.03         23.21         3.78 o                         
   0  10   1         17.31         16.15         2.09 o                         
   2  10   1          0.41          0.96         1.09 o                         
   3  10   1          0.76          1.22         0.94 o                         
   4  10   1         96.31        106.09         7.98 o                         
   5  10   1          0.05         -0.04         0.74 o                         
   6  10   1         44.44         50.55         2.62 o                         
  -2  11   1         54.20         63.26         3.01 o                         
  -1  11   1         15.16         16.62         1.80 o                         
   0  11   1         93.66        130.09         6.91 o                         
   1  11   1        118.17        151.28         7.53 o                         
   2  11   1          2.14          0.98         0.68 o                         
   3  11   1          0.68          1.20         0.70 o                         
   4  11   1          6.30          5.65         1.83 o                         
   5  11   1         16.03         15.98         1.59 o                         
  -1  12   1          8.13         11.42         1.53 o                         
   0  12   1         34.84         56.10         3.88 o                         
   1  12   1         15.86         22.25         2.58 o                         
   2  12   1          0.20         -0.52         0.52 o                         
   3  12   1         12.39         13.75         1.30 o                         
   4  12   1         21.25         25.59         2.52 o                         
   1  13   1         81.89        128.26         4.59 o                         
  -2 -12   2         14.67         17.39         1.66 o                         
  -1 -12   2          5.40          7.49         1.17 o                         
  -4 -11   2          0.13         -0.47         0.69 o                         
  -3 -11   2         19.29         16.99         2.48 o                         
  -2 -11   2          3.00          2.18         0.97 o                         
   0 -11   2          8.88         11.21         1.84 o                         
   1 -11   2          0.52         -0.55         0.55 o                         
  -5 -10   2          0.08          0.34         0.55 o                         
  -4 -10   2         27.89         28.41         5.35 o                         
  -3 -10   2          7.78          8.03         2.10 o                         
  -2 -10   2        127.80        131.64         7.49 o                         
  -1 -10   2          0.47          0.10         0.53 o                         
   0 -10   2          0.35          0.87         1.00 o                         
   1 -10   2         56.25         61.35         3.32 o                         
   2 -10   2          1.02          0.96         0.95 o                         
   3 -10   2         22.32         22.08         2.31 o                         
  -5  -9   2          2.65          2.75         1.19 o                         
  -4  -9   2          1.80          2.18         1.46 o                         
  -3  -9   2         26.32         26.15         2.63 o                         
  -2  -9   2         39.00         31.18         4.18 o                         
  -1  -9   2          9.95          7.93         2.08 o                         
   0  -9   2         11.72         12.19         2.68 o                         
   1  -9   2        137.23        152.79         8.80 o                         
   3  -9   2          0.60          0.95         0.85 o                         
   4  -9   2          0.23         -0.05         0.69 o                         
  -5  -8   2         20.26         14.60         1.83 o                         
  -4  -8   2         38.49         35.38         3.97 o                         
  -3  -8   2         76.42         67.67         6.15 o                         
  -2  -8   2          0.18          1.37         0.83 o                         
  -1  -8   2          0.40          0.04         0.77 o                         
   0  -8   2         24.71         29.25         2.89 o                         
   1  -8   2        218.91        224.77        11.10 o                         
   3  -8   2          0.34         -0.90         1.18 o                         
   4  -8   2         24.54         25.57         3.07 o                         
   5  -8   2          2.01          1.15         0.69 o                         
  -6  -7   2         45.38         74.16        37.25 o                         
  -5  -7   2         81.55         71.39         3.40 o                         
  -4  -7   2          0.32          2.50         0.99 o                         
  -3  -7   2         35.07         33.03         4.12 o                         
  -2  -7   2          2.71          1.99         0.80 o                         
  -1  -7   2        182.15        163.24         8.46 o                         
   0  -7   2        179.00        190.02         8.59 o                         
   1  -7   2         81.68         87.91         4.17 o                         
   2  -7   2         28.86         26.98         3.09 o                         
   3  -7   2         28.56         28.63         4.14 o                         
   4  -7   2          3.71          2.64         1.45 o                         
   5  -7   2          2.32          4.59         1.51 o                         
  -6  -6   2        102.85        104.02         4.56 o                         
  -5  -6   2         27.49         22.34         2.31 o                         
  -4  -6   2        262.53        269.84        12.31 o                         
  -3  -6   2         89.83         69.71        11.30 o                         
  -2  -6   2         79.40         74.92         6.53 o                         
  -1  -6   2         10.90          5.66         1.69 o                         
   0  -6   2          0.76          0.65         0.81 o                         
   1  -6   2         67.61         58.47         5.64 o                         
   2  -6   2        190.34        187.28         8.12 o                         
   3  -6   2        122.51        114.31         6.95 o                         
   4  -6   2         25.21         28.00         3.85 o                         
   5  -6   2          3.20          3.32         0.95 o                         
   6  -6   2          0.88          0.60         0.54 o                         
  -7  -5   2          2.52         60.25        52.39 o                         
  -6  -5   2        126.21        122.84         5.14 o                         
  -5  -5   2         10.18          8.65         1.68 o                         
  -4  -5   2         62.17         50.02         5.37 o                         
  -3  -5   2        277.16        264.94        14.43 o                         
  -2  -5   2         49.59         52.56         4.81 o                         
  -1  -5   2         27.58         41.96         7.42 o                         
   0  -5   2        328.84        369.22        12.49 o                         
   1  -5   2         36.59         43.11         7.49 o                         
   2  -5   2        226.31        164.74        16.04 o                         
   3  -5   2         11.44         12.12         2.34 o                         
   4  -5   2        183.88        151.75         9.20 o                         
   5  -5   2          2.59          3.81         1.14 o                         
   6  -5   2         45.57         41.00         3.67 o                         
  -7  -4   2         18.15         63.45        32.57 o                         
  -6  -4   2         34.82         37.76         2.80 o                         
  -5  -4   2          2.20          0.70         0.46 o                         
  -4  -4   2        556.46        575.84        31.42 o                         
  -3  -4   2         82.26         77.47         7.19 o                         
  -2  -4   2        342.55        411.38        12.03 o                         
  -1  -4   2          6.44          7.82         1.69 o                         
   0  -4   2         36.83         34.82         4.27 o                         
   1  -4   2        647.82        644.02        26.25 o                         
   2  -4   2         78.88         56.67         8.52 o                         
   3  -4   2        372.29        272.71        21.00 o                         
   4  -4   2        224.62        179.88         9.70 o                         
   5  -4   2         14.42         13.69         2.02 o                         
   6  -4   2         85.28         87.52         5.36 o                         
  -7  -3   2        163.25        181.63        11.03 o                         
  -6  -3   2        182.44        204.17         8.18 o                         
  -5  -3   2         13.97         15.01         1.23 o                         
  -4  -3   2        284.11        276.00        20.29 o                         
  -3  -3   2        300.80        288.10        12.80 o                         
  -2  -3   2          6.20          6.56         1.41 o                         
  -1  -3   2         29.68         20.77         2.20 o                         
   0  -3   2         88.24         74.59         3.84 o                         
   1  -3   2         88.61        131.26         7.71 o                         
   2  -3   2          8.75          3.39         2.25 o                         
   3  -3   2         32.34         28.00         6.11 o                         
   4  -3   2        115.59         88.14         3.90 o                         
   5  -3   2        214.04        208.09         7.47 o                         
   6  -3   2         65.51         63.12         5.91 o                         
   7  -3   2          2.28          1.93         0.62 o                         
  -7  -2   2          9.13          8.11         2.19 o                         
  -6  -2   2        135.94        133.57         4.70 o                         
  -5  -2   2        141.38        142.47         4.84 o                         
  -4  -2   2        397.48        433.41        34.34 o                         
  -3  -2   2        205.78        208.96         7.88 o                         
  -2  -2   2          0.77          3.18         0.77 o                         
  -1  -2   2       1110.79       1202.90        16.41 o                         
   0  -2   2        641.24        612.17         8.07 o                         
   1  -2   2        588.37        656.26        14.41 o                         
   2  -2   2          2.01          2.27         1.43 o                         
   3  -2   2        862.88        824.77        26.95 o                         
   4  -2   2        617.60        588.50        29.81 o                         
   5  -2   2        660.23        711.64        15.20 o                         
   6  -2   2         82.26         75.06         4.25 o                         
   7  -2   2          9.93          8.11         1.18 o                         
  -7  -1   2         19.66         24.02         4.06 o                         
  -6  -1   2          0.08         -0.49         0.74 o                         
  -5  -1   2         55.17         48.37         1.88 o                         
  -4  -1   2        149.30        179.76        15.92 o                         
  -3  -1   2        115.50        133.85         7.91 o                         
  -2  -1   2        113.51        120.50         4.77 o                         
  -1  -1   2        167.96        196.77         4.35 o                         
   0  -1   2        475.17        514.68         7.18 o                         
   1  -1   2        108.05        110.90         5.14 o                         
   2  -1   2         14.51         19.46         1.63 o                         
   3  -1   2        318.49        326.84        11.31 o                         
   4  -1   2        346.55        335.38        21.48 o                         
   5  -1   2          2.41          0.38         0.69 o                         
   6  -1   2         24.87         22.32         2.33 o                         
   7  -1   2         69.59         67.57         3.44 o                         
  -7   0   2         34.26         36.37         4.55 o                         
  -6   0   2          6.73          6.19         0.85 o                         
  -5   0   2         32.65         29.51         1.81 o                         
  -4   0   2          3.44          4.65         1.79 o                         
  -3   0   2         78.46         87.05         5.91 o                         
  -2   0   2        584.80        590.11        17.86 o                         
  -1   0   2        431.43        474.03         8.55 o                         
   0   0   2       8948.04       9043.91        32.94 o                         
   1   0   2        915.55       1038.46        18.87 o                         
   2   0   2       6339.67       6540.05        63.70 o                         
   3   0   2        210.20        282.82        15.67 o                         
   4   0   2        360.95        353.83        18.12 o                         
   5   0   2        258.76        252.66         6.99 o                         
   6   0   2         96.07         94.62         4.84 o                         
   7   0   2         89.83         96.81         4.83 o                         
  -7   1   2         25.71         31.05         4.08 o                         
  -6   1   2         10.70          9.01         1.09 o                         
  -5   1   2          1.01          2.05         0.64 o                         
  -4   1   2          5.30          8.05         2.72 o                         
  -3   1   2        171.01        184.23         9.03 o                         
  -2   1   2        724.05        776.80        22.12 o                         
  -1   1   2       1333.58       1147.15        43.05 o                         
   0   1   2       2382.64       2244.79        19.18 o                         
   1   1   2        709.06        775.86        13.62 o                         
   2   1   2       4356.72       4894.30        34.81 o                         
   3   1   2        257.66        337.08        17.37 o                         
   4   1   2         13.41         22.17         3.91 o                         
   5   1   2        113.78        106.05         3.88 o                         
   6   1   2          0.29         -0.76         0.76 o                         
   7   1   2          6.53          8.53         1.50 o                         
   8   1   2        101.60        115.77         5.49 o                         
  -7   2   2         12.42         10.02         1.48 o                         
  -6   2   2         54.32         57.20         3.06 o                         
  -5   2   2          5.89          8.47         1.31 o                         
  -4   2   2          4.45          4.00         2.42 o                         
  -3   2   2         51.58         59.35         7.91 o                         
  -2   2   2         13.68         34.01         2.68 o                         
   0   2   2        813.98        706.18        16.97 o                         
   1   2   2       9432.39      10651.16        85.17 o                         
   2   2   2       2762.64       3054.03        28.69 o                         
   3   2   2        163.59        196.37        14.84 o                         
   4   2   2        189.74        216.97        12.69 o                         
   5   2   2        191.55        209.01        20.58 o                         
   6   2   2         10.92         14.04         2.06 o                         
   7   2   2         32.02         28.60         2.77 o                         
   8   2   2         53.79         62.65         3.23 o                         
  -6   3   2         23.04         22.91         2.24 o                         
  -5   3   2        258.57        242.40        10.77 o                         
  -4   3   2          7.71          6.97         1.53 o                         
  -3   3   2         80.64         86.03        10.14 o                         
  -2   3   2       2081.51       2097.36        62.31 o                         
  -1   3   2        323.30        273.55         7.46 o                         
   0   3   2         12.62          6.96         2.66 o                         
   1   3   2        565.30        756.16        17.03 o                         
   2   3   2        349.22        482.89        18.96 o                         
   3   3   2         13.89         10.72         2.31 o                         
   4   3   2        623.24        669.52        71.54 o                         
   5   3   2        517.90        538.80         9.28 o                         
   6   3   2          0.11         -0.05         0.52 o                         
   7   3   2          1.26          0.72         0.81 o                         
   8   3   2         19.73         26.29         3.40 o                         
  -6   4   2         44.34         45.50         4.80 o                         
  -5   4   2        128.78        128.68         7.95 o                         
  -4   4   2         64.79         69.57         5.68 o                         
  -3   4   2          0.53          2.63         1.87 o                         
  -2   4   2       1671.71       1762.36        41.95 o                         
  -1   4   2        227.18        318.87        11.61 o                         
   0   4   2         15.32         16.35         2.23 o                         
   1   4   2        288.93        256.19         8.79 o                         
   2   4   2        391.19        436.58        17.86 o                         
   3   4   2         82.21        121.57         5.38 o                         
   4   4   2       1502.62       1622.61        82.41 o                         
   5   4   2          7.09          3.63         0.65 o                         
   6   4   2         11.12         13.72         1.86 o                         
   7   4   2          6.88          9.18         1.57 o                         
   8   4   2         17.20         20.65         3.02 o                         
  -6   5   2         33.43         38.25         3.51 o                         
  -5   5   2         28.47         29.67         3.60 o                         
  -4   5   2         21.65         19.16         3.16 o                         
  -3   5   2          1.37          1.72         6.11 o                         
  -1   5   2        407.05        374.33        14.52 o                         
   0   5   2         76.33         75.67         6.00 o                         
   1   5   2         73.44         49.38         2.92 o                         
   2   5   2        712.31        915.87        21.45 o                         
   3   5   2        780.21        832.20        29.93 o                         
   4   5   2        318.55        309.91        23.76 o                         
   5   5   2         10.77         10.85         1.57 o                         
   6   5   2          6.09          7.93         1.62 o                         
   7   5   2         95.75        102.22         5.07 o                         
   8   5   2         72.25         91.44         5.98 o                         
  -6   6   2         91.17        106.58         5.05 o                         
  -5   6   2          5.71          7.22         1.88 o                         
  -4   6   2          7.86          3.27         1.59 o                         
  -3   6   2        102.00         90.85         6.58 o                         
  -1   6   2          0.47          0.68         1.13 o                         
   0   6   2        185.95        200.24         9.04 o                         
   1   6   2        309.52        292.00        10.29 o                         
   2   6   2          2.02          0.26         0.83 o                         
   3   6   2          1.87          4.37         1.90 o                         
   4   6   2        170.08        150.50        15.77 o                         
   5   6   2          6.99          8.64         1.33 o                         
   6   6   2         82.33         89.26         5.18 o                         
   7   6   2         83.32         95.12         4.68 o                         
  -5   7   2          0.26          0.96         0.81 o                         
  -4   7   2          8.57          5.86         1.91 o                         
  -3   7   2         99.81         97.58         7.07 o                         
  -2   7   2        140.76        133.03         5.25 o                         
  -1   7   2        259.25        255.30        17.34 o                         
   0   7   2        116.25        108.40         6.47 o                         
   1   7   2        299.00        295.94        10.54 o                         
   2   7   2          0.91         -0.95         2.24 o                         
   3   7   2          7.91          6.49         2.23 o                         
   4   7   2        540.03        462.18        23.71 o                         
   5   7   2         18.58         20.96         2.51 o                         
   6   7   2         35.12         36.98         3.25 o                         
   7   7   2         39.34         49.82         5.79 o                         
  -5   8   2         24.11         24.12         8.17 o                         
  -4   8   2          1.87          1.16         0.67 o                         
  -3   8   2         15.48         10.38         2.37 o                         
  -2   8   2         52.72         48.74         4.01 o                         
  -1   8   2         73.91         60.47         5.11 o                         
   0   8   2        880.31        882.81        15.73 o                         
   1   8   2         52.50         46.87         5.10 o                         
   2   8   2         79.30         73.12        10.81 o                         
   3   8   2         71.49         63.64         6.13 o                         
   4   8   2        125.50        128.17         8.95 o                         
   5   8   2          0.16          0.08         1.44 o                         
   6   8   2          1.81          0.91         1.77 o                         
   7   8   2        124.48        132.79         6.27 o                         
  -4   9   2          6.55          9.96         1.63 o                         
  -3   9   2         57.43         67.86         5.12 o                         
  -2   9   2          0.67          1.28         0.77 o                         
  -1   9   2        177.58        199.75         9.12 o                         
   0   9   2       1013.23       1061.20        21.64 o                         
   2   9   2         18.65         16.82         3.14 o                         
   3   9   2        112.37        108.61         8.11 o                         
   4   9   2         20.38         20.85         3.64 o                         
   5   9   2          0.00          0.03         0.63 o                         
   6   9   2          0.32          0.99         0.64 o                         
   7   9   2          2.83          1.97         0.75 o                         
  -3  10   2          0.90          1.56         0.67 o                         
  -2  10   2          6.82         10.75         2.01 o                         
  -1  10   2        202.82        238.30         9.83 o                         
   0  10   2         79.02         85.72         4.81 o                         
   1  10   2          6.08          2.72         1.33 o                         
   2  10   2          2.28          1.77         0.59 o                         
   3  10   2         96.75         95.40         7.54 o                         
   4  10   2         37.34         42.86         5.14 o                         
   5  10   2          2.76          1.46         0.67 o                         
   6  10   2         46.60         48.37         2.75 o                         
  -3  11   2          7.61         10.04         1.70 o                         
  -2  11   2         58.75         78.64         3.54 o                         
  -1  11   2          6.68          8.83         1.45 o                         
   0  11   2         30.02         32.99         2.94 o                         
   1  11   2          5.04          5.52         1.51 o                         
   2  11   2          0.44          1.14         0.90 o                         
   3  11   2         59.70         63.19         5.75 o                         
   4  11   2          3.81          2.96         1.46 o                         
   5  11   2         21.88         26.37         4.22 o                         
  -1  12   2          4.18          5.54         0.91 o                         
   0  12   2         99.24        142.07         6.34 o                         
   1  12   2          0.19          1.01         1.03 o                         
   2  12   2         64.02         78.11         4.86 o                         
   3  12   2          0.45          0.96         0.94 o                         
   4  12   2          2.10          0.92         0.55 o                         
   5  12   2          1.19          1.26         0.56 o                         
   0  13   2          2.65          3.57         0.86 o                         
   1  13   2          6.18          7.94         1.41 o                         
   2  13   2         13.60         24.00         2.07 o                         
  -3 -11   3          1.18          1.59         0.79 o                         
  -2 -11   3          1.38          1.91         0.88 o                         
  -1 -11   3         24.48         23.06         2.33 o                         
   0 -11   3         20.31         27.84         2.41 o                         
   1 -11   3         34.44         20.17         2.11 o                         
  -4 -10   3         40.51         47.66         4.03 o                         
  -3 -10   3          8.85          5.69         1.70 o                         
  -2 -10   3          0.04          0.39         0.94 o                         
  -1 -10   3         16.50         18.86         2.10 o                         
   0 -10   3          4.40          4.99         1.73 o                         
   1 -10   3          6.19          9.40         1.23 o                         
   2 -10   3          0.20          0.66         0.60 o                         
  -5  -9   3          0.90          0.15         0.49 o                         
  -4  -9   3          0.69         -0.57         0.93 o                         
  -3  -9   3          0.21         -0.67         1.19 o                         
  -2  -9   3          2.18          1.23         0.90 o                         
  -1  -9   3          8.03          8.51         1.60 o                         
   0  -9   3        270.47        308.00        12.81 o                         
   1  -9   3          1.78          4.28         1.50 o                         
   2  -9   3          6.23          3.22         1.33 o                         
   3  -9   3         74.84         99.13         5.64 o                         
  -5  -8   3          2.77         18.93        21.64 o                         
  -4  -8   3         36.34         39.45         4.69 o                         
  -3  -8   3         73.33         72.54         6.20 o                         
  -2  -8   3         21.31         18.34         4.77 o                         
  -1  -8   3         10.86         10.23         2.65 o                         
   0  -8   3         80.85         80.42         4.73 o                         
   1  -8   3          0.44          1.30         0.54 o                         
   2  -8   3         25.00         23.61         2.22 o                         
   3  -8   3         29.64         32.57         3.92 o                         
   4  -8   3          0.06         -0.53         0.53 o                         
  -5  -7   3          8.56          3.25         1.19 o                         
  -4  -7   3        261.84        264.04         8.50 o                         
  -3  -7   3        100.10         85.79         6.87 o                         
  -2  -7   3          5.90          6.55         2.00 o                         
  -1  -7   3         25.27         19.18         3.17 o                         
   0  -7   3         37.06         33.46         4.14 o                         
   1  -7   3        188.77        175.28         5.99 o                         
   2  -7   3        137.15        147.79         5.73 o                         
   3  -7   3          3.63          1.39         0.70 o                         
   4  -7   3        109.49        115.59         7.01 o                         
   5  -7   3         57.01         59.62         4.07 o                         
  -6  -6   3          1.13          2.69         1.57 o                         
  -5  -6   3         54.97         47.49         5.02 o                         
  -4  -6   3        223.30        206.36        10.99 o                         
  -3  -6   3        169.25        151.25         9.02 o                         
  -2  -6   3         16.88         15.77         3.81 o                         
  -1  -6   3        200.87        197.96        13.37 o                         
   0  -6   3         30.56         28.16         4.81 o                         
   1  -6   3         41.85         29.92         6.88 o                         
   2  -6   3        101.77        104.06         6.16 o                         
   3  -6   3         38.68         33.81         3.73 o                         
   4  -6   3        146.91        139.05         8.53 o                         
   5  -6   3         60.08         69.41         3.69 o                         
  -7  -5   3         75.87        146.47         5.57 o                         
  -6  -5   3         28.99         21.09         3.11 o                         
  -5  -5   3         25.44         32.65         4.40 o                         
  -4  -5   3        173.73        159.87         9.71 o                         
  -3  -5   3         22.69         12.40         4.80 o                         
  -2  -5   3         37.74         34.72         6.98 o                         
  -1  -5   3        111.05         80.63        10.84 o                         
   0  -5   3        162.84        166.31         8.60 o                         
   1  -5   3         23.67         18.21         5.10 o                         
   2  -5   3          6.43         12.66         5.07 o                         
   3  -5   3         76.67         73.97         5.44 o                         
   4  -5   3         17.92         11.54         2.58 o                         
   5  -5   3         32.02         34.78         2.87 o                         
   6  -5   3          7.25          6.81         1.06 o                         
  -6  -4   3         15.49         14.38         2.30 o                         
  -5  -4   3         18.55         18.86         3.09 o                         
  -4  -4   3        232.45        195.63        26.54 o                         
  -3  -4   3          0.33         -2.19         2.19 o                         
  -2  -4   3         95.19         92.14        10.83 o                         
  -1  -4   3          6.40          1.32         0.90 o                         
   0  -4   3        705.50        785.23        16.66 o                         
   1  -4   3        333.57        331.57        20.26 o                         
   2  -4   3        290.81        252.29        18.86 o                         
   3  -4   3         49.42         43.20         8.38 o                         
   4  -4   3          0.16          0.15         0.70 o                         
   5  -4   3         12.82          8.57         1.58 o                         
   6  -4   3          8.81          8.04         1.26 o                         
  -7  -3   3          0.92         24.77        21.44 o                         
  -6  -3   3        369.69        374.03         9.58 o                         
  -5  -3   3         50.81         48.39         2.94 o                         
  -4  -3   3          5.69          6.82         1.14 o                         
  -3  -3   3         81.43         87.19        10.78 o                         
  -2  -3   3        756.50        727.14        15.18 o                         
  -1  -3   3          5.25         14.43         2.73 o                         
   0  -3   3        228.15        243.42         8.46 o                         
   1  -3   3        747.25        738.69        27.39 o                         
   2  -3   3        363.31        325.44        13.86 o                         
   3  -3   3        363.57        322.54        22.08 o                         
   4  -3   3          0.89          1.21         1.34 o                         
   5  -3   3         48.66         44.28         3.55 o                         
   6  -3   3        277.96        247.60         8.28 o                         
   7  -3   3         44.66         37.89         3.24 o                         
  -7  -2   3          0.33         -1.59         1.59 o                         
  -6  -2   3          3.87          1.41         1.18 o                         
  -5  -2   3        134.54        127.04         4.80 o                         
  -4  -2   3         41.38         34.72         5.32 o                         
  -3  -2   3         36.15         36.45         3.60 o                         
  -2  -2   3          3.68          7.75         1.34 o                         
  -1  -2   3        169.41        165.22         4.92 o                         
   0  -2   3          0.01          0.62         0.45 o                         
   1  -2   3        358.24        306.87         7.87 o                         
   2  -2   3        303.43        271.18         9.33 o                         
   3  -2   3        456.58        462.30        17.10 o                         
   4  -2   3        141.04        126.85        14.76 o                         
   5  -2   3          2.92          3.78         1.02 o                         
   6  -2   3         19.02         14.23         1.80 o                         
   7  -2   3         92.36         76.66         5.16 o                         
  -7  -1   3          0.67         -0.57         0.62 o                         
  -6  -1   3         16.83         13.98         2.10 o                         
  -5  -1   3          6.70          6.66         0.81 o                         
  -4  -1   3         13.69         13.89         4.99 o                         
  -3  -1   3         24.00         36.52         4.42 o                         
  -2  -1   3       1361.73       1590.31        16.11 o                         
  -1  -1   3         59.78         46.13         1.87 o                         
   0  -1   3        607.93        664.86        10.07 o                         
   1  -1   3       1566.75       1634.47        18.58 o                         
   2  -1   3       1032.77       1046.29        19.64 o                         
   3  -1   3        630.02        770.20        16.47 o                         
   4  -1   3         34.05         37.46         5.00 o                         
   5  -1   3        129.07        131.77         5.84 o                         
   6  -1   3        110.66        113.10         7.59 o                         
   7  -1   3         27.72         23.85         3.15 o                         
  -7   0   3          0.31         -0.15         0.54 o                         
  -6   0   3          1.05         -0.56         0.83 o                         
  -5   0   3        408.27        420.32         8.30 o                         
  -4   0   3         28.72         25.34         6.48 o                         
  -3   0   3          9.51         16.39         4.24 o                         
  -2   0   3        624.26        647.18        17.06 o                         
  -1   0   3        224.65        257.67        13.63 o                         
   0   0   3       1970.95       2017.64        57.71 o                         
   1   0   3         37.41         53.22         3.59 o                         
   2   0   3          0.77          1.08         0.75 o                         
   3   0   3        445.11        526.88        26.73 o                         
   4   0   3         56.01         36.64         3.87 o                         
   5   0   3        200.87        212.49         6.00 o                         
   6   0   3          1.53          1.86         0.63 o                         
   7   0   3        165.05        175.24         8.69 o                         
  -7   1   3         12.30         11.57         1.67 o                         
  -6   1   3         25.23         26.95         2.11 o                         
  -5   1   3          0.62          0.18         0.49 o                         
  -4   1   3        113.09        114.49        13.00 o                         
  -3   1   3        481.85        457.68        21.96 o                         
  -2   1   3        439.04        420.34        18.00 o                         
  -1   1   3       1000.56       1075.48        24.46 o                         
   0   1   3        236.02        289.25         9.55 o                         
   1   1   3        229.77        278.66         4.99 o                         
   2   1   3        981.08       1144.58        18.92 o                         
   3   1   3         25.19         35.02         3.84 o                         
   4   1   3        527.69        524.55        15.48 o                         
   5   1   3        111.27         97.79        10.93 o                         
   6   1   3         15.72         18.74         2.45 o                         
   7   1   3         15.83         16.88         2.09 o                         
   8   1   3          2.03          2.31         0.81 o                         
  -7   2   3          0.10         -0.52         0.55 o                         
  -6   2   3         98.17         94.63         3.87 o                         
  -5   2   3        131.58        132.34         4.77 o                         
  -4   2   3         65.28         60.21         9.41 o                         
  -3   2   3        842.27        895.69        32.40 o                         
  -2   2   3          5.71          2.65         1.91 o                         
   0   2   3        625.56        516.82        20.42 o                         
   1   2   3          1.90          6.07         1.93 o                         
   2   2   3        401.52        478.18        14.88 o                         
   3   2   3        649.44        718.99        17.31 o                         
   4   2   3          1.94          1.63         1.69 o                         
   5   2   3         26.77         23.74         1.73 o                         
   6   2   3         66.47         71.65         3.73 o                         
   7   2   3         33.96         40.77         3.29 o                         
   8   2   3         93.13         97.40         3.90 o                         
  -6   3   3          5.47          7.71         1.55 o                         
  -5   3   3         60.22         53.50         3.00 o                         
  -4   3   3          1.62          1.58         0.73 o                         
  -3   3   3        110.40         95.97        11.05 o                         
  -2   3   3         47.70         91.83         6.57 o                         
  -1   3   3          0.27          1.25         1.75 o                         
   0   3   3        239.50        187.38        10.97 o                         
   1   3   3       1502.79       1601.00        17.07 o                         
   2   3   3          0.13          0.90         1.17 o                         
   3   3   3       1417.96       1637.60        36.25 o                         
   4   3   3        101.09         87.60        12.76 o                         
   5   3   3          1.45          1.22         0.87 o                         
   6   3   3         30.23         24.66         1.84 o                         
   7   3   3         97.05        107.32         5.34 o                         
   8   3   3          0.12         -0.54         0.54 o                         
  -6   4   3         76.76         71.15         3.55 o                         
  -5   4   3         34.57         30.60         3.76 o                         
  -4   4   3         11.26          8.14         1.98 o                         
  -3   4   3        141.50        123.23        13.61 o                         
  -2   4   3        300.14        278.74        17.16 o                         
  -1   4   3       1740.51       1825.70        31.26 o                         
   0   4   3        643.32        595.40        22.29 o                         
   1   4   3        888.19        941.68        16.25 o                         
   2   4   3        375.38        415.81        16.50 o                         
   3   4   3        445.33        556.99        22.67 o                         
   4   4   3         32.29         31.77         8.05 o                         
   5   4   3          3.24          3.54         0.88 o                         
   6   4   3         25.67         24.49         2.12 o                         
   7   4   3         70.55         82.13         5.72 o                         
   8   4   3         15.02         16.08         2.58 o                         
  -6   5   3          2.54          2.00         0.64 o                         
  -5   5   3          0.12         -0.18         0.83 o                         
  -4   5   3          0.10         -0.79         1.04 o                         
  -3   5   3         23.69         19.29         3.86 o                         
  -2   5   3         67.32         73.91         9.51 o                         
  -1   5   3        558.46        569.46        25.38 o                         
   0   5   3        540.75        542.60        21.54 o                         
   1   5   3        125.31        107.43         5.23 o                         
   2   5   3        205.46        258.02        14.26 o                         
   3   5   3        885.25        925.60        24.99 o                         
   4   5   3        262.73        271.04        23.43 o                         
   5   5   3         98.39        107.63         4.03 o                         
   6   5   3         32.69         32.34         2.42 o                         
   7   5   3         14.45         10.10         1.32 o                         
   8   5   3          0.03         -0.60         1.04 o                         
  -6   6   3          8.02         10.67         1.10 o                         
  -5   6   3         25.63         25.04         3.14 o                         
  -4   6   3         40.99         26.18         3.54 o                         
  -3   6   3         52.57         54.53         3.35 o                         
  -2   6   3          0.15          2.43         2.94 o                         
  -1   6   3         11.60         18.62         5.20 o                         
   0   6   3        272.91        286.94        10.67 o                         
   1   6   3        212.46        190.11        10.78 o                         
   2   6   3        119.30        110.10         6.56 o                         
   3   6   3        241.60        227.47        16.64 o                         
   4   6   3        331.73        382.65        27.76 o                         
   5   6   3         19.61         18.70         1.70 o                         
   6   6   3         43.77         46.28         2.89 o                         
   7   6   3         33.15         33.12         2.82 o                         
  -5   7   3          0.25          0.23         0.67 o                         
  -4   7   3         86.75         95.33         6.46 o                         
  -3   7   3         10.80         11.98         1.70 o                         
  -2   7   3          9.78          9.20         2.00 o                         
   0   7   3         13.82         15.02         3.62 o                         
   1   7   3         64.58         54.14         6.01 o                         
   2   7   3         38.90         41.20         8.34 o                         
   3   7   3        326.05        284.89        15.48 o                         
   4   7   3         55.09         43.98         5.16 o                         
   5   7   3         15.50         17.03         2.26 o                         
   6   7   3         33.51         32.91         3.08 o                         
   7   7   3         64.81         75.14         8.36 o                         
  -5   8   3          0.27         -0.63         0.89 o                         
  -4   8   3         37.14         38.60         3.68 o                         
  -3   8   3          2.86          6.42         1.14 o                         
  -2   8   3         13.58         15.84         2.80 o                         
  -1   8   3        157.00        141.63         7.70 o                         
   0   8   3          5.89          5.38         1.31 o                         
   1   8   3         54.89         32.83         7.19 o                         
   2   8   3          2.72          1.11         1.36 o                         
   3   8   3        175.02        164.46         9.64 o                         
   4   8   3          4.16          3.59         1.86 o                         
   5   8   3        429.77        386.19        10.40 o                         
   6   8   3         57.02         55.03         3.58 o                         
   7   8   3        160.61        171.71        13.15 o                         
  -4   9   3         45.40         42.31         4.19 o                         
  -3   9   3         13.06         16.16         2.19 o                         
  -2   9   3         29.14         26.35         3.36 o                         
  -1   9   3        241.86        251.50        10.34 o                         
   0   9   3         77.90         67.41         5.09 o                         
   1   9   3         56.68         53.56         3.82 o                         
   2   9   3        345.55        318.00         8.55 o                         
   3   9   3         17.13         15.40         3.38 o                         
   4   9   3          3.31          2.39         1.08 o                         
   5   9   3         29.11         27.12         2.70 o                         
   6   9   3         32.47         32.54         2.63 o                         
   7   9   3         37.83         35.23         2.88 o                         
  -3  10   3          0.15         -0.23         0.79 o                         
  -2  10   3          9.59          8.27         1.52 o                         
  -1  10   3        214.39        257.87         8.13 o                         
   0  10   3         27.74         34.05         3.90 o                         
   1  10   3        112.94        115.06         5.45 o                         
   2  10   3        152.56        151.92         5.94 o                         
   3  10   3         19.34         13.52         2.87 o                         
   4  10   3         18.26         15.00         3.09 o                         
   5  10   3          0.21          0.06         0.95 o                         
   6  10   3         19.71         16.58         1.65 o                         
  -3  11   3         49.67         65.96         4.37 o                         
  -2  11   3         47.11         61.10         3.19 o                         
  -1  11   3          4.59          8.67         1.45 o                         
   0  11   3          5.14          5.90         1.33 o                         
   1  11   3        115.74        141.82         7.34 o                         
   2  11   3          5.41          4.76         1.24 o                         
   3  11   3        124.19        127.21         8.07 o                         
   4  11   3         15.93         18.58         2.99 o                         
   5  11   3         18.12         20.51         1.96 o                         
   6  11   3          2.23          1.80         0.77 o                         
  -1  12   3          0.99          1.48         0.57 o                         
   0  12   3          6.03          7.81         2.05 o                         
   1  12   3          2.31          1.68         1.04 o                         
   2  12   3          1.56          3.16         1.25 o                         
   3  12   3         17.50         13.86         2.27 o                         
   4  12   3          0.60          0.41         0.44 o                         
   5  12   3         24.52         29.85         3.90 o                         
   0  13   3          0.83          2.00         0.66 o                         
   1  13   3         88.32        136.52         5.20 o                         
   2  13   3         48.00         56.65         3.18 o                         
  -1 -11   4          9.55         11.03         1.39 o                         
  -3 -10   4         56.30         77.41         5.14 o                         
  -2 -10   4          4.95          4.02         0.87 o                         
  -1 -10   4         14.30         15.85         1.70 o                         
   0 -10   4         24.77         29.71         3.33 o                         
   1 -10   4         12.15          9.13         0.98 o                         
   2 -10   4          0.35          0.74         0.60 o                         
  -4  -9   4         79.56         85.81         5.75 o                         
  -3  -9   4         32.83         46.48         4.75 o                         
  -2  -9   4         37.03         40.51         3.10 o                         
  -1  -9   4         26.82         34.18         2.98 o                         
   0  -9   4          8.43         12.51         2.71 o                         
   1  -9   4          3.79          4.10         1.47 o                         
   2  -9   4          0.83          0.98         0.67 o                         
   3  -9   4         21.90         22.90         2.48 o                         
  -4  -8   4          4.38          2.41         1.34 o                         
  -3  -8   4          8.45          9.90         2.27 o                         
  -2  -8   4         10.31          9.55         2.01 o                         
  -1  -8   4         48.48         47.68         3.65 o                         
   0  -8   4         74.31         73.46         6.30 o                         
   1  -8   4        166.74        177.05         5.95 o                         
   2  -8   4        100.74        100.25         5.32 o                         
   3  -8   4         67.65         77.26         5.55 o                         
   4  -8   4          3.32          2.80         1.10 o                         
  -5  -7   4         53.97         50.60         4.18 o                         
  -4  -7   4          2.54          1.51         5.00 o                         
  -3  -7   4         69.61         71.44         6.24 o                         
  -2  -7   4        115.16        105.05         7.58 o                         
  -1  -7   4         41.02         32.31         4.16 o                         
   0  -7   4         33.98         31.13         4.10 o                         
   1  -7   4        225.67        245.60         9.87 o                         
   2  -7   4         72.89         85.57         5.70 o                         
   3  -7   4         79.64         83.33         5.62 o                         
   4  -7   4          0.65          2.78         1.30 o                         
   5  -7   4          2.43          0.46         0.54 o                         
  -6  -6   4          2.33          7.63         1.88 o                         
  -5  -6   4         19.14         18.15         3.01 o                         
  -4  -6   4        229.17        245.78        11.56 o                         
  -3  -6   4        184.84        165.15         8.47 o                         
  -2  -6   4         26.60         16.72         2.89 o                         
  -1  -6   4        231.74        190.40         9.51 o                         
   0  -6   4         23.39         17.87         1.80 o                         
   1  -6   4         81.40         87.32         4.18 o                         
   2  -6   4        174.16        172.68         8.13 o                         
   3  -6   4        260.36        263.10        10.32 o                         
   4  -6   4          9.31         10.12         2.19 o                         
   5  -6   4         36.16         40.65         2.67 o                         
  -6  -5   4         37.51         41.12         4.09 o                         
  -5  -5   4          5.45          7.15         2.23 o                         
  -4  -5   4        607.77        607.11        19.09 o                         
  -3  -5   4        184.66        155.47        19.37 o                         
  -2  -5   4        135.14        108.69         9.88 o                         
  -1  -5   4        808.08        792.22        35.56 o                         
   0  -5   4         88.15         78.09         7.78 o                         
   1  -5   4        151.53         99.44        12.48 o                         
   2  -5   4         65.39         63.87         4.86 o                         
   3  -5   4         30.78         28.49         3.35 o                         
   4  -5   4          1.36          2.08         0.76 o                         
   5  -5   4         75.93         74.81         5.13 o                         
   6  -5   4          0.13         -0.65         0.67 o                         
  -6  -4   4         36.50         34.18         6.18 o                         
  -5  -4   4        166.86        175.87         9.00 o                         
  -4  -4   4          8.52          4.97         1.25 o                         
  -3  -4   4         20.50         12.79         1.92 o                         
  -2  -4   4         51.21         26.12         5.99 o                         
  -1  -4   4        567.50        542.82        26.82 o                         
   0  -4   4          1.52          4.69         1.69 o                         
   1  -4   4          9.74          8.73         2.19 o                         
   2  -4   4         59.79         40.50         7.77 o                         
   3  -4   4         65.11         62.16         4.92 o                         
   4  -4   4        121.25        109.54         5.11 o                         
   5  -4   4        118.60        119.80         8.49 o                         
   6  -4   4          7.38          6.41         2.18 o                         
  -7  -3   4         23.87         53.04         3.39 o                         
  -6  -3   4          9.12          7.21         1.88 o                         
  -5  -3   4        243.10        239.54         7.29 o                         
  -4  -3   4          4.37          5.21         1.01 o                         
  -3  -3   4          4.40          1.20         1.60 o                         
  -2  -3   4        507.17        517.53        20.57 o                         
  -1  -3   4        442.90        434.67        15.03 o                         
   0  -3   4         11.76         18.14         2.20 o                         
   1  -3   4         38.21         35.55         4.52 o                         
   2  -3   4        221.07        221.14        16.28 o                         
   3  -3   4         93.58         70.60        10.82 o                         
   4  -3   4        184.05        165.56         6.08 o                         
   5  -3   4          1.78          0.62         0.98 o                         
   6  -3   4         11.94         10.12         2.32 o                         
   7  -3   4         39.67         32.44         2.81 o                         
  -6  -2   4         71.15         69.37         4.86 o                         
  -5  -2   4        121.31        109.59         4.48 o                         
  -4  -2   4          5.05          5.93         1.01 o                         
  -3  -2   4        342.25        372.41        12.64 o                         
  -2  -2   4        477.68        495.88        19.07 o                         
  -1  -2   4          1.09          0.46         1.42 o                         
   0  -2   4          0.83          0.93         0.57 o                         
   1  -2   4         97.53         81.14         4.43 o                         
   2  -2   4         85.99        119.15         6.59 o                         
   3  -2   4        147.30        133.68         9.72 o                         
   4  -2   4         31.72         17.40         2.26 o                         
   5  -2   4       1157.19       1213.62        66.24 o                         
   6  -2   4         78.42         65.25         5.71 o                         
   7  -2   4          0.64          1.26         0.84 o                         
  -7  -1   4         14.29         15.37         1.84 o                         
  -6  -1   4         47.06         41.32         3.74 o                         
  -5  -1   4         28.58         29.00         2.31 o                         
  -4  -1   4        192.17        179.87         6.48 o                         
  -3  -1   4         34.48         32.62         4.58 o                         
  -2  -1   4       1041.27       1201.93        25.84 o                         
  -1  -1   4        165.85        182.31         5.71 o                         
   0  -1   4          2.04          1.99         0.92 o                         
   1  -1   4       1275.18       1401.06        19.03 o                         
   2  -1   4        592.84        653.18        17.46 o                         
   3  -1   4          6.16          3.11         1.19 o                         
   4  -1   4         22.60         21.50         4.30 o                         
   5  -1   4        376.87        383.51        10.87 o                         
   6  -1   4        332.01        330.01        19.76 o                         
   7  -1   4         24.82         20.40         2.81 o                         
  -7   0   4          2.71          3.41         1.11 o                         
  -6   0   4          0.35          1.07         0.69 o                         
  -5   0   4          0.77          0.80         0.54 o                         
  -4   0   4          1.27          2.51         0.66 o                         
  -3   0   4        137.86        161.38        14.17 o                         
  -2   0   4         72.44         81.96         4.62 o                         
  -1   0   4          6.61         10.39         1.97 o                         
   0   0   4       1731.36       2051.45        23.02 o                         
   1   0   4       2598.86       2905.83        24.57 o                         
   2   0   4         12.36          9.18         1.90 o                         
   3   0   4         37.86         34.75         3.97 o                         
   4   0   4        431.84        422.86        14.12 o                         
   5   0   4          0.19          0.43         0.83 o                         
   6   0   4        184.64        185.20         7.05 o                         
   7   0   4          0.38          1.05         0.74 o                         
  -7   1   4          2.98          3.13         0.84 o                         
  -6   1   4         83.81         88.59         4.73 o                         
  -5   1   4        367.54        367.95         7.97 o                         
  -4   1   4         30.15         36.26         2.30 o                         
  -3   1   4        264.74        264.67        17.97 o                         
  -2   1   4         52.30         65.42         7.67 o                         
  -1   1   4         52.33         35.67         2.67 o                         
   0   1   4         10.16          6.42         1.03 o                         
   1   1   4       1267.47       1478.58        17.11 o                         
   2   1   4          9.20          9.68         1.58 o                         
   3   1   4        503.42        626.93        17.79 o                         
   4   1   4        340.07        349.41        15.53 o                         
   5   1   4          6.38          7.37         1.37 o                         
   6   1   4          9.04         13.57         2.07 o                         
   7   1   4         87.02         86.50         4.50 o                         
   8   1   4         26.18         26.50         2.47 o                         
  -6   2   4         37.18         32.09         3.51 o                         
  -5   2   4        173.83        166.70         5.34 o                         
  -4   2   4          0.25          1.03         0.54 o                         
  -3   2   4          3.75          8.74         3.56 o                         
  -2   2   4         89.06         88.98         9.31 o                         
  -1   2   4        298.82        305.96         9.50 o                         
   0   2   4        113.18         96.69         5.41 o                         
   1   2   4       1007.00       1145.94        49.19 o                         
   2   2   4        452.57        471.53        12.94 o                         
   3   2   4          9.72         21.61         3.19 o                         
   4   2   4        513.95        560.57        18.84 o                         
   5   2   4          2.92          1.52         0.43 o                         
   6   2   4         11.56         14.67         2.20 o                         
   7   2   4         46.28         44.54         3.33 o                         
   8   2   4         49.65         51.63         3.61 o                         
  -6   3   4         61.48         66.41         3.51 o                         
  -5   3   4          0.33          0.00         0.64 o                         
  -4   3   4         50.52         46.59         3.46 o                         
  -3   3   4         35.88         32.01         6.87 o                         
  -2   3   4          1.31          1.68         1.52 o                         
   0   3   4         13.52          4.66         1.74 o                         
   1   3   4        492.84        550.29        13.11 o                         
   2   3   4        640.16        624.62        22.74 o                         
   3   3   4        101.27        104.45         9.97 o                         
   4   3   4         37.34         43.13         7.29 o                         
   5   3   4         64.37         75.53         4.11 o                         
   6   3   4         33.78         37.21         3.13 o                         
   7   3   4        196.51        218.39         7.43 o                         
   8   3   4          3.59          4.53         0.80 o                         
  -6   4   4          3.00          3.45         0.78 o                         
  -5   4   4          0.64          1.59         0.67 o                         
  -4   4   4          1.84          4.56         1.55 o                         
  -3   4   4        245.62        233.76        19.34 o                         
  -2   4   4         76.56         93.49        11.08 o                         
  -1   4   4        594.55        667.58        24.99 o                         
   0   4   4        311.31        281.36        14.63 o                         
   1   4   4         10.03         21.53         2.59 o                         
   2   4   4        285.32        290.86        17.04 o                         
   3   4   4        856.13        907.31        30.96 o                         
   4   4   4         41.32         53.86         6.27 o                         
   5   4   4          4.60          2.55         0.63 o                         
   6   4   4        247.26        273.11         6.66 o                         
   7   4   4         71.40         71.19         4.21 o                         
   8   4   4         21.27         27.26         3.33 o                         
  -6   5   4         24.86         28.71         1.94 o                         
  -5   5   4          1.50          1.25         0.63 o                         
  -4   5   4        234.54        201.56         9.44 o                         
  -3   5   4        423.01        399.49        15.58 o                         
  -2   5   4        145.61        163.78        14.51 o                         
  -1   5   4          5.97          5.84         2.95 o                         
   0   5   4       1277.81       1344.62        31.01 o                         
   1   5   4         35.37         54.98         6.71 o                         
   2   5   4         70.49         83.59        10.15 o                         
   3   5   4         19.01         25.48         5.55 o                         
   4   5   4         44.20         38.52         8.97 o                         
   5   5   4          0.49          1.51         0.65 o                         
   6   5   4        283.81        304.24        14.78 o                         
   7   5   4          7.87          8.57         1.52 o                         
   8   5   4          0.71          1.26         1.02 o                         
  -6   6   4         12.12         13.22         1.66 o                         
  -5   6   4         14.10         15.29         1.69 o                         
  -4   6   4         42.31         44.46         4.35 o                         
  -3   6   4         17.36         16.91         2.61 o                         
  -2   6   4          0.03          0.31         2.88 o                         
  -1   6   4         57.39         43.71         7.43 o                         
   0   6   4          6.01          2.10         1.13 o                         
   1   6   4          6.88          5.33         4.20 o                         
   2   6   4         23.16         18.41         5.20 o                         
   3   6   4        411.82        390.22        37.80 o                         
   4   6   4          2.66         -0.34         1.47 o                         
   5   6   4          6.50          6.31         1.25 o                         
   6   6   4        103.05        103.84         4.87 o                         
   7   6   4          0.10         -0.03         0.64 o                         
   8   6   4          2.30          2.18         0.81 o                         
  -5   7   4          8.81          8.56         1.12 o                         
  -4   7   4         31.16         35.47         5.64 o                         
  -3   7   4         35.96         23.72         3.10 o                         
  -2   7   4          8.94          5.28         1.26 o                         
  -1   7   4         35.52         25.14         6.14 o                         
   0   7   4        483.94        395.14        16.90 o                         
   1   7   4          9.60          9.05         2.50 o                         
   2   7   4          1.16         -0.75         2.40 o                         
   3   7   4        173.37        137.17        22.56 o                         
   4   7   4        550.59        542.43        17.34 o                         
   5   7   4        198.42        187.17         6.95 o                         
   6   7   4          2.06          2.19         0.57 o                         
   7   7   4         19.50         24.76         2.27 o                         
  -5   8   4          1.42          1.91         0.72 o                         
  -4   8   4         12.55          9.53         2.15 o                         
  -3   8   4          1.30          3.79         1.43 o                         
  -2   8   4         74.07         74.33         5.63 o                         
  -1   8   4          1.04          0.76         0.90 o                         
   0   8   4         14.86         13.46         2.10 o                         
   2   8   4        260.18        225.95        30.27 o                         
   3   8   4         41.02         46.14         5.11 o                         
   4   8   4         63.42         47.02         5.26 o                         
   5   8   4          1.76          0.05         0.75 o                         
   6   8   4         40.10         37.83         2.47 o                         
   7   8   4         63.16         70.81         6.72 o                         
  -4   9   4          0.18          0.74         0.84 o                         
  -3   9   4          2.99          3.88         0.94 o                         
  -2   9   4          0.54         -0.16         0.98 o                         
  -1   9   4         66.09         71.05         4.43 o                         
   0   9   4        275.13        311.10         9.04 o                         
   1   9   4         67.57         63.71         4.06 o                         
   2   9   4        501.04        493.06         9.03 o                         
   3   9   4         32.12         28.18         4.17 o                         
   4   9   4         30.10         28.82         4.12 o                         
   5   9   4        139.66        133.40         5.80 o                         
   6   9   4          4.61          6.14         1.22 o                         
   7   9   4         46.85         45.07         3.21 o                         
  -3  10   4          0.15          0.63         0.81 o                         
  -2  10   4          7.81          7.88         1.48 o                         
  -1  10   4          9.83         12.87         1.86 o                         
   0  10   4         34.00         39.14         3.32 o                         
   1  10   4         37.18         33.97         3.03 o                         
   2  10   4        170.51        180.10         6.31 o                         
   3  10   4          0.33         -0.44         1.12 o                         
   4  10   4         13.72         13.10         2.75 o                         
   5  10   4         14.35         15.15         2.53 o                         
   6  10   4          4.01          3.70         0.75 o                         
  -3  11   4         19.14         24.97         2.56 o                         
  -2  11   4         24.19         34.42         2.38 o                         
  -1  11   4          1.54          1.84         0.78 o                         
   0  11   4         52.37         66.47         7.35 o                         
   1  11   4         56.13         64.89         3.93 o                         
   2  11   4         41.33         41.14         2.88 o                         
   3  11   4          2.94          0.27         0.67 o                         
   4  11   4         23.80         25.04         3.47 o                         
   5  11   4         33.90         33.32         2.50 o                         
   6  11   4          2.20          1.36         0.89 o                         
  -1  12   4          5.64          9.47         2.30 o                         
   0  12   4          7.59          7.37         1.23 o                         
   1  12   4          0.51         -0.51         0.51 o                         
   2  12   4          0.98          3.85         1.22 o                         
   3  12   4          0.25         -0.52         0.52 o                         
   4  12   4         34.98         30.88         5.93 o                         
   5  12   4         23.43         19.05         3.61 o                         
   0  13   4          5.93          6.27         1.03 o                         
   1  13   4          5.04          4.25         0.96 o                         
   2  13   4          0.19         -0.65         0.65 o                         
  -2 -10   5         21.60         31.38         2.88 o                         
  -1 -10   5          6.95          7.77         1.03 o                         
   0 -10   5          4.95          5.41         0.81 o                         
   1 -10   5         25.62         20.48         2.21 o                         
  -4  -9   5         21.94         24.20         2.53 o                         
  -3  -9   5         22.95         20.44         2.83 o                         
  -2  -9   5         17.62         23.28         2.98 o                         
  -1  -9   5          5.38          4.83         1.41 o                         
   0  -9   5         32.62         30.39         3.69 o                         
   1  -9   5         15.54         20.35         2.74 o                         
   2  -9   5         32.84         33.25         2.08 o                         
  -4  -8   5         44.72         49.81         4.41 o                         
  -3  -8   5         15.22         19.07         2.93 o                         
  -2  -8   5        175.39        207.44         7.09 o                         
  -1  -8   5          3.46          3.57         1.07 o                         
   0  -8   5          2.28          1.52         0.93 o                         
   1  -8   5          2.64          4.33         0.89 o                         
   2  -8   5          4.07          4.04         0.98 o                         
   3  -8   5          1.57          3.35         1.18 o                         
  -5  -7   5         30.66         31.53         2.83 o                         
  -4  -7   5         15.48          7.25         8.16 o                         
  -3  -7   5          4.07          4.12         1.66 o                         
  -2  -7   5          0.67          0.00         0.90 o                         
  -1  -7   5         62.26         61.01         5.81 o                         
   0  -7   5         26.75         28.14         2.45 o                         
   1  -7   5         86.66         80.53         4.11 o                         
   2  -7   5         20.36         17.07         2.44 o                         
   3  -7   5         28.55         32.72         2.88 o                         
   4  -7   5        212.80        229.60         8.22 o                         
  -6  -6   5          9.75         30.26         2.68 o                         
  -5  -6   5         10.77          5.87         1.45 o                         
  -4  -6   5          8.95         12.65         2.53 o                         
  -3  -6   5        189.69        171.59         9.50 o                         
  -2  -6   5        207.52        183.93         9.91 o                         
  -1  -6   5        400.24        337.82        13.26 o                         
   0  -6   5         69.92         66.59         3.73 o                         
   1  -6   5         30.04         27.96         2.43 o                         
   2  -6   5          1.28          1.09         1.01 o                         
   3  -6   5          0.13          1.59         1.16 o                         
   4  -6   5        271.39        275.48        10.55 o                         
   5  -6   5         12.43         11.59         1.22 o                         
  -6  -5   5          1.80         -0.67         1.01 o                         
  -5  -5   5         39.46         44.54         4.95 o                         
  -4  -5   5         55.86         48.54         5.59 o                         
  -3  -5   5        125.92        100.57        11.37 o                         
  -2  -5   5        559.32        452.72        14.81 o                         
  -1  -5   5        138.96        100.90         6.77 o                         
   0  -5   5         46.82         38.29         4.12 o                         
   1  -5   5        227.60        203.01        10.70 o                         
   2  -5   5         84.16         81.62         5.71 o                         
   3  -5   5          1.25          1.03         0.94 o                         
   4  -5   5        197.80        195.43         7.06 o                         
   5  -5   5         46.80         49.37         3.07 o                         
  -6  -4   5         26.49         31.96         3.51 o                         
  -5  -4   5         68.57         74.01         6.63 o                         
  -4  -4   5        140.28        117.92        12.27 o                         
  -3  -4   5          7.00          4.52         1.00 o                         
  -2  -4   5        568.09        393.15        26.97 o                         
  -1  -4   5         15.17         15.60         3.02 o                         
   0  -4   5        137.40        132.54        14.51 o                         
   1  -4   5        251.88        151.88        14.33 o                         
   2  -4   5         70.74         71.14        17.03 o                         
   3  -4   5         90.64         80.53         5.66 o                         
   4  -4   5         26.65         21.99         2.21 o                         
   5  -4   5         33.66         31.69         2.69 o                         
   6  -4   5          0.96          1.70         0.93 o                         
  -6  -3   5        305.51        328.50        12.62 o                         
  -5  -3   5         22.52         21.94         2.11 o                         
  -4  -3   5          5.60          5.42         1.14 o                         
  -3  -3   5         23.50         16.97         2.50 o                         
  -2  -3   5          1.83          0.31         1.36 o                         
  -1  -3   5         11.50         12.64         2.87 o                         
   0  -3   5        940.83        892.32        31.21 o                         
   1  -3   5        262.56        221.59        26.29 o                         
   2  -3   5         54.61         46.41         5.83 o                         
   3  -3   5         28.46         22.68         3.04 o                         
   4  -3   5        113.94        107.66         6.70 o                         
   5  -3   5          7.97          3.95         1.41 o                         
   6  -3   5         63.12         53.94         4.73 o                         
  -6  -2   5         84.30         98.62         8.55 o                         
  -5  -2   5         15.04         12.00         2.48 o                         
  -4  -2   5         20.94         16.95         2.80 o                         
  -3  -2   5        123.61        125.40         9.76 o                         
  -2  -2   5         66.00         66.67         7.49 o                         
  -1  -2   5        116.65        156.85        11.58 o                         
   0  -2   5        153.46        131.16         6.85 o                         
   1  -2   5        360.60        395.15        10.55 o                         
   2  -2   5         39.76         42.13         4.20 o                         
   3  -2   5        333.14        320.52        18.59 o                         
   4  -2   5        274.81        267.07        32.68 o                         
   5  -2   5         18.14         19.65         2.28 o                         
   6  -2   5         89.44         82.55         6.12 o                         
   7  -2   5         12.89          5.34         1.23 o                         
  -6  -1   5        123.84        127.27        16.91 o                         
  -5  -1   5        306.08        274.32         9.05 o                         
  -4  -1   5          2.19          1.63         0.65 o                         
  -3  -1   5         99.82        103.35         8.92 o                         
  -2  -1   5         34.84         52.91         5.56 o                         
  -1  -1   5        141.05        172.71         7.42 o                         
   0  -1   5        855.37        936.67        21.33 o                         
   1  -1   5         59.94         97.52         5.55 o                         
   2  -1   5         41.83         52.45         5.37 o                         
   3  -1   5        211.30        170.80        10.51 o                         
   4  -1   5        240.36        232.14        10.77 o                         
   5  -1   5          0.16          1.08         0.83 o                         
   6  -1   5        177.74        173.79        10.36 o                         
   7  -1   5        262.93        232.02         8.80 o                         
  -6   0   5         94.37        105.57         6.03 o                         
  -5   0   5        112.31         98.11         5.27 o                         
  -4   0   5        212.34        205.87         7.27 o                         
  -3   0   5        350.42        395.76        21.56 o                         
  -2   0   5         29.14         21.84         3.43 o                         
  -1   0   5        453.09        555.42        15.62 o                         
   0   0   5       2813.60       3521.74        37.59 o                         
   1   0   5         18.88         23.54         3.25 o                         
   2   0   5         56.81         56.85         4.32 o                         
   3   0   5        573.84        596.29        15.42 o                         
   4   0   5        322.78        316.59        17.21 o                         
   5   0   5         20.55         25.37         2.65 o                         
   6   0   5         98.84         98.30         7.88 o                         
   7   0   5         15.23         13.38         2.30 o                         
  -6   1   5         14.84         15.54         2.38 o                         
  -5   1   5          6.14          5.34         2.89 o                         
  -4   1   5         24.41         24.29         1.93 o                         
  -3   1   5        107.86        113.37        12.69 o                         
  -2   1   5        102.18        111.46         7.82 o                         
  -1   1   5        370.29        402.51        16.04 o                         
   0   1   5       1869.90       2184.28        30.62 o                         
   1   1   5        205.01        251.73         7.75 o                         
   2   1   5         51.09         63.79         3.67 o                         
   3   1   5        501.33        527.05        14.00 o                         
   4   1   5          0.26         -0.70         1.87 o                         
   5   1   5         90.45        101.82         5.12 o                         
   6   1   5        132.92        130.81         4.92 o                         
   7   1   5        116.60        109.60         6.56 o                         
  -6   2   5          1.04          0.62         0.73 o                         
  -5   2   5          0.04         -0.12         0.83 o                         
  -4   2   5        797.76        809.19        11.86 o                         
  -3   2   5        517.36        508.67        27.36 o                         
  -2   2   5        100.92        114.14        11.23 o                         
  -1   2   5        346.32        326.59        16.42 o                         
   0   2   5         17.43         11.36         1.68 o                         
   1   2   5       1140.52       1354.65        18.30 o                         
   2   2   5          2.25          0.71         0.73 o                         
   3   2   5         80.80         97.77         7.35 o                         
   4   2   5        384.97        469.26        14.92 o                         
   5   2   5         79.04         77.91         3.50 o                         
   6   2   5         41.57         32.38         4.41 o                         
   7   2   5         28.74         27.11         2.52 o                         
  -6   3   5          1.29          1.15         0.65 o                         
  -5   3   5         13.41         10.21         1.57 o                         
  -4   3   5        199.18        209.28         6.70 o                         
  -3   3   5         19.26         21.85         5.98 o                         
  -2   3   5         86.81         98.48        11.04 o                         
  -1   3   5        703.09        677.92        17.09 o                         
   0   3   5        603.06        657.79        23.16 o                         
   1   3   5        190.96        234.61        15.09 o                         
   2   3   5        172.02        135.39        11.54 o                         
   3   3   5         16.01         11.64         3.61 o                         
   4   3   5        218.38        260.50        19.02 o                         
   5   3   5        108.65        115.56         4.18 o                         
   6   3   5         76.04         62.39         3.99 o                         
   7   3   5          0.89          1.02         0.76 o                         
  -6   4   5         18.58         16.18         2.11 o                         
  -5   4   5         22.13         17.94         3.55 o                         
  -4   4   5        196.49        217.94         6.88 o                         
  -3   4   5          6.50         10.47         2.03 o                         
  -2   4   5        161.63        138.13        13.93 o                         
   0   4   5        246.66        235.92        16.07 o                         
   1   4   5        592.79        688.96        14.05 o                         
   2   4   5        179.91        131.00        12.03 o                         
   3   4   5        551.12        595.29        27.18 o                         
   4   4   5         20.14         21.61         5.30 o                         
   5   4   5          6.22          5.96         0.95 o                         
   6   4   5          1.09         -0.42         0.57 o                         
   7   4   5         10.03          8.99         1.48 o                         
   8   4   5          5.70          5.59         1.52 o                         
  -6   5   5         35.34         39.28         2.99 o                         
  -5   5   5          1.30          0.07         0.55 o                         
  -4   5   5         19.89         19.93         2.74 o                         
  -3   5   5          1.40          0.40         0.75 o                         
  -2   5   5         26.49         22.81         5.93 o                         
  -1   5   5          1.06         -0.27         2.34 o                         
   0   5   5         20.04         14.13         3.16 o                         
   1   5   5         36.31         38.92         4.28 o                         
   2   5   5        698.03        653.91        29.54 o                         
   3   5   5        229.93        192.61        16.38 o                         
   4   5   5          0.08          5.44         2.89 o                         
   5   5   5         81.87         82.71         3.07 o                         
   6   5   5         39.78         37.59         2.39 o                         
   7   5   5          3.95          2.24         0.98 o                         
   8   5   5         11.29         10.26         1.93 o                         
  -5   6   5        104.37         96.47         3.87 o                         
  -3   6   5         26.16         22.89         3.10 o                         
  -2   6   5         45.88         44.69         4.27 o                         
  -1   6   5        161.14        154.08        14.63 o                         
   0   6   5         56.60         52.92         7.64 o                         
   1   6   5        328.25        315.49        23.42 o                         
   2   6   5        440.28        429.42        27.84 o                         
   3   6   5        270.22        206.66        18.12 o                         
   4   6   5        147.15        154.82        21.95 o                         
   5   6   5          6.11          5.97         1.15 o                         
   6   6   5        142.07        147.49         7.96 o                         
   7   6   5          8.95         11.06         2.62 o                         
  -5   7   5         18.21         22.38         2.45 o                         
  -3   7   5          0.84          0.66         0.97 o                         
  -2   7   5          8.21          6.88         1.54 o                         
  -1   7   5         23.60         20.86         2.27 o                         
   0   7   5         20.98         11.60         4.24 o                         
   1   7   5         16.29         14.26         3.70 o                         
   2   7   5         55.60         45.63         7.16 o                         
   3   7   5          0.14         -2.32         2.32 o                         
   4   7   5         10.30          6.94         1.28 o                         
   5   7   5        437.85        458.45        10.63 o                         
   6   7   5         39.51         39.73         2.97 o                         
   7   7   5          6.21          5.89         1.86 o                         
  -3   8   5         28.48         18.85         2.14 o                         
  -2   8   5         83.98         79.81         4.62 o                         
  -1   8   5         54.93         49.69         5.34 o                         
   0   8   5        279.31        261.87        32.24 o                         
   1   8   5          0.38          1.08         0.82 o                         
   2   8   5        362.82        340.79         9.67 o                         
   3   8   5        169.43        150.26         8.04 o                         
   4   8   5         31.61         26.97         2.62 o                         
   5   8   5          9.44         10.03         1.60 o                         
   6   8   5         18.71         19.56         2.10 o                         
   7   8   5          0.30          1.55         0.55 o                         
  -4   9   5          2.19          3.41         0.99 o                         
  -3   9   5         21.10         24.09         2.33 o                         
  -2   9   5        128.70        140.22         5.95 o                         
  -1   9   5          1.44          0.26         1.29 o                         
   0   9   5         97.74         97.48         5.16 o                         
   1   9   5         38.32         28.27         2.81 o                         
   2   9   5         91.25         72.96         4.73 o                         
   3   9   5          0.37          0.68         0.75 o                         
   4   9   5         82.72         72.48         6.63 o                         
   5   9   5         49.45         43.34         3.28 o                         
   6   9   5         88.93         75.93         3.81 o                         
  -3  10   5          7.97          9.11         1.15 o                         
  -2  10   5          5.76          5.89         1.22 o                         
  -1  10   5          1.94          1.64         1.83 o                         
   0  10   5         51.30         54.43         3.84 o                         
   1  10   5        101.74        105.37         5.25 o                         
   2  10   5        101.15         96.96         4.03 o                         
   3  10   5         95.63         99.60         7.37 o                         
   4  10   5         71.58         65.61         9.13 o                         
   5  10   5          2.63          1.26         0.71 o                         
   6  10   5         20.61         14.99         1.49 o                         
  -2  11   5          1.79          1.38         0.72 o                         
  -1  11   5         16.37         18.17         1.94 o                         
   0  11   5         13.54         18.46         2.16 o                         
   1  11   5         16.07         18.77         2.10 o                         
   2  11   5         18.26         21.08         2.13 o                         
   3  11   5         62.74         62.59         5.41 o                         
   4  11   5          9.09          7.56         1.45 o                         
   5  11   5          8.91          8.78         2.01 o                         
   6  11   5          7.97          9.19         1.54 o                         
  -1  12   5          2.93          4.81         0.93 o                         
   0  12   5         13.40         15.40         1.67 o                         
   1  12   5         44.58         52.75         3.09 o                         
   2  12   5         47.43         49.03         3.57 o                         
   3  12   5         13.05         13.17         2.15 o                         
   4  12   5          6.45          6.54         2.58 o                         
   5  12   5          0.05         -0.16         0.60 o                         
   0  13   5          5.16          4.45         0.85 o                         
   1  13   5          2.19          2.25         0.70 o                         
  -3  -9   6         85.70        107.70         5.18 o                         
  -2  -9   6          5.82          6.91         1.08 o                         
  -1  -9   6         16.05         18.10         2.44 o                         
   0  -9   6          0.07          0.98         0.83 o                         
   1  -9   6         24.69         28.29         2.73 o                         
  -3  -8   6         17.53         21.45         2.78 o                         
  -2  -8   6         63.74         79.71         4.02 o                         
  -1  -8   6          0.03         -1.29         1.29 o                         
   0  -8   6         33.45         38.52         2.95 o                         
   1  -8   6          0.23          0.60         1.57 o                         
   2  -8   6          9.24         12.24         1.32 o                         
   3  -8   6         20.96         14.73         1.71 o                         
  -4  -7   6          0.31          1.13         1.03 o                         
  -3  -7   6         94.33        100.67         6.51 o                         
  -2  -7   6          1.00          0.55         1.45 o                         
  -1  -7   6          0.83          1.59         0.82 o                         
   0  -7   6        247.59        276.30         7.31 o                         
   1  -7   6         30.03         23.54         4.94 o                         
   2  -7   6         86.86         89.05         5.31 o                         
   3  -7   6         89.74        100.65         3.91 o                         
   4  -7   6          0.52          1.88         0.94 o                         
  -5  -6   6          3.60          0.04         0.93 o                         
  -4  -6   6          0.06         -0.91         2.14 o                         
  -3  -6   6          6.28          4.11         1.39 o                         
  -2  -6   6         22.88         17.25         3.05 o                         
  -1  -6   6         15.50         14.35         2.99 o                         
   0  -6   6         21.29         18.40         1.95 o                         
   1  -6   6         67.86         66.39         3.80 o                         
   2  -6   6         19.43         17.40         2.45 o                         
   3  -6   6        288.51        285.61         7.48 o                         
   4  -6   6         16.73         13.46         1.94 o                         
   5  -6   6          0.32          0.32         0.49 o                         
  -5  -5   6          0.12         -1.47         1.47 o                         
  -4  -5   6         45.58         37.45         4.65 o                         
  -3  -5   6          6.02          3.70         1.17 o                         
  -2  -5   6        358.54        310.67        12.67 o                         
  -1  -5   6        607.84        510.81        16.05 o                         
   0  -5   6          7.67          4.14         1.42 o                         
   1  -5   6        233.76        231.78         7.08 o                         
   2  -5   6         90.07         90.84         6.07 o                         
   3  -5   6         74.03         84.16         5.84 o                         
   4  -5   6         20.99         23.17         2.09 o                         
   5  -5   6          0.69          0.62         0.94 o                         
  -6  -4   6          3.13         -1.14         1.14 o                         
  -5  -4   6         17.47         18.73         3.08 o                         
  -4  -4   6         61.22         60.61         6.16 o                         
  -3  -4   6         69.64         56.27         5.87 o                         
  -2  -4   6         22.67         17.27         2.86 o                         
  -1  -4   6        691.82        602.26        16.54 o                         
   0  -4   6          4.11          3.57         1.38 o                         
   1  -4   6         21.11         20.47         2.93 o                         
   2  -4   6         49.06         42.67         4.18 o                         
   3  -4   6        118.79        110.35         6.77 o                         
   4  -4   6        202.97        189.68         8.69 o                         
   5  -4   6         16.83         17.33         2.86 o                         
   6  -4   6         47.09         55.86         3.69 o                         
  -6  -3   6          1.80         -1.74         1.74 o                         
  -5  -3   6         22.07         25.56         2.52 o                         
  -4  -3   6        118.95        107.09         5.51 o                         
  -3  -3   6        259.81        224.13         7.03 o                         
  -2  -3   6         32.46         24.40         2.37 o                         
  -1  -3   6         35.82         32.62         7.08 o                         
   0  -3   6        214.47        214.01        18.68 o                         
   1  -3   6        343.66        335.59        23.18 o                         
   2  -3   6        125.86         99.43         5.61 o                         
   3  -3   6         13.53          8.97         2.01 o                         
   4  -3   6          6.09          7.29         1.79 o                         
   5  -3   6         77.31         65.95         5.89 o                         
   6  -3   6         52.19         58.55         4.51 o                         
  -6  -2   6         41.33         46.51         8.72 o                         
  -5  -2   6        144.70        146.61         6.42 o                         
  -4  -2   6         94.97         86.40         4.69 o                         
  -3  -2   6        161.28        141.83         7.29 o                         
  -2  -2   6          8.09         11.23         4.16 o                         
  -1  -2   6        166.00        174.11        10.90 o                         
   0  -2   6        575.40        618.77        16.50 o                         
   1  -2   6         34.89         29.50         3.75 o                         
   2  -2   6          7.41          3.55         1.83 o                         
   3  -2   6         93.57         82.61         4.29 o                         
   4  -2   6          0.52          0.26         0.71 o                         
   5  -2   6        139.43        114.25         5.13 o                         
   6  -2   6         18.60         22.39         3.02 o                         
  -6  -1   6         30.58         36.39         9.97 o                         
  -5  -1   6         89.76         90.10         6.05 o                         
  -4  -1   6          3.08          3.59         1.32 o                         
  -3  -1   6        235.00        210.23         8.65 o                         
  -2  -1   6        126.39        139.72        10.10 o                         
  -1  -1   6        241.44        297.90        10.87 o                         
   0  -1   6        577.65        655.96        15.68 o                         
   1  -1   6         33.77         56.25         4.89 o                         
   2  -1   6         18.29         22.89         3.86 o                         
   3  -1   6        488.36        477.14        15.71 o                         
   4  -1   6          1.18          1.33         0.79 o                         
   5  -1   6        332.33        323.82        19.01 o                         
   6  -1   6          0.92          1.71         1.26 o                         
   7  -1   6         98.05         76.13         4.58 o                         
  -6   0   6         35.40         39.05         3.45 o                         
  -5   0   6          0.22          0.95         1.36 o                         
  -4   0   6         70.15         69.35         5.28 o                         
  -3   0   6        118.30        105.74         7.96 o                         
  -2   0   6        142.48        154.05        10.24 o                         
  -1   0   6        351.86        436.65        15.71 o                         
   0   0   6         10.70          9.65         3.88 o                         
   1   0   6        133.05        179.05        12.31 o                         
   2   0   6        333.45        379.06        20.37 o                         
   3   0   6        155.88        138.87         9.91 o                         
   4   0   6          2.93          0.04         1.15 o                         
   5   0   6         73.00         64.74         4.18 o                         
   6   0   6        118.42        111.94         6.24 o                         
   7   0   6         25.38         24.18         2.79 o                         
  -6   1   6          2.60          3.46         1.09 o                         
  -5   1   6        137.02        128.35        17.26 o                         
  -4   1   6         33.05         32.69         3.68 o                         
  -3   1   6         31.46         31.34         3.25 o                         
  -2   1   6         41.99         30.40         4.44 o                         
  -1   1   6        380.16        445.88        15.19 o                         
   0   1   6        345.99        433.17        11.04 o                         
   1   1   6        308.30        359.66        13.64 o                         
   2   1   6       1151.93       1395.84        29.29 o                         
   3   1   6        932.81       1042.13        50.03 o                         
   4   1   6         60.89         54.01         3.44 o                         
   5   1   6         47.37         47.79         3.53 o                         
   6   1   6         63.25         59.48         3.88 o                         
   7   1   6          4.63          5.10         1.39 o                         
  -6   2   6          0.89          0.88         0.65 o                         
  -5   2   6         52.27         57.81         4.87 o                         
  -4   2   6          5.08          4.07         1.54 o                         
  -3   2   6        145.70        143.06         5.18 o                         
  -2   2   6          7.71          4.36         1.61 o                         
  -1   2   6         84.23         94.20         7.15 o                         
   0   2   6          8.85         11.08         1.79 o                         
   1   2   6       1682.56       1932.02        49.25 o                         
   2   2   6        733.40        837.60        21.64 o                         
   3   2   6       1159.03       1361.36        30.02 o                         
   4   2   6        216.31        258.20        11.59 o                         
   5   2   6         64.40         61.69         3.94 o                         
   6   2   6         78.85         73.08         6.51 o                         
   7   2   6          3.35          3.29         0.85 o                         
  -6   3   6          1.80          2.03         0.91 o                         
  -5   3   6         56.43         63.27         5.14 o                         
  -4   3   6        655.39        683.14        11.98 o                         
  -3   3   6          0.05          0.31         1.08 o                         
  -2   3   6        141.48        135.65        13.66 o                         
  -1   3   6        546.63        510.04        17.30 o                         
   0   3   6          2.58          1.89         0.81 o                         
   1   3   6        101.14         93.85         6.86 o                         
   2   3   6         12.26         14.07         3.59 o                         
   3   3   6       1059.94       1150.25        39.02 o                         
   4   3   6         51.70         50.18         8.58 o                         
   5   3   6          4.75          2.26         0.70 o                         
   6   3   6        169.14        183.04         6.71 o                         
   7   3   6         30.77         33.43         2.67 o                         
  -6   4   6          3.48          3.80         0.89 o                         
  -5   4   6         37.07         37.68         3.88 o                         
  -4   4   6        109.14        108.91         4.77 o                         
  -3   4   6         34.77         39.87         2.88 o                         
  -2   4   6         15.27          9.09         4.21 o                         
  -1   4   6        550.22        514.71        25.02 o                         
   0   4   6         10.15          9.78         1.94 o                         
   1   4   6        122.55        124.44         8.19 o                         
   2   4   6        315.58        312.17        19.74 o                         
   3   4   6          0.10         -0.29         2.53 o                         
   4   4   6         84.22         73.62        10.80 o                         
   5   4   6        400.93        406.15         9.53 o                         
   6   4   6         31.54         38.05         3.09 o                         
   7   4   6          6.89          4.11         0.98 o                         
  -5   5   6        130.81        124.54         6.49 o                         
  -4   5   6         17.86         15.30         1.78 o                         
  -3   5   6         15.70         11.41         2.17 o                         
  -2   5   6         78.68         77.69         5.35 o                         
  -1   5   6        918.91        861.26        34.87 o                         
   0   5   6          1.52          1.20         0.97 o                         
   1   5   6         82.17         85.82        11.05 o                         
   2   5   6        155.18        131.23        13.71 o                         
   3   5   6        185.83        198.83        17.49 o                         
   4   5   6        149.02        153.56         8.54 o                         
   5   5   6        116.99        121.62         4.52 o                         
   6   5   6          0.24         -0.85         1.23 o                         
   7   5   6         19.93         16.87         3.25 o                         
  -5   6   6         24.44         26.57         2.83 o                         
  -4   6   6          0.20         -0.66         0.66 o                         
  -3   6   6         27.69         24.70         3.27 o                         
  -2   6   6        203.98        170.05        15.10 o                         
  -1   6   6        149.25        128.77        14.46 o                         
   0   6   6          0.06          0.69         2.12 o                         
   1   6   6          8.61          5.49         3.27 o                         
   2   6   6        147.94        112.37        13.93 o                         
   3   6   6          2.70          0.17         1.02 o                         
   4   6   6        202.22        216.15        10.52 o                         
   5   6   6        165.67        159.06         9.07 o                         
   6   6   6          1.37          2.16         0.89 o                         
   7   6   6         12.46         15.67         3.04 o                         
  -5   7   6          0.13         -0.49         0.58 o                         
  -4   7   6          1.53         -0.23         0.63 o                         
  -3   7   6         91.48         64.71         5.08 o                         
  -2   7   6        189.56        143.84         6.17 o                         
  -1   7   6         40.91         33.64         3.00 o                         
   0   7   6         40.12         33.42         3.07 o                         
   1   7   6        318.16        247.23        13.52 o                         
   2   7   6        102.59         67.65        11.36 o                         
   3   7   6         26.51         29.82         4.00 o                         
   4   7   6         35.49         35.09         4.41 o                         
   5   7   6        761.94        781.39        20.51 o                         
   6   7   6         48.38         45.52         3.04 o                         
   7   7   6         14.74         19.12         3.12 o                         
  -4   8   6          0.06          0.11         0.65 o                         
  -3   8   6          2.19         -0.63         0.68 o                         
  -2   8   6          2.12          1.32         0.79 o                         
  -1   8   6         49.76         39.57         3.32 o                         
   0   8   6         57.93         44.26         3.53 o                         
   1   8   6         92.88         79.38         8.18 o                         
   2   8   6         91.27         80.29         8.62 o                         
   3   8   6          0.12          0.28         0.66 o                         
   4   8   6         35.96         30.29         4.11 o                         
   5   8   6        209.28        205.17        10.61 o                         
   6   8   6         23.16         20.84         2.03 o                         
   7   8   6          4.50          6.30         1.68 o                         
  -3   9   6         25.76         28.60         4.01 o                         
  -2   9   6          7.07          5.32         1.23 o                         
  -1   9   6         67.91         64.86         4.17 o                         
   0   9   6         33.03         24.49         3.30 o                         
   1   9   6        319.79        309.77        12.62 o                         
   2   9   6         21.43         17.06         2.33 o                         
   3   9   6         51.15         48.71         3.84 o                         
   4   9   6        306.96        318.47        13.20 o                         
   5   9   6         41.02         37.12         4.41 o                         
   6   9   6         56.49         49.97         5.84 o                         
  -3  10   6          1.83          0.71         0.32 o                         
  -2  10   6          0.34         -0.12         0.70 o                         
  -1  10   6         16.56         16.54         2.08 o                         
   0  10   6          3.36          3.45         1.11 o                         
   1  10   6         30.42         30.20         2.77 o                         
   2  10   6         43.95         42.35         3.49 o                         
   3  10   6          6.12          4.03         1.65 o                         
   4  10   6         82.57         93.57         7.14 o                         
   5  10   6         18.37         18.93         3.03 o                         
   6  10   6          0.06          1.16         0.95 o                         
  -2  11   6         34.71         43.61         3.68 o                         
  -1  11   6          0.02          0.15         0.97 o                         
   0  11   6          0.38          1.47         0.68 o                         
   1  11   6         23.44         25.46         2.36 o                         
   2  11   6          1.56          0.45         0.90 o                         
   3  11   6          2.95         -0.02         0.60 o                         
   4  11   6         22.30         19.75         3.02 o                         
   5  11   6          0.06          0.68         0.66 o                         
   6  11   6         20.04         14.63         1.88 o                         
  -1  12   6          1.10          0.20         0.43 o                         
   0  12   6         17.62         20.65         1.82 o                         
   1  12   6         22.07         29.57         2.20 o                         
   2  12   6          9.37          8.58         1.97 o                         
   3  12   6         13.88         13.48         2.05 o                         
   4  12   6          5.03          5.43         1.41 o                         
   5  12   6          8.86          6.99         1.29 o                         
   2  13   6          5.08          5.38         1.22 o                         
   3  13   6         21.63         22.79         2.45 o                         
  -3  -8   7          5.29          7.00         1.37 o                         
  -2  -8   7          1.43          0.82         0.66 o                         
  -1  -8   7          0.07         -0.67         0.67 o                         
   0  -8   7         42.66         54.79         3.06 o                         
   1  -8   7          8.91          8.05         0.96 o                         
  -3  -7   7         58.90         67.60         4.79 o                         
  -2  -7   7         14.73         14.11         1.63 o                         
  -1  -7   7          6.06          6.89         1.94 o                         
   0  -7   7         15.42         17.81         1.72 o                         
   1  -7   7          2.89          2.13         0.66 o                         
   2  -7   7          5.48          5.63         0.98 o                         
   3  -7   7          0.44          0.83         0.67 o                         
  -3  -6   7         67.40         74.35         5.57 o                         
  -2  -6   7          2.06          1.48         0.85 o                         
  -1  -6   7        189.15        178.78        11.04 o                         
   0  -6   7          0.63         -0.79         0.96 o                         
   1  -6   7        111.72        119.19         4.84 o                         
   2  -6   7         27.98         37.73         3.58 o                         
   3  -6   7          5.25          4.51         0.98 o                         
   4  -6   7         12.77         11.80         1.95 o                         
  -5  -5   7         22.78         15.11         1.94 o                         
  -4  -5   7         18.27         13.28         2.43 o                         
  -3  -5   7          7.72          6.96         1.21 o                         
  -2  -5   7         21.62         17.16         2.97 o                         
  -1  -5   7         30.44         21.92         3.50 o                         
   0  -5   7         28.78         26.45         3.71 o                         
   1  -5   7          5.74          4.07         0.90 o                         
   2  -5   7         52.65         59.00         4.78 o                         
   3  -5   7         77.25         73.85         5.18 o                         
   4  -5   7         72.33         67.20         4.56 o                         
   5  -5   7         12.32         14.69         1.94 o                         
  -5  -4   7          0.07          3.81         1.41 o                         
  -4  -4   7          5.82          7.79         2.28 o                         
  -3  -4   7          5.61          5.54         1.51 o                         
  -2  -4   7        182.05        160.33         9.06 o                         
  -1  -4   7        112.13         96.71         6.92 o                         
   0  -4   7        358.53        332.39        12.66 o                         
   1  -4   7         42.68         34.68         4.00 o                         
   2  -4   7         74.59         72.70         5.50 o                         
   3  -4   7         22.29         25.32         3.30 o                         
   4  -4   7          1.45          1.42         1.06 o                         
   5  -4   7         26.29         31.17         3.37 o                         
  -5  -3   7          6.20          8.68         1.94 o                         
  -4  -3   7         52.17         59.88         5.81 o                         
  -3  -3   7         15.85         11.93         2.36 o                         
  -2  -3   7         98.14         90.87         6.60 o                         
  -1  -3   7        149.31        139.58         8.08 o                         
   0  -3   7        187.57        202.46         9.49 o                         
   1  -3   7        105.68         89.87         6.29 o                         
   2  -3   7        285.40        227.76         9.78 o                         
   3  -3   7        136.01        121.56         7.20 o                         
   4  -3   7         30.85         25.76         3.07 o                         
   5  -3   7         42.01         39.87         4.30 o                         
   6  -3   7         42.80         48.41         3.49 o                         
  -6  -2   7         16.53          9.21         1.48 o                         
  -5  -2   7         43.07         50.16         3.28 o                         
  -4  -2   7         53.24         57.47         4.80 o                         
  -3  -2   7          0.65          0.75         0.46 o                         
  -2  -2   7         30.47         22.19         2.13 o                         
  -1  -2   7         97.20         86.16         4.14 o                         
   0  -2   7         84.48         90.81         8.72 o                         
   1  -2   7         24.55         30.22         4.15 o                         
   2  -2   7        322.58        253.21         9.81 o                         
   3  -2   7        240.26        217.34         9.12 o                         
   4  -2   7         78.04         67.80         4.18 o                         
   5  -2   7          2.98          0.63         0.74 o                         
   6  -2   7          3.78          3.78         1.13 o                         
  -6  -1   7          8.55         -1.51         1.51 o                         
  -5  -1   7        130.55        125.91         7.15 o                         
  -4  -1   7         79.32         88.47         6.00 o                         
  -3  -1   7         25.99         24.34         2.19 o                         
  -2  -1   7          7.01          5.63         1.07 o                         
  -1  -1   7         22.43         16.99         4.87 o                         
   0  -1   7         10.44         11.15         2.81 o                         
   1  -1   7        349.63        362.95        13.49 o                         
   2  -1   7        480.15        425.62        18.24 o                         
   3  -1   7         45.25         33.25         3.52 o                         
   4  -1   7         28.20         23.10         2.30 o                         
   5  -1   7         19.37         17.93         2.12 o                         
   6  -1   7         11.84         13.93         1.73 o                         
  -6   0   7         23.02         19.46         2.13 o                         
  -5   0   7          6.04          6.00         1.15 o                         
  -4   0   7         86.89         91.37         6.04 o                         
  -3   0   7          8.29          8.85         1.30 o                         
  -2   0   7        106.94         97.89         6.14 o                         
  -1   0   7        237.12        265.30        19.75 o                         
   0   0   7        166.59        223.47        17.79 o                         
   1   0   7         54.74         57.27         9.01 o                         
   2   0   7        223.63        224.36        13.36 o                         
   3   0   7         40.67         53.01         3.86 o                         
   4   0   7         72.07         72.79         6.75 o                         
   5   0   7        306.88        314.17        21.98 o                         
   6   0   7          0.56          0.44         1.01 o                         
   7   0   7         16.72         15.77         1.94 o                         
  -6   1   7         31.58         31.73         2.69 o                         
  -5   1   7         12.79         11.10         3.99 o                         
  -4   1   7        141.22        142.05         7.53 o                         
  -3   1   7          0.07         -0.72         1.15 o                         
  -2   1   7        254.15        254.00        19.92 o                         
  -1   1   7        148.98        161.69        10.29 o                         
   0   1   7        146.18        197.36        16.37 o                         
   1   1   7         11.41          5.61         3.82 o                         
   2   1   7        248.82        253.93        13.73 o                         
   3   1   7        150.43        197.26        17.33 o                         
   4   1   7         95.58         90.91         6.37 o                         
   5   1   7        117.22        111.31         5.30 o                         
   6   1   7          1.12          1.08         1.28 o                         
   7   1   7         27.75         24.57         2.56 o                         
  -6   2   7          0.82          1.17         0.57 o                         
  -5   2   7         12.58         15.04         2.34 o                         
  -4   2   7         96.47        105.43         6.54 o                         
  -3   2   7        463.53        457.50        13.57 o                         
  -2   2   7        184.14        177.67         7.11 o                         
  -1   2   7        489.89        509.65        35.84 o                         
   0   2   7          0.33          3.01         2.14 o                         
   1   2   7        168.75        193.91        10.96 o                         
   2   2   7        268.07        297.84        14.37 o                         
   3   2   7          7.57          4.10         2.60 o                         
   4   2   7        655.30        660.31        23.63 o                         
   5   2   7         59.60         56.89         3.99 o                         
   6   2   7         75.85         76.33         6.52 o                         
   7   2   7         80.39         83.40         7.00 o                         
  -6   3   7          7.30          8.69         1.28 o                         
  -5   3   7         27.79         28.82         3.16 o                         
  -4   3   7         14.37         16.61         2.76 o                         
  -3   3   7          0.54          0.34         0.72 o                         
  -2   3   7        316.96        310.71        10.66 o                         
  -1   3   7         87.15         83.53         7.44 o                         
   0   3   7         66.63         77.27         6.94 o                         
   1   3   7        608.14        665.71        20.21 o                         
   2   3   7         86.31         85.07        10.61 o                         
   3   3   7         10.12         14.42         4.89 o                         
   4   3   7        684.61        670.95        13.08 o                         
   5   3   7          2.54          3.65         1.10 o                         
   6   3   7          0.91          3.24         1.81 o                         
   7   3   7         57.73         71.10         5.15 o                         
  -5   4   7         71.58         71.17         4.68 o                         
  -4   4   7        105.91        111.37         6.89 o                         
  -3   4   7         15.58         16.39         1.90 o                         
  -2   4   7       2128.62       2127.39        28.89 o                         
  -1   4   7        122.29        124.35         9.51 o                         
   0   4   7         12.83         13.50         2.40 o                         
   1   4   7        227.63        176.68        15.22 o                         
   2   4   7        261.52        286.06        20.10 o                         
   3   4   7          8.15         11.27         3.81 o                         
   4   4   7         56.37         43.53         3.31 o                         
   5   4   7        156.36        158.78         6.58 o                         
   6   4   7         51.71         67.72         4.11 o                         
   7   4   7         24.66         32.00         3.99 o                         
  -5   5   7         86.15         87.72         4.85 o                         
  -4   5   7          4.74          5.33         2.14 o                         
  -3   5   7         22.93         22.06         2.15 o                         
  -2   5   7         27.34         29.87         3.54 o                         
  -1   5   7         22.63         27.14         2.61 o                         
   0   5   7         84.01         85.18         6.16 o                         
   1   5   7        457.17        404.90        24.14 o                         
   2   5   7        134.54        145.56        14.89 o                         
   3   5   7        164.40        155.53        16.19 o                         
   4   5   7        237.88        226.59         7.61 o                         
   5   5   7         50.72         50.80         3.64 o                         
   6   5   7          0.55          0.06         0.54 o                         
   7   5   7         57.85         61.39         5.59 o                         
  -5   6   7          1.81          2.78         0.94 o                         
  -4   6   7         37.11         35.50         3.07 o                         
  -3   6   7         78.48         76.87         4.08 o                         
  -2   6   7         12.13         10.40         1.83 o                         
  -1   6   7        121.98        120.66         6.42 o                         
   0   6   7        109.71         89.49         8.18 o                         
   1   6   7        157.30        123.73        14.09 o                         
   2   6   7         17.19         17.31         5.70 o                         
   3   6   7         92.16         98.06         4.97 o                         
   4   6   7        203.38        186.56         6.91 o                         
   5   6   7         20.41         20.18         2.22 o                         
   6   6   7         60.58         68.90         3.94 o                         
   7   6   7         12.72         14.10         2.68 o                         
  -4   7   7         39.62         47.54         2.79 o                         
  -3   7   7         38.02         32.73         2.75 o                         
  -2   7   7          4.09          3.35         0.90 o                         
  -1   7   7         63.12         47.73         8.18 o                         
   0   7   7        125.86        119.24         4.42 o                         
   1   7   7         20.59         17.63         4.29 o                         
   2   7   7          4.11          4.36         1.12 o                         
   3   7   7         87.01         97.28         7.17 o                         
   4   7   7        313.44        319.44        14.12 o                         
   5   7   7          0.44         -1.00         1.00 o                         
   6   7   7         61.36         67.23         5.24 o                         
   7   7   7         94.00        126.62         7.39 o                         
  -4   8   7          2.48          0.46         0.53 o                         
  -3   8   7         68.37         63.87         3.26 o                         
  -2   8   7         10.49          8.34         1.39 o                         
  -1   8   7          0.08         -0.03         0.87 o                         
   0   8   7        232.75        200.43         5.81 o                         
   1   8   7          5.17          6.72         1.23 o                         
   2   8   7         15.30         12.55         1.99 o                         
   3   8   7         58.20         50.79         5.39 o                         
   4   8   7        276.45        288.57        12.77 o                         
   5   8   7         34.85         38.88         4.49 o                         
   6   8   7          4.13          4.82         1.33 o                         
   7   8   7        312.50        397.02        11.66 o                         
  -3   9   7         15.47         16.95         2.05 o                         
  -2   9   7          0.04          1.36         0.70 o                         
  -1   9   7          8.97          8.66         1.95 o                         
   0   9   7        298.57        288.29         6.97 o                         
   1   9   7         17.68         18.77         3.07 o                         
   2   9   7         39.85         35.58         4.74 o                         
   3   9   7         24.21         18.06         3.22 o                         
   4   9   7         22.92         23.15         3.70 o                         
   5   9   7         15.64         13.23         2.66 o                         
   6   9   7         95.53         85.47         5.55 o                         
  -2  10   7         32.76         36.73         2.55 o                         
  -1  10   7         20.61         22.10         4.19 o                         
   0  10   7        136.41        156.60         6.12 o                         
   1  10   7         51.13         52.62         3.64 o                         
   2  10   7         44.28         44.63         5.53 o                         
   3  10   7        209.96        212.17        10.13 o                         
   4  10   7          0.49          0.26         0.90 o                         
   5  10   7          4.19          2.76         1.74 o                         
  -2  11   7          7.08         11.53         1.16 o                         
  -1  11   7         46.11         56.90         5.74 o                         
   0  11   7          5.58          6.50         1.22 o                         
   1  11   7          3.23          3.30         0.93 o                         
   2  11   7          0.08          0.70         0.90 o                         
   3  11   7          0.51         -0.41         0.86 o                         
   4  11   7          6.07          7.15         1.34 o                         
   5  11   7          2.21          1.48         0.69 o                         
  -1  12   7          0.29          0.55         1.14 o                         
   0  12   7         20.65         28.28         2.02 o                         
   1  12   7          0.03         -0.44         0.44 o                         
   2  12   7          5.35          5.82         1.70 o                         
   3  12   7         16.14         15.87         2.42 o                         
   4  12   7         40.14         38.39         2.34 o                         
   2  13   7         22.47         21.32         2.15 o                         
   3  13   7         37.72         44.85         3.12 o                         
  -2  -7   8         18.65         22.79         2.72 o                         
  -1  -7   8         12.06         14.44         1.56 o                         
   0  -7   8         10.00          9.48         2.04 o                         
   1  -7   8         25.06         21.24         2.04 o                         
   2  -7   8        131.32        141.42        12.81 o                         
  -3  -6   8          9.26         10.52         1.81 o                         
  -2  -6   8          0.99         -0.34         1.04 o                         
  -1  -6   8         45.67         41.95         3.04 o                         
   0  -6   8          0.24         -0.61         0.61 o                         
   1  -6   8          1.79          4.31         1.01 o                         
   2  -6   8         62.17         74.92         4.49 o                         
   3  -6   8          0.53          1.72         0.79 o                         
  -4  -5   8         66.22         53.52         3.73 o                         
  -3  -5   8         14.20         12.89         2.21 o                         
  -2  -5   8          0.16         -1.26         1.26 o                         
  -1  -5   8          0.83          1.54         1.26 o                         
   0  -5   8         15.98         14.21         1.71 o                         
   1  -5   8        139.08        143.39         6.88 o                         
   2  -5   8          3.17          2.57         1.38 o                         
   3  -5   8         41.35         43.91         3.61 o                         
   4  -5   8          0.22          0.95         0.95 o                         
  -4  -4   8         54.06         50.26         4.50 o                         
  -3  -4   8          2.14          2.82         1.13 o                         
  -2  -4   8          5.56          5.27         1.52 o                         
  -1  -4   8         96.47         91.30         6.79 o                         
   0  -4   8        145.18        147.47         8.50 o                         
   1  -4   8         38.76         32.51         4.01 o                         
   2  -4   8         11.38         10.36         2.03 o                         
   3  -4   8          2.71          3.55         0.87 o                         
   4  -4   8         87.53         84.03         5.01 o                         
   5  -4   8         12.55         12.17         1.66 o                         
  -5  -3   8         18.54         21.52         2.74 o                         
  -4  -3   8          3.35          2.85         1.66 o                         
  -3  -3   8          3.12          2.69         0.83 o                         
  -2  -3   8        122.91        119.79         7.87 o                         
  -1  -3   8         11.28          8.30         2.12 o                         
   0  -3   8         25.89         24.17         3.47 o                         
   1  -3   8        336.03        304.39        12.04 o                         
   2  -3   8          7.91          6.30         1.74 o                         
   3  -3   8         12.69         10.73         2.33 o                         
   4  -3   8         55.73         51.83         4.38 o                         
   5  -3   8          0.38          0.66         0.89 o                         
  -5  -2   8          1.10          2.34         1.20 o                         
  -4  -2   8          4.77          2.19         1.45 o                         
  -3  -2   8         13.92         15.61         1.96 o                         
  -2  -2   8        228.20        200.50         9.37 o                         
  -1  -2   8         32.74         23.05         2.37 o                         
   0  -2   8         17.07         11.32         2.40 o                         
   1  -2   8         26.35         19.68         2.12 o                         
   2  -2   8         11.37          8.98         2.03 o                         
   3  -2   8          1.06          0.45         0.66 o                         
   4  -2   8         50.92         45.49         4.33 o                         
   5  -2   8         92.78         70.67         5.28 o                         
  -5  -1   8         13.32          7.24         1.79 o                         
  -4  -1   8          3.03          2.13         0.80 o                         
  -3  -1   8        398.39        402.54         8.98 o                         
  -2  -1   8         47.99         49.91         3.19 o                         
  -1  -1   8        183.10        171.53         6.07 o                         
   0  -1   8          9.63          9.41         1.45 o                         
   1  -1   8         73.85         66.89         5.13 o                         
   2  -1   8        647.47        631.97        15.91 o                         
   3  -1   8         34.65         30.83         3.60 o                         
   4  -1   8          0.78         -0.34         0.75 o                         
   5  -1   8         10.98         10.03         1.56 o                         
   6  -1   8          1.37          1.78         0.96 o                         
  -5   0   8          1.65          1.29         0.51 o                         
  -4   0   8          7.57          5.64         1.46 o                         
  -3   0   8        194.78        196.80         6.33 o                         
  -2   0   8         28.29         41.46         2.84 o                         
  -1   0   8         49.83         41.38         2.90 o                         
   0   0   8         11.17          8.13         1.21 o                         
   1   0   8        223.91        240.66         7.33 o                         
   2   0   8         36.11         32.29         3.59 o                         
   3   0   8        101.20         87.19         5.94 o                         
   4   0   8         37.90         38.11         4.77 o                         
   5   0   8         30.08         31.11         3.98 o                         
   6   0   8          7.21          6.77         1.79 o                         
  -5   1   8         31.08         31.13         3.82 o                         
  -4   1   8          6.53          7.38         1.17 o                         
  -3   1   8         12.31         13.16         1.60 o                         
  -2   1   8         64.55         63.91         3.61 o                         
  -1   1   8          0.14          0.01         0.38 o                         
   0   1   8        189.70        183.52        17.31 o                         
   1   1   8          8.30          8.29         3.61 o                         
   2   1   8         39.91         29.32         7.82 o                         
   3   1   8          5.73          5.69         1.63 o                         
   4   1   8         68.41         71.11         6.86 o                         
   5   1   8         21.02         22.02         3.61 o                         
   6   1   8          3.48          2.88         1.46 o                         
  -5   2   8          9.40          7.06         1.42 o                         
  -4   2   8         25.96         28.10         2.30 o                         
  -3   2   8         50.27         49.75         3.20 o                         
  -2   2   8         11.90         11.64         2.28 o                         
  -1   2   8          0.98          0.74         0.97 o                         
   0   2   8        248.82        263.25        20.59 o                         
   1   2   8          7.57          7.19         2.46 o                         
   2   2   8          7.48          9.95         3.47 o                         
   3   2   8        683.24        734.68        18.77 o                         
   4   2   8         56.74         54.94         3.95 o                         
   5   2   8         56.39         50.69         5.45 o                         
   6   2   8          3.55          3.00         1.76 o                         
   7   2   8         27.13         26.20         2.98 o                         
  -5   3   8          6.08          4.69         1.24 o                         
  -4   3   8         13.37         13.03         1.58 o                         
  -3   3   8          1.70          2.82         2.47 o                         
  -2   3   8          2.30          5.10         1.26 o                         
  -1   3   8        212.75        210.91         5.15 o                         
   0   3   8          4.53          5.67         4.22 o                         
   1   3   8        368.08        382.00        16.80 o                         
   2   3   8          1.27          2.87         2.31 o                         
   3   3   8        811.96        903.48        13.62 o                         
   4   3   8         21.27         21.94         2.49 o                         
   5   3   8        163.46        162.58         6.70 o                         
   6   3   8        172.20        191.79         9.91 o                         
   7   3   8         17.49         26.56         3.16 o                         
  -5   4   8          1.08          0.47         0.43 o                         
  -4   4   8         25.89         25.94         3.02 o                         
  -3   4   8          0.80          2.06         0.77 o                         
  -2   4   8        295.44        282.50        10.79 o                         
  -1   4   8        122.94        123.36         6.74 o                         
   0   4   8          3.02          0.42         3.28 o                         
   1   4   8        109.12         91.71        11.58 o                         
   2   4   8         92.05        108.87        13.05 o                         
   3   4   8        310.18        332.37        11.87 o                         
   4   4   8         89.41         80.23         4.66 o                         
   5   4   8          0.07          0.14         0.75 o                         
   6   4   8        139.62        155.56         8.82 o                         
   7   4   8         49.43         62.26         3.38 o                         
  -5   5   8          2.47          1.23         0.51 o                         
  -4   5   8          1.73          1.44         0.88 o                         
  -3   5   8        301.75        317.34         7.92 o                         
  -2   5   8          8.08          8.44         1.98 o                         
  -1   5   8        382.24        418.07        12.88 o                         
   0   5   8        366.91        356.53         7.20 o                         
   1   5   8        173.73        164.13         9.16 o                         
   2   5   8          2.87          4.14         1.24 o                         
   3   5   8         12.88         17.89         2.90 o                         
   4   5   8        118.49        121.69         5.71 o                         
   5   5   8         15.44         11.16         1.77 o                         
   6   5   8         22.31         26.62         2.44 o                         
   7   5   8        110.01        133.65         7.34 o                         
  -4   6   8         18.56         20.23         2.34 o                         
  -3   6   8         66.47         70.81         9.01 o                         
  -2   6   8          3.67          2.13         1.01 o                         
  -1   6   8          1.04          3.14         1.47 o                         
   0   6   8         26.90         23.37         1.91 o                         
   1   6   8        236.91        239.83        18.15 o                         
   2   6   8         42.22         44.65         3.44 o                         
   3   6   8        114.01        118.47         5.57 o                         
   4   6   8          2.08          1.02         0.63 o                         
   5   6   8         77.04         71.08         4.17 o                         
   6   6   8        100.46        110.93         4.81 o                         
   7   6   8         47.06         50.26         4.55 o                         
  -4   7   8         23.05         22.72         2.14 o                         
  -3   7   8          9.01         10.65         1.88 o                         
  -2   7   8          2.52          1.11         0.85 o                         
  -1   7   8         61.56         55.69         6.47 o                         
   0   7   8        333.31        318.28         7.21 o                         
   1   7   8         80.04         90.52         7.77 o                         
   2   7   8          1.13          0.92         0.70 o                         
   3   7   8         50.26         43.70         3.48 o                         
   4   7   8          3.00          3.25         1.11 o                         
   5   7   8        140.06        146.40         8.56 o                         
   6   7   8          2.15         -0.65         0.69 o                         
   7   7   8         83.06        102.87         6.08 o                         
  -3   8   8         46.28         60.56         4.23 o                         
  -2   8   8          4.22          2.56         1.30 o                         
  -1   8   8         93.59         76.16         4.34 o                         
   0   8   8          2.90          2.98         0.80 o                         
   1   8   8         53.61         44.20         2.75 o                         
   2   8   8         31.06         28.79         3.06 o                         
   3   8   8        180.17        171.89         6.85 o                         
   4   8   8         92.78         94.10         5.03 o                         
   5   8   8        107.62        112.90         6.15 o                         
   6   8   8          3.37          3.68         1.19 o                         
  -3   9   8          2.82          5.11         1.10 o                         
  -2   9   8          0.05         -0.52         0.52 o                         
  -1   9   8        122.12        107.24         5.78 o                         
   0   9   8          2.15          1.26         0.63 o                         
   1   9   8          1.84          1.33         0.59 o                         
   2   9   8        223.82        212.26        10.99 o                         
   3   9   8        107.04        103.80         5.35 o                         
   4   9   8          0.21          0.25         0.81 o                         
   5   9   8          2.54          2.48         1.25 o                         
   6   9   8         83.14         78.81         4.69 o                         
  -2  10   8          4.90          4.93         0.87 o                         
  -1  10   8         12.63         14.02         1.89 o                         
   0  10   8          0.62          2.10         1.15 o                         
   1  10   8          9.26          7.88         1.17 o                         
   2  10   8        149.01        156.50         6.66 o                         
   3  10   8        143.11        140.44         5.88 o                         
   4  10   8          0.58         -0.37         0.66 o                         
   5  10   8          0.52          0.07         0.46 o                         
  -1  11   8         11.38         17.22         1.84 o                         
   0  11   8         44.93         51.70         2.96 o                         
   1  11   8         38.89         40.08         2.24 o                         
   2  11   8          5.47          6.87         1.73 o                         
   3  11   8        211.62        219.82        12.04 o                         
   4  11   8         18.99         15.46         1.75 o                         
   5  11   8         13.44         10.11         1.62 o                         
   0  12   8          0.60          2.59         0.59 o                         
   1  12   8         17.77         15.47         1.28 o                         
   2  12   8          4.26          6.00         1.39 o                         
   3  12   8         26.84         37.46         3.43 o                         
   4  12   8         16.92         16.03         2.12 o                         
  -2  -6   9         20.38         23.00         2.57 o                         
  -1  -6   9         74.78         88.96         5.45 o                         
   0  -6   9          4.54          4.51         0.76 o                         
   1  -6   9         56.00         63.13         2.70 o                         
   2  -6   9          5.46          7.27         1.24 o                         
  -3  -5   9         42.17         50.27         3.61 o                         
  -2  -5   9         20.61         20.28         2.84 o                         
  -1  -5   9        168.85        158.35        16.52 o                         
   0  -5   9          0.03          0.24         0.56 o                         
   1  -5   9         25.36         27.44         2.11 o                         
   2  -5   9          1.28          1.52         0.86 o                         
   3  -5   9         11.76         11.07         1.61 o                         
  -3  -4   9          0.34          0.20         0.48 o                         
  -2  -4   9         27.35         27.18         3.49 o                         
  -1  -4   9         91.27         93.07         6.62 o                         
   0  -4   9         14.20         12.52         2.40 o                         
   1  -4   9         13.17         14.18         1.68 o                         
   2  -4   9         61.24         70.61         5.01 o                         
   3  -4   9          1.08         -0.11         0.90 o                         
   4  -4   9          2.00          2.00         0.58 o                         
  -4  -3   9          2.42          2.91         1.04 o                         
  -3  -3   9         10.57          8.47         1.42 o                         
  -2  -3   9         25.47         25.80         3.55 o                         
  -1  -3   9          4.29          3.03         1.20 o                         
   0  -3   9         34.02         34.67         4.14 o                         
   1  -3   9         22.37         21.36         3.21 o                         
   2  -3   9         14.01         11.47         2.18 o                         
   3  -3   9          1.99          2.93         0.88 o                         
   4  -3   9         98.46         89.17         7.84 o                         
  -4  -2   9          2.54          2.27         1.19 o                         
  -3  -2   9          1.76          0.91         1.03 o                         
  -2  -2   9          0.42          0.45         1.10 o                         
  -1  -2   9          0.48         -0.79         1.47 o                         
   0  -2   9         93.54         96.34         6.79 o                         
   1  -2   9        215.46        213.81        16.53 o                         
   2  -2   9          7.71          5.51         1.74 o                         
   3  -2   9         31.20         29.31         3.32 o                         
   4  -2   9         36.44         36.35         2.55 o                         
   5  -2   9        108.35         83.12         4.57 o                         
  -5  -1   9         41.16         44.81         3.44 o                         
  -4  -1   9          6.22         -0.69         1.44 o                         
  -3  -1   9         19.73         19.74         2.05 o                         
  -2  -1   9         32.93         31.75         3.76 o                         
  -1  -1   9          6.74          4.19         1.04 o                         
   0  -1   9         65.01         61.22         3.79 o                         
   1  -1   9          2.39          2.09         0.95 o                         
   2  -1   9         67.28         53.20         4.87 o                         
   3  -1   9         23.30         23.39         3.14 o                         
   4  -1   9         84.05         70.80         3.85 o                         
   5  -1   9        126.78        130.71         6.91 o                         
  -5   0   9          3.45          3.55         1.12 o                         
  -4   0   9         39.22         40.36         2.81 o                         
  -3   0   9         22.61         24.87         2.22 o                         
  -2   0   9          1.73          3.97         1.57 o                         
  -1   0   9          0.15          0.76         0.61 o                         
   0   0   9         32.54         35.70         2.83 o                         
   1   0   9        318.22        345.31         8.64 o                         
   2   0   9         57.84         54.48         4.79 o                         
   3   0   9         86.44         80.24         6.18 o                         
   4   0   9        130.50        139.22         8.98 o                         
   5   0   9          0.26         -0.19         1.23 o                         
   6   0   9          0.19          0.37         0.63 o                         
  -4   1   9         22.47         19.37         1.76 o                         
  -3   1   9         46.05         50.27         3.15 o                         
  -2   1   9         29.37         33.43         3.99 o                         
  -1   1   9          8.89          7.33         1.33 o                         
   0   1   9         45.68         45.90         3.16 o                         
   1   1   9         96.24        118.32         4.97 o                         
   2   1   9         45.13         47.85         3.20 o                         
   3   1   9         26.27         27.49         3.32 o                         
   4   1   9         10.21         10.01         2.73 o                         
   5   1   9          5.13          5.49         1.63 o                         
   6   1   9         10.93         13.59         2.27 o                         
  -4   2   9          5.23          6.97         1.10 o                         
  -3   2   9         52.52         56.87         3.32 o                         
  -2   2   9         42.10         46.88         3.18 o                         
  -1   2   9        135.69        127.68         4.28 o                         
   0   2   9         33.11         27.34         2.10 o                         
   1   2   9        319.25        363.88         8.66 o                         
   2   2   9         14.46         10.89         1.58 o                         
   3   2   9        236.58        249.80         9.82 o                         
   4   2   9         20.63         19.47         2.45 o                         
   5   2   9          3.91          3.94         1.29 o                         
   6   2   9        154.79        170.70         8.36 o                         
  -4   3   9          0.14          0.87         0.39 o                         
  -3   3   9         23.04         24.07         2.18 o                         
  -2   3   9          3.39          2.76         0.87 o                         
  -1   3   9        126.61        117.89         4.14 o                         
   0   3   9         16.87         16.64         1.49 o                         
   1   3   9        199.63        213.20         5.38 o                         
   2   3   9         95.93         86.21         4.30 o                         
   3   3   9         23.61         27.45         2.45 o                         
   4   3   9         10.81          6.30         1.39 o                         
   5   3   9         10.11         10.79         1.78 o                         
   6   3   9        127.61        129.54         7.54 o                         
  -4   4   9          0.79          0.80         0.44 o                         
  -3   4   9         16.54         14.09         2.27 o                         
  -2   4   9        442.32        491.27        10.22 o                         
  -1   4   9         58.92         60.63         3.58 o                         
   0   4   9        399.44        397.28         7.36 o                         
   1   4   9         11.41          7.72         1.35 o                         
   2   4   9          8.05          5.16         0.82 o                         
   3   4   9        273.81        299.79         8.28 o                         
   4   4   9         11.05          7.36         1.45 o                         
   5   4   9         17.27         17.23         2.15 o                         
   6   4   9        107.14        112.23         7.02 o                         
  -4   5   9          4.57          7.19         1.50 o                         
  -3   5   9         93.18        100.37         6.00 o                         
  -2   5   9         64.55         77.01         4.06 o                         
  -1   5   9         40.33         47.48         4.44 o                         
   0   5   9        264.46        266.89         6.15 o                         
   1   5   9        157.63        160.10         5.90 o                         
   2   5   9        112.47        117.28         7.43 o                         
   3   5   9        140.51        138.11         6.11 o                         
   4   5   9         37.08         37.35         2.50 o                         
   5   5   9         14.20         14.61         1.93 o                         
   6   5   9         70.23         79.34         5.60 o                         
  -4   6   9         17.85         15.88         2.08 o                         
  -3   6   9          4.83          6.91         1.66 o                         
  -2   6   9         10.15         18.07         2.65 o                         
  -1   6   9        281.83        311.33        11.27 o                         
   0   6   9          1.67          0.86         0.69 o                         
   1   6   9         77.09         80.81         4.33 o                         
   2   6   9        162.85        174.41         9.37 o                         
   3   6   9        150.47        147.88         8.54 o                         
   4   6   9         33.02         34.09         2.88 o                         
   5   6   9          1.82          1.03         0.71 o                         
   6   6   9         46.51         50.95         3.06 o                         
  -3   7   9          3.15          2.99         1.18 o                         
  -2   7   9         14.05         10.80         2.08 o                         
  -1   7   9         13.71         11.14         2.16 o                         
   0   7   9          3.21          1.46         0.85 o                         
   1   7   9          0.68          0.04         0.71 o                         
   2   7   9        149.36        155.56         8.90 o                         
   3   7   9        104.81        102.70         7.24 o                         
   4   7   9         60.48         56.45         5.32 o                         
   5   7   9         13.34         16.03         2.89 o                         
   6   7   9         15.90         15.92         2.38 o                         
  -3   8   9          0.89          0.99         0.70 o                         
  -2   8   9          3.42          3.13         1.01 o                         
  -1   8   9         56.88         48.96         8.62 o                         
   0   8   9         24.27         23.96         1.95 o                         
   1   8   9          0.55         -0.70         0.95 o                         
   2   8   9        155.42        147.92         8.97 o                         
   3   8   9          0.76         -0.80         1.48 o                         
   4   8   9         13.29         12.72         2.58 o                         
   5   8   9          2.57          2.01         1.17 o                         
   6   8   9         29.27         33.19         3.15 o                         
  -2   9   9          6.26          9.09         1.62 o                         
  -1   9   9         49.22         42.55         2.91 o                         
   0   9   9         88.48         69.87         3.18 o                         
   1   9   9          0.09         -0.42         0.82 o                         
   2   9   9         37.47         30.73         3.94 o                         
   3   9   9         17.58          9.97         2.28 o                         
   4   9   9          2.84          1.95         1.27 o                         
   5   9   9         80.66         80.02         5.56 o                         
   6   9   9         26.58         28.29         2.58 o                         
  -2  10   9         38.69         50.40         2.25 o                         
  -1  10   9         25.64         25.92         2.04 o                         
   0  10   9          0.24          0.12         0.56 o                         
   1  10   9          0.70         -0.11         0.98 o                         
   2  10   9         69.00         73.84         5.81 o                         
   3  10   9          8.19          3.93         1.47 o                         
   4  10   9         28.94         17.94         2.56 o                         
   5  10   9         28.82         27.40         3.00 o                         
  -1  11   9          4.95          6.18         1.08 o                         
   0  11   9          0.50          0.18         0.61 o                         
   1  11   9         31.10         32.59         3.17 o                         
   2  11   9         60.32         70.42         5.11 o                         
   3  11   9          0.01          0.14         1.11 o                         
   4  11   9         27.82         26.88         2.88 o                         
   2  12   9         26.00         29.16         2.66 o                         
   3  12   9          0.14         -0.66         0.66 o                         
  -2  -5  10         96.11        118.44         5.27 o                         
  -1  -5  10          2.82          1.57         0.53 o                         
   0  -5  10         28.46         29.74         2.49 o                         
   1  -5  10         53.11         65.47         4.08 o                         
   2  -5  10          6.30          5.81         1.14 o                         
  -2  -4  10         60.10         62.97         4.59 o                         
  -1  -4  10          1.63          1.66         1.13 o                         
   0  -4  10         55.39         52.68         2.95 o                         
   1  -4  10         17.60         16.58         1.61 o                         
   2  -4  10          7.38          6.92         1.46 o                         
   3  -4  10         12.75         13.02         1.73 o                         
  -3  -3  10         39.76         34.88         2.14 o                         
  -2  -3  10         36.36         35.76         3.72 o                         
  -1  -3  10         76.03         84.37         6.04 o                         
   0  -3  10        149.20        156.26         8.19 o                         
   1  -3  10          1.30          0.22         0.64 o                         
   2  -3  10         74.03         81.46         5.17 o                         
   3  -3  10         60.21         63.61         4.22 o                         
   4  -3  10         12.76         13.47         1.52 o                         
  -3  -2  10         72.51         62.38         3.28 o                         
  -2  -2  10          0.14          1.18         0.82 o                         
  -1  -2  10          4.12          2.80         1.45 o                         
   0  -2  10        124.22        136.70         7.95 o                         
   1  -2  10         17.59         18.80         2.95 o                         
   2  -2  10        137.78        126.63         6.99 o                         
   3  -2  10         41.70         42.51         2.76 o                         
   4  -2  10          2.46          3.74         1.08 o                         
  -4  -1  10          1.71         -0.54         0.89 o                         
  -3  -1  10          0.50          1.23         0.85 o                         
  -2  -1  10         43.05         45.15         4.54 o                         
   0  -1  10        108.74        107.04         6.96 o                         
   1  -1  10         54.34         62.38         3.77 o                         
   2  -1  10         38.78         33.69         3.84 o                         
   3  -1  10         18.20         16.88         1.95 o                         
   4  -1  10         41.85         44.26         4.17 o                         
   5  -1  10          3.44          2.48         0.85 o                         
  -4   0  10         23.00         18.01         2.64 o                         
  -3   0  10          3.28          2.24         0.84 o                         
  -2   0  10         71.05         65.54         5.24 o                         
  -1   0  10        214.78        219.81         6.99 o                         
   0   0  10        146.84        168.06         6.18 o                         
   1   0  10         11.27          8.17         2.02 o                         
   2   0  10          0.21          0.77         0.91 o                         
   3   0  10          1.20          0.52         1.40 o                         
   4   0  10         32.52         31.44         4.04 o                         
   5   0  10          5.10          3.36         1.06 o                         
  -4   1  10         16.23         14.16         2.30 o                         
  -3   1  10          0.31          0.51         0.90 o                         
  -2   1  10         13.72         14.05         2.53 o                         
  -1   1  10         37.86         42.85         3.06 o                         
   0   1  10         62.87         86.45         4.42 o                         
   1   1  10         74.58         82.11         4.30 o                         
   2   1  10        100.41        128.13         7.41 o                         
   3   1  10        336.10        357.72        11.84 o                         
   4   1  10        235.34        240.89        11.58 o                         
   5   1  10         19.99         24.67         3.33 o                         
   6   1  10          7.76          6.60         1.34 o                         
  -4   2  10         12.88         12.03         2.74 o                         
  -3   2  10         66.41         80.71         5.43 o                         
  -2   2  10         10.33          8.65         2.17 o                         
  -1   2  10         23.11         25.71         2.46 o                         
   0   2  10         13.78         18.89         2.10 o                         
   1   2  10         52.67         59.63         3.61 o                         
   2   2  10        315.84        353.66        12.32 o                         
   3   2  10          4.89          4.97         1.57 o                         
   4   2  10         88.41         82.73         7.05 o                         
   5   2  10         53.62         59.44         5.30 o                         
   6   2  10         11.11         12.40         2.04 o                         
  -4   3  10        106.04        100.63        21.60 o                         
  -3   3  10         40.98         44.80         4.13 o                         
  -2   3  10         30.20         29.77         2.52 o                         
  -1   3  10         21.70         20.56         1.72 o                         
   0   3  10         48.37         52.93         2.79 o                         
   1   3  10         99.03         92.87         4.51 o                         
   2   3  10         12.18         12.15         2.21 o                         
   3   3  10         32.23         43.06         3.10 o                         
   4   3  10        230.00        246.42        16.68 o                         
   5   3  10         16.63         15.60         2.81 o                         
   6   3  10          0.80          0.88         0.67 o                         
  -4   4  10         31.34         35.83         2.76 o                         
  -3   4  10          6.01          5.53         1.03 o                         
  -2   4  10          4.11          4.15         1.17 o                         
  -1   4  10          9.76          8.59         1.07 o                         
   0   4  10        145.68        154.01         4.82 o                         
   1   4  10        112.38        116.39         4.13 o                         
   2   4  10          0.76          0.80         0.53 o                         
   3   4  10         48.44         57.83         3.60 o                         
   4   4  10         25.33         26.22         2.65 o                         
   5   4  10        160.36        182.29         6.48 o                         
   6   4  10          0.94          1.51         1.02 o                         
  -3   5  10          1.24          1.19         0.75 o                         
  -2   5  10          3.62          3.94         1.36 o                         
  -1   5  10          6.62          9.10         1.56 o                         
   0   5  10          7.65          8.18         1.03 o                         
   1   5  10         11.29         10.60         1.55 o                         
   2   5  10         64.41         71.35         3.22 o                         
   3   5  10         38.31         37.71         2.94 o                         
   4   5  10         38.06         35.15         2.36 o                         
   5   5  10          9.92          8.45         1.42 o                         
   6   5  10         21.11         20.81         2.64 o                         
  -3   6  10          3.50          4.61         1.56 o                         
  -2   6  10         44.58         51.15         4.40 o                         
  -1   6  10         79.62         78.55         4.24 o                         
   0   6  10         59.23         57.08         2.48 o                         
   1   6  10         56.28         54.50         3.81 o                         
   2   6  10          2.19          4.90         1.59 o                         
   3   6  10         10.69          8.32         1.57 o                         
   4   6  10         23.39         23.35         2.49 o                         
   5   6  10         22.46         22.60         2.58 o                         
   6   6  10         64.08         60.43         4.03 o                         
  -3   7  10          2.32          1.68         0.58 o                         
  -2   7  10         42.85         44.86         2.74 o                         
  -1   7  10         41.80         41.77         3.83 o                         
   0   7  10         18.86         16.67         1.52 o                         
   1   7  10        144.92        164.14         6.08 o                         
   2   7  10         57.15         53.94         5.07 o                         
   3   7  10          7.47          6.88         1.80 o                         
   4   7  10         13.46         12.25         1.69 o                         
   5   7  10         39.16         42.20         4.14 o                         
   6   7  10         13.47         10.96         1.79 o                         
  -2   8  10          3.68          4.15         0.87 o                         
  -1   8  10         23.92         23.43         2.05 o                         
   0   8  10         24.17         19.49         1.57 o                         
   1   8  10         18.46         14.44         1.79 o                         
   2   8  10        115.20        103.79         7.06 o                         
   3   8  10         16.72         14.71         2.71 o                         
   4   8  10          9.75          9.02         1.53 o                         
   5   8  10         30.66         30.90         3.43 o                         
   6   8  10          0.39          0.61         0.52 o                         
  -2   9  10          1.35          0.35         0.56 o                         
  -1   9  10          0.79          1.36         0.66 o                         
   0   9  10          1.55          1.81         1.24 o                         
   1   9  10        141.64        137.80         5.08 o                         
   2   9  10         15.98         16.16         2.54 o                         
   3   9  10          0.21         -1.19         1.19 o                         
   4   9  10         15.53         15.60         1.78 o                         
   5   9  10          2.15          1.91         0.80 o                         
  -1  10  10          0.08          0.42         0.43 o                         
   0  10  10          0.65          0.84         0.96 o                         
   1  10  10          2.51         -0.60         0.60 o                         
   2  10  10         96.22         85.67         5.70 o                         
   3  10  10          5.19          2.67         0.96 o                         
   4  10  10         48.06         38.74         2.51 o                         
   5  10  10         33.62         27.72         2.62 o                         
   1  11  10          5.85          3.61         0.93 o                         
   2  11  10         18.90         20.97         2.44 o                         
   3  11  10         59.43         58.57         4.03 o                         
   4  11  10          3.05          2.06         0.62 o                         
  -1  -4  11        151.23        170.39         6.30 o                         
   0  -4  11         73.77         77.21         6.20 o                         
   1  -4  11         28.22         30.95         2.37 o                         
  -2  -3  11          0.02         -0.26         0.53 o                         
  -1  -3  11         50.96         59.57         4.35 o                         
   0  -3  11         80.62         72.25         4.93 o                         
   1  -3  11          5.60          6.20         0.92 o                         
   2  -3  11          7.06          7.65         1.39 o                         
  -2  -2  11          1.02          0.32         0.76 o                         
  -1  -2  11         22.46         24.81         3.02 o                         
   0  -2  11         72.45         80.64         5.51 o                         
   1  -2  11          7.69          6.71         1.11 o                         
   2  -2  11         21.29         19.10         2.37 o                         
   3  -2  11        170.99        171.80         6.29 o                         
  -3  -1  11        116.59        117.02         5.79 o                         
  -2  -1  11          0.49         -0.57         0.96 o                         
  -1  -1  11         43.41         45.77         4.32 o                         
   0  -1  11          0.53          0.91         0.91 o                         
   1  -1  11          1.59          1.30         1.19 o                         
   2  -1  11         16.51         15.26         2.24 o                         
   3  -1  11        145.93        132.81         4.56 o                         
   4  -1  11          0.37         -0.29         0.82 o                         
  -3   0  11         84.04         79.25         5.31 o                         
  -2   0  11          6.00          5.68         1.82 o                         
   0   0  11         13.50         10.20         2.30 o                         
   1   0  11         26.66         28.11         3.51 o                         
   2   0  11        119.37        126.96         7.14 o                         
   3   0  11         37.73         32.87         2.52 o                         
   4   0  11          0.31          0.71         0.91 o                         
  -3   1  11         14.65         15.79         1.99 o                         
  -2   1  11          7.90          6.37         1.67 o                         
  -1   1  11        105.33        111.47         4.75 o                         
   0   1  11         35.58         38.12         2.89 o                         
   1   1  11         18.07         25.65         3.33 o                         
   2   1  11         77.23         88.03         5.95 o                         
   3   1  11          2.56          3.49         1.04 o                         
   4   1  11         16.34         17.39         2.90 o                         
   5   1  11        109.85        118.01         5.87 o                         
  -3   2  11         11.52         12.11         1.90 o                         
  -2   2  11         26.42         29.49         3.32 o                         
  -1   2  11         47.21         54.67         3.31 o                         
   0   2  11         11.07         16.88         1.91 o                         
   1   2  11         34.08         44.79         3.10 o                         
   2   2  11         76.03         94.42         6.22 o                         
   3   2  11        506.22        560.76        14.51 o                         
   4   2  11         79.67         91.71         6.81 o                         
   5   2  11         58.97         56.37         4.46 o                         
  -3   3  11          0.28          1.62         0.98 o                         
  -2   3  11         37.72         36.11         3.80 o                         
  -1   3  11        162.30        183.74         6.02 o                         
   0   3  11        114.17        123.06         5.09 o                         
   1   3  11        137.54        148.62         5.63 o                         
   2   3  11          0.88          0.70         1.13 o                         
   3   3  11        243.07        275.53        10.44 o                         
   4   3  11         98.58        101.26         7.15 o                         
   5   3  11          3.61          0.06         0.97 o                         
  -3   4  11          8.91         14.52         2.02 o                         
  -2   4  11         27.93         33.69         3.70 o                         
  -1   4  11        224.66        247.30         7.17 o                         
   0   4  11         14.49         14.95         1.48 o                         
   1   4  11         32.94         33.13         2.62 o                         
   2   4  11        106.69        126.11         7.35 o                         
   3   4  11         26.29         27.63         2.42 o                         
   4   4  11         47.85         50.14         2.56 o                         
   5   4  11         77.45         79.46         5.50 o                         
  -3   5  11          0.48          0.87         0.79 o                         
  -2   5  11          2.37          2.94         0.87 o                         
  -1   5  11        140.18        146.07         7.78 o                         
   0   5  11         29.52         32.26         2.16 o                         
   1   5  11         29.01         25.76         2.29 o                         
   2   5  11        177.27        203.42         9.42 o                         
   3   5  11         15.44         15.06         1.52 o                         
   4   5  11         43.78         41.82         2.45 o                         
   5   5  11         88.03         95.06         5.79 o                         
  -3   6  11          0.53          0.34         0.43 o                         
  -2   6  11          5.88          6.02         0.99 o                         
  -1   6  11         10.48         11.55         1.53 o                         
   0   6  11          1.92          2.80         0.76 o                         
   1   6  11          1.94          3.50         0.93 o                         
   2   6  11         25.49         25.91         3.41 o                         
   3   6  11          7.64          5.72         1.09 o                         
   4   6  11         87.52         86.79         4.02 o                         
   5   6  11         71.96         73.20         3.40 o                         
  -2   7  11          7.83          6.74         1.02 o                         
  -1   7  11         22.41         23.22         2.01 o                         
   0   7  11          5.41          5.21         0.83 o                         
   1   7  11         40.33         40.89         2.83 o                         
   2   7  11          0.98          0.63         1.01 o                         
   3   7  11         23.95         21.94         2.19 o                         
   4   7  11         28.24         27.39         2.26 o                         
   5   7  11        171.35        178.19         7.51 o                         
  -2   8  11         17.15         15.30         1.50 o                         
  -1   8  11          3.47          4.15         0.81 o                         
   0   8  11         31.17         29.05         2.12 o                         
   1   8  11         40.87         38.98         2.61 o                         
   2   8  11         11.18          9.91         2.01 o                         
   3   8  11          1.14          1.24         0.60 o                         
   4   8  11         62.25         56.82         4.24 o                         
   5   8  11         48.79         47.65         3.68 o                         
  -1   9  11          0.00          0.00         0.59 o                         
   0   9  11          6.67          6.57         1.51 o                         
   1   9  11         40.99         39.99         2.45 o                         
   2   9  11         27.06         19.11         7.14 o                         
   3   9  11         13.87          7.27         1.15 o                         
   4   9  11         59.94         47.86         4.96 o                         
   5   9  11          7.99          5.57         1.20 o                         
   1  10  11         86.41         81.84         4.29 o                         
   2  10  11          0.00          0.43         0.53 o                         
   3  10  11          0.74          0.36         0.45 o                         
   4  10  11          7.17          5.59         0.81 o                         
  -1  -2  12         50.64         45.56         3.26 o                         
   0  -2  12          1.34          0.77         0.44 o                         
   1  -2  12          3.03          1.93         0.86 o                         
  -1  -1  12         60.27         64.80         4.33 o                         
   0  -1  12         25.05         28.01         2.98 o                         
   1  -1  12          8.36          9.16         1.12 o                         
   2  -1  12        144.39        131.96        12.03 o                         
  -2   0  12        101.57         91.10        11.38 o                         
  -1   0  12          8.20         12.71         2.10 o                         
   0   0  12          3.49          1.71         0.75 o                         
   1   0  12         69.40         84.60         5.30 o                         
   2   0  12         39.94         38.08         3.17 o                         
   3   0  12         26.82         24.67         2.79 o                         
  -2   1  12         64.06         80.76         4.63 o                         
  -1   1  12         17.53         21.02         2.79 o                         
   0   1  12          1.10          1.23         0.90 o                         
   1   1  12         53.53         62.71         4.79 o                         
   2   1  12         47.76         49.09         5.62 o                         
   3   1  12          4.27          2.96         1.24 o                         
   4   1  12         95.26         99.06         5.32 o                         
  -2   2  12         15.51         13.26         1.84 o                         
  -1   2  12         37.00         42.27         3.79 o                         
   0   2  12         28.61         32.75         3.50 o                         
   1   2  12        120.65        145.27         7.37 o                         
   2   2  12         14.51         18.44         2.52 o                         
   3   2  12          6.21          5.50         1.13 o                         
   4   2  12        224.62        239.87         9.10 o                         
  -2   3  12         38.46         39.26         3.18 o                         
  -1   3  12          0.12          0.89         0.50 o                         
   0   3  12          7.74          8.78         1.30 o                         
   1   3  12         15.80         18.32         2.67 o                         
   2   3  12         38.72         40.27         3.86 o                         
   3   3  12          8.53          8.16         1.31 o                         
   4   3  12        455.80        470.47        13.14 o                         
   5   3  12        108.19        113.76         5.26 o                         
  -2   4  12        219.64        230.33         7.68 o                         
  -1   4  12          7.67          7.67         1.67 o                         
   0   4  12          7.76          8.55         1.25 o                         
   1   4  12         50.38         55.17         4.58 o                         
   2   4  12        106.31        117.80         6.64 o                         
   3   4  12         59.71         54.23         3.83 o                         
   4   4  12         34.94         33.48         3.56 o                         
   5   4  12         10.82         10.11         1.70 o                         
  -2   5  12         82.26         81.21         4.40 o                         
  -1   5  12          6.27          6.68         1.61 o                         
   0   5  12         50.00         55.10         4.35 o                         
   1   5  12         51.79         52.85         4.40 o                         
   2   5  12         15.96         14.32         2.36 o                         
   3   5  12         17.50         17.73         2.61 o                         
   4   5  12         32.11         32.82         2.14 o                         
  -2   6  12          0.11          1.12         0.76 o                         
  -1   6  12         35.12         32.80         3.00 o                         
   0   6  12         50.18         52.48         2.81 o                         
   1   6  12         14.15         14.54         2.31 o                         
   2   6  12        132.65        137.17         7.00 o                         
   3   6  12         15.85         15.49         2.22 o                         
   4   6  12         10.59         10.17         1.19 o                         
  -1   7  12          0.81         -0.68         0.70 o                         
   0   7  12         63.62         67.22         3.02 o                         
   1   7  12          9.86          9.73         1.79 o                         
   2   7  12         47.09         50.75         4.17 o                         
   3   7  12         33.56         33.96         2.26 o                         
   4   7  12         28.61         30.27         3.53 o                         
   0   8  12         37.46         35.89         2.94 o                         
   1   8  12         61.16         56.55         3.93 o                         
   2   8  12          4.64          4.40         1.29 o                         
   3   8  12          1.68          1.54         0.59 o                         
   4   8  12         43.70         35.27         1.99 o                         
   1   9  12          1.78          2.97         0.83 o                         
   2   9  12         15.72         12.25         1.82 o                         
   3   9  12         34.30         28.98         2.61 o                         
   0   1  13         26.43         30.18         2.74 o                         
   1   1  13          8.21          5.43         0.80 o                         
   2   1  13          0.17          0.28         0.70 o                         
  -1   2  13          1.39          2.45         0.88 o                         
   0   2  13         14.86         22.30         2.58 o                         
   1   2  13         52.34         56.32         2.77 o                         
   2   2  13          3.72          3.87         1.02 o                         
   3   2  13         51.86         56.93         3.97 o                         
  -1   3  13         39.65         40.05         3.08 o                         
   0   3  13         30.33         25.01         2.53 o                         
   1   3  13         86.93        101.56         5.32 o                         
   2   3  13          3.21          4.87         1.26 o                         
   3   3  13        165.87        165.13         4.56 o                         
   0   4  13         31.00         31.88         2.76 o                         
   1   4  13         34.96         41.15         3.40 o                         
   2   4  13          0.93          1.91         0.57 o                         
   3   4  13         85.83         77.68         3.61 o                         
   0   5  13         86.41         78.48         4.10 o                         
   1   5  13         97.74         98.80         5.16 o                         
   2   5  13         18.83         16.55         2.48 o                         
   3   5  13         47.61         39.59         6.29 o                         
   1   6  13         27.27         23.38         2.46 o                         
   2   6  13         62.07         62.77         4.02 o                         
   3   6  13         44.09         41.55         3.12 o                         
   1   7  13         35.57         34.84         2.70 o                         
   2   7  13          6.05          6.80         1.40 o                         
   3   7  13         42.10         41.42         2.97 o                         
   2   8  13          9.89         11.76         1.57 o                         
                                                                                
