# Supplementary material for: Crystal structures of three 3-chloro-3-methyl-2,6-di­aryl­piperidin-4-ones
Source: Acta Crystallogr E Crystallogr Commun. 2017 Jan 6;73(Pt 2):107–11. doi: 10.1107/S2056989016020661 (PMC5290544; doi:10.1107/S2056989016020661)
Supplement: Supplementary file 3 [file e-73-00107-IIsup3.hkl]

data_II                                                                    
_shelx_title ' ssk-c2_a.res in Pna2(1)'                                         
_shelx_refln_list_code          4                                               
_shelx_F_calc_maximum      138.70                                               
_exptl_crystal_F_000       696.00                                               
_reflns_d_resolution_high  0.8132                                               
                                                                                
loop_                                                                           
 _space_group_symop_operation_xyz                                               
 'x, y, z'                                                                      
 '-x, -y, z+1/2'                                                                
 'x+1/2, -y+1/2, z'                                                             
 '-x+1/2, y+1/2, z+1/2'                                                         
                                                                                
_cell_length_a    13.0578                                                       
_cell_length_b    22.6513                                                       
_cell_length_c     5.9376                                                       
_cell_angle_alpha  90.000                                                       
_cell_angle_beta   90.000                                                       
_cell_angle_gamma  90.000                                                       
                                                                                
_shelx_F_squared_multiplier     1.000                                           
                                                                                
loop_                                                                           
 _refln_index_h                                                                 
 _refln_index_k                                                                 
 _refln_index_l                                                                 
 _refln_F_squared_calc                                                          
 _refln_F_squared_meas                                                          
 _refln_F_squared_sigma                                                         
 _refln_observed_status                                                         
   8   1  -6        200.47        221.30        11.31 o                         
   9   1  -6          8.72          8.52         1.51 o                         
   8   2  -6        359.65        377.94        15.98 o                         
   9   2  -6         11.01         10.38         2.24 o                         
   7   3  -6         36.69         36.43         4.37 o                         
   8   3  -6         80.97         98.20         6.82 o                         
   7   4  -6        225.19        246.71        12.37 o                         
   8   4  -6        120.49        128.12         7.61 o                         
   6   5  -6        176.37        191.75        10.65 o                         
   7   5  -6         34.74         32.68         4.06 o                         
   8   5  -6          1.30          1.18         1.89 o                         
   7   6  -6        236.46        257.05        11.87 o                         
  10   0  -5         24.91         27.50         4.35 o                         
  10   1  -5         57.47         51.28         5.59 o                         
  11   1  -5         20.97         22.41         2.36 o                         
  10   2  -5          2.40          2.28         2.18 o                         
  11   2  -5         62.21         64.79         3.86 o                         
   9   3  -5         10.88          8.25         3.27 o                         
  10   3  -5         60.68         67.53         6.26 o                         
  11   3  -5          1.83          0.70         1.09 o                         
   9   4  -5         13.16         17.07         4.14 o                         
  10   4  -5         19.99         17.95         3.38 o                         
  11   4  -5         60.34         60.41         6.77 o                         
   8   5  -5         79.47         75.99         7.50 o                         
   9   5  -5         28.72         32.53         4.87 o                         
  10   5  -5         41.84         43.47         5.03 o                         
  11   5  -5         60.88         64.24         5.22 o                         
   8   6  -5         30.34         34.69         5.31 o                         
   9   6  -5        191.36        209.60        12.06 o                         
  10   6  -5         51.28         55.04         5.45 o                         
  11   6  -5        119.80        127.95         7.46 o                         
   7   7  -5        117.53        136.30        10.26 o                         
   8   7  -5         27.66         22.28         4.23 o                         
   9   7  -5        109.96        108.70         8.25 o                         
  10   7  -5          9.71          9.97         2.61 o                         
   6   8  -5         78.81         76.19         7.31 o                         
   7   8  -5        224.90        248.01        13.97 o                         
   8   8  -5         36.80         29.34         4.58 o                         
   9   8  -5         11.20         11.23         3.07 o                         
  10   8  -5         15.63         11.71         2.40 o                         
   6   9  -5         52.32         48.16         5.59 o                         
   7   9  -5        211.51        234.05        13.14 o                         
   8   9  -5         12.31         19.48         3.63 o                         
   9   9  -5         33.11         39.31         4.50 o                         
  10   9  -5         27.20         28.31         3.52 o                         
   7  10  -5        104.35        117.49         8.60 o                         
   8  10  -5          0.96          2.57         1.68 o                         
   9  10  -5         85.36         97.89         6.98 o                         
   8  11  -5         34.48         35.58         4.17 o                         
   9  11  -5          2.82          4.00         1.72 o                         
   5  12  -5          6.87          4.91         2.30 o                         
   6  12  -5          4.84          1.01         1.78 o                         
   7  12  -5         63.28         65.38         5.88 o                         
   8  12  -5         53.58         45.75         4.46 o                         
   4  13  -5         11.21          9.66         2.71 o                         
   5  13  -5        245.81        271.74        14.01 o                         
   6  13  -5         13.58         12.45         2.92 o                         
   7  13  -5         31.15         30.42         3.83 o                         
   8  13  -5         77.93         54.08         4.64 o                         
   3  14  -5         12.54         12.04         2.96 o                         
   4  14  -5         30.79         27.62         4.17 o                         
   5  14  -5          5.43          5.45         2.34 o                         
   6  14  -5         19.07         21.40         3.36 o                         
   7  14  -5         93.40         83.94         6.13 o                         
   2  15  -5        142.79        157.19        10.05 o                         
   3  15  -5         44.28         45.65         5.03 o                         
   4  15  -5          4.45          3.05         1.82 o                         
   5  15  -5          8.62          7.75         2.51 o                         
   6  15  -5         33.75         32.78         3.92 o                         
   7  15  -5         13.35          9.26         2.07 o                         
   1  16  -5         17.01         18.48         3.30 o                         
   2  16  -5         13.51         19.35         3.34 o                         
   3  16  -5         27.51         28.45         3.94 o                         
   4  16  -5         27.75         26.54         3.81 o                         
   5  16  -5         12.38          8.27         2.20 o                         
   6  16  -5         24.56         22.90         3.07 o                         
   1  17  -5         22.91         26.01         3.69 o                         
   2  17  -5         39.20         47.22         4.89 o                         
   3  17  -5         17.64         22.83         3.44 o                         
   4  17  -5          7.57          9.30         2.24 o                         
   5  17  -5          9.46          6.98         1.74 o                         
   1  18  -5         30.33         32.45         3.88 o                         
   2  18  -5         22.99         17.34         2.74 o                         
   3  18  -5         15.85         19.77         2.90 o                         
   4  18  -5         35.84         38.23         3.85 o                         
   0  19  -5         43.88         45.13         4.10 o                         
   1  19  -5         62.61         70.89         5.26 o                         
   2  19  -5        153.89        160.45         8.31 o                         
  12   0  -4        162.80        149.32         9.41 o                         
  11   1  -4         57.48         52.34         4.25 o                         
  12   1  -4        119.31        123.03         6.02 o                         
  13   1  -4          2.82          2.63         1.53 o                         
  11   2  -4         52.00         54.27         6.34 o                         
  12   2  -4         87.60         80.24         7.42 o                         
  13   2  -4         22.30         23.85         3.15 o                         
  10   3  -4         77.61         86.78         8.45 o                         
  11   3  -4         54.90         59.62         6.57 o                         
  12   3  -4         26.78         25.44         2.71 o                         
  13   3  -4         17.24         13.59         2.57 o                         
  10   4  -4        247.37        235.39        14.44 o                         
  11   4  -4         33.79         28.26         4.85 o                         
  12   4  -4        140.86        147.48         6.39 o                         
  13   4  -4        176.57        182.58         9.10 o                         
   9   5  -4        121.71        116.83        10.01 o                         
  10   5  -4         39.39         41.71         6.03 o                         
  11   5  -4        450.64        457.88        20.53 o                         
  12   5  -4         21.67         21.32         3.81 o                         
  13   5  -4         22.25         22.44         2.92 o                         
   9   6  -4        107.67        101.45         9.16 o                         
  10   6  -4        183.59        184.92        12.41 o                         
  11   6  -4         27.02         34.33         4.93 o                         
  12   6  -4         43.94         52.32         5.43 o                         
   8   7  -4        262.70        254.13        15.29 o                         
   9   7  -4        364.42        388.69        19.50 o                         
  10   7  -4        354.60        348.41        17.68 o                         
  11   7  -4        184.88        176.67        11.23 o                         
  12   7  -4         56.15         53.98         5.37 o                         
   7   8  -4        132.98        135.06        10.61 o                         
   8   8  -4        131.55        123.95        10.30 o                         
   9   8  -4        166.43        165.07        11.71 o                         
  10   8  -4         73.98         65.58         7.00 o                         
  11   8  -4         56.39         58.58         6.15 o                         
  12   8  -4         17.78         13.51         2.86 o                         
   5   9  -4          0.43          4.02         2.65 o                         
   6   9  -4         96.88         91.96         8.64 o                         
   7   9  -4         26.16         23.08         4.66 o                         
   8   9  -4         59.87         60.61         6.96 o                         
   9   9  -4        103.42         98.30         8.76 o                         
  10   9  -4         65.81         64.82         7.00 o                         
  11   9  -4         49.73         52.92         5.57 o                         
  12   9  -4          1.30          3.25         1.78 o                         
   5  10  -4        153.66        173.52        11.85 o                         
   6  10  -4         66.51         73.13         7.67 o                         
   7  10  -4        353.34        383.49        19.27 o                         
   8  10  -4         42.76         42.95         5.93 o                         
   9  10  -4         44.20         40.49         5.33 o                         
  10  10  -4          1.97          3.59         2.16 o                         
  11  10  -4          4.14          2.71         2.22 o                         
  12  10  -4         57.48         61.83         4.91 o                         
   1  11  -4        539.49        651.71        27.04 o                         
   6  11  -4        184.31        192.83        12.62 o                         
   7  11  -4        217.79        224.31        13.74 o                         
   8  11  -4         31.76         28.06         4.72 o                         
   9  11  -4          4.34          5.28         1.63 o                         
  10  11  -4         70.41         67.76         4.26 o                         
  11  11  -4        242.27        277.31        13.01 o                         
   0  12  -4        315.19        319.19        17.09 o                         
   1  12  -4        412.34        420.64        14.29 o                         
   2  12  -4        285.21        278.25        15.81 o                         
   6  12  -4         56.72         63.30         6.73 o                         
   7  12  -4         29.08         32.78         5.06 o                         
   8  12  -4         14.42         13.43         2.33 o                         
   9  12  -4          6.67          8.89         1.79 o                         
  10  12  -4         20.38         19.72         3.95 o                         
  11  12  -4         36.27         40.07         4.21 o                         
   1  13  -4         43.79         46.01         4.17 o                         
   2  13  -4        278.55        313.36        12.05 o                         
   3  13  -4         13.54         20.43         4.27 o                         
   7  13  -4         29.29         34.77         5.01 o                         
   8  13  -4         47.39         53.31         4.17 o                         
   9  13  -4         23.49         20.59         2.42 o                         
  10  13  -4          3.07          5.75         1.43 o                         
   0  14  -4         78.83         76.92         7.81 o                         
   1  14  -4        340.21        372.23        13.41 o                         
   2  14  -4        369.91        335.29        12.61 o                         
   3  14  -4        158.81        169.08        13.42 o                         
   4  14  -4        116.75        124.18         9.64 o                         
   5  14  -4        138.80        154.93        10.67 o                         
   7  14  -4         31.91         36.14         4.89 o                         
   8  14  -4         27.80         19.12         3.06 o                         
   9  14  -4         54.83         59.15         3.86 o                         
  10  14  -4         51.10         49.90         4.70 o                         
   1  15  -4         18.17         18.90         3.08 o                         
   2  15  -4        385.68        413.81        14.25 o                         
   3  15  -4        114.27        120.09         6.97 o                         
   4  15  -4        332.77        369.72        13.12 o                         
   5  15  -4         12.09         14.11         3.81 o                         
   6  15  -4        335.12        364.94        17.09 o                         
   7  15  -4         36.03         43.95         5.01 o                         
   8  15  -4         10.85         16.84         3.13 o                         
   9  15  -4         94.53         98.24         5.47 o                         
  10  15  -4          2.73          5.37         1.86 o                         
   0  16  -4        149.79        154.87        11.25 o                         
   1  16  -4          9.50         12.75         2.46 o                         
   2  16  -4        161.28        168.95         8.33 o                         
   3  16  -4         23.63         26.74         3.17 o                         
   4  16  -4         51.56         53.60         4.48 o                         
   5  16  -4        105.09        106.11         6.16 o                         
   6  16  -4         55.95         56.25         4.31 o                         
   7  16  -4          2.86         -1.56         1.56 o                         
   8  16  -4          3.14          3.06         1.37 o                         
   9  16  -4         26.01         16.87         2.98 o                         
   1  17  -4         95.18        103.51         6.31 o                         
   2  17  -4         82.75         80.26         6.28 o                         
   3  17  -4         16.91         16.09         2.71 o                         
   4  17  -4        239.71        246.35        13.60 o                         
   5  17  -4          7.21         10.11         4.48 o                         
   6  17  -4        449.00        459.72        13.89 o                         
   7  17  -4         37.17         38.42         2.98 o                         
   8  17  -4         56.33         47.73         3.29 o                         
   9  17  -4         17.95         15.67         2.61 o                         
   0  18  -4        117.91        113.95         9.22 o                         
   1  18  -4         93.97         94.67         5.97 o                         
   2  18  -4        160.27        168.94        14.27 o                         
   3  18  -4         11.00         11.14         2.32 o                         
   4  18  -4         48.72         50.19         5.71 o                         
   5  18  -4         22.08         18.45         2.47 o                         
   6  18  -4         38.54         34.21         2.48 o                         
   7  18  -4         43.79         37.07         2.32 o                         
   8  18  -4          3.81          4.14         1.84 o                         
   1  19  -4          8.79          9.27         2.19 o                         
   2  19  -4         91.16         89.50         5.50 o                         
   3  19  -4          3.67          2.31         2.51 o                         
   4  19  -4        159.64        171.48         7.47 o                         
   5  19  -4          6.45          7.75         1.83 o                         
   6  19  -4         14.50         14.35         1.53 o                         
   7  19  -4         14.03          9.91         2.30 o                         
   0  20  -4        203.83        218.96        12.47 o                         
   1  20  -4         12.72         13.70         3.36 o                         
   2  20  -4          9.08          6.13         2.09 o                         
   3  20  -4         12.58         14.84         2.24 o                         
   4  20  -4         46.77         49.66         3.62 o                         
   5  20  -4         21.80         21.21         2.45 o                         
   6  20  -4         16.04         13.39         1.80 o                         
   1  21  -4         25.77         34.21         3.10 o                         
   2  21  -4         13.20         11.98         2.02 o                         
   3  21  -4          1.72          4.03         1.55 o                         
   4  21  -4         89.75         86.95         4.50 o                         
   5  21  -4          0.18         -0.14         1.06 o                         
   0  22  -4         58.88         62.62         5.51 o                         
   1  22  -4         25.52         24.73         2.47 o                         
   2  22  -4         43.75         44.90         3.46 o                         
   3  22  -4         41.53         48.85         3.17 o                         
   4  22  -4         11.19          9.66         2.05 o                         
   1  23  -4         21.54         22.96         2.15 o                         
   2  23  -4         80.08         80.50         5.43 o                         
  10   0  -3        154.06        159.12        11.48 o                         
  12   0  -3        170.45        183.86        12.54 o                         
  14   0  -3        125.80        124.24         7.34 o                         
   9   1  -3         32.49         38.13         5.97 o                         
  10   1  -3        180.49        190.99         9.95 o                         
  11   1  -3        164.14        172.00         6.06 o                         
  12   1  -3        682.42        715.34        14.07 o                         
  13   1  -3         17.59         18.09         1.93 o                         
  14   1  -3         29.54         32.84         2.57 o                         
   8   2  -3        143.79        153.05        10.61 o                         
   9   2  -3        533.59        579.97        25.05 o                         
  10   2  -3          1.12         -1.34         2.22 o                         
  11   2  -3          3.86          4.93         1.51 o                         
  12   2  -3        113.69        121.51         4.66 o                         
  13   2  -3          5.10          5.74         1.77 o                         
  14   2  -3        104.63        107.78         4.73 o                         
   8   3  -3        300.04        289.17        15.60 o                         
   9   3  -3         43.30         40.05         5.31 o                         
  10   3  -3        174.44        162.13         9.19 o                         
  11   3  -3        188.60        205.48        11.11 o                         
  12   3  -3        166.56        185.94         7.10 o                         
  13   3  -3          3.30          2.78         1.38 o                         
  14   3  -3         28.47         27.72         3.50 o                         
   8   4  -3        129.81        141.42        10.40 o                         
   9   4  -3        259.32        277.69        15.75 o                         
  10   4  -3         56.64         60.94         5.06 o                         
  11   4  -3         13.58         17.23         3.03 o                         
  12   4  -3        390.13        400.35        10.78 o                         
  13   4  -3         91.75         90.73         5.17 o                         
  14   4  -3         55.74         52.72         3.22 o                         
   8   5  -3        435.66        486.83        22.11 o                         
   9   5  -3          9.88          6.95         2.06 o                         
  10   5  -3         64.43         57.76         4.89 o                         
  11   5  -3        122.19        114.38        10.30 o                         
  12   5  -3         51.80         51.20         4.29 o                         
  13   5  -3          8.47          9.61         2.67 o                         
  14   5  -3         48.46         49.94         4.48 o                         
   7   6  -3         59.66         73.69         7.27 o                         
   8   6  -3         71.47         86.57         8.16 o                         
   9   6  -3       1133.49       1124.71        56.72 o                         
  10   6  -3        236.24        217.88         9.89 o                         
  11   6  -3         34.92         35.68         3.98 o                         
  12   6  -3         65.26         66.56         4.86 o                         
  13   6  -3         82.29         91.63         5.06 o                         
  14   6  -3         30.41         28.10         3.32 o                         
   8   7  -3        441.23        444.72        15.02 o                         
   9   7  -3          8.71         10.47         2.53 o                         
  10   7  -3          4.61          3.75         1.89 o                         
  11   7  -3         43.18         36.33         3.82 o                         
  12   7  -3         83.53         81.95         6.87 o                         
  13   7  -3         34.13         34.06         3.06 o                         
   7   8  -3        301.72        301.87        16.87 o                         
   8   8  -3        212.66        213.28        16.27 o                         
   9   8  -3        484.77        472.48        15.89 o                         
  10   8  -3        208.58        211.46         9.63 o                         
  11   8  -3         86.49         91.01         6.04 o                         
  12   8  -3         16.62         13.79         2.32 o                         
  13   8  -3         58.63         68.77         4.22 o                         
   6   9  -3        408.90        423.44        20.33 o                         
   7   9  -3        189.21        161.52        11.75 o                         
   8   9  -3         88.56         87.69         6.05 o                         
   9   9  -3        107.33        105.71         6.68 o                         
  10   9  -3         51.05         54.41         5.74 o                         
  11   9  -3         54.67         53.58         4.55 o                         
  12   9  -3         98.68         98.37         5.61 o                         
  13   9  -3         38.23         38.97         3.18 o                         
   5  10  -3         12.66         14.19         2.43 o                         
   6  10  -3        114.82        119.16         6.72 o                         
   7  10  -3         82.49         91.92         6.07 o                         
   8  10  -3        136.35        122.93         7.20 o                         
   9  10  -3        531.88        578.47        32.52 o                         
  10  10  -3         54.72         58.12         4.90 o                         
  11  10  -3         42.38         47.31         5.87 o                         
  12  10  -3         39.84         45.45         3.70 o                         
  13  10  -3        278.68        301.07         9.53 o                         
   5  11  -3        643.32        629.33        19.40 o                         
   6  11  -3         82.95         75.03         5.39 o                         
   7  11  -3        469.23        461.47        35.78 o                         
   8  11  -3        323.05        324.99        12.33 o                         
   9  11  -3         83.70         93.65         8.63 o                         
  10  11  -3        204.54        199.74        21.13 o                         
  11  11  -3        245.82        242.47         9.63 o                         
  12  11  -3         10.52          6.60         1.82 o                         
  13  11  -3        113.08        112.35         4.83 o                         
   3  12  -3        321.15        317.20        16.62 o                         
   4  12  -3        216.52        219.34        13.36 o                         
   5  12  -3          8.29          4.57         2.73 o                         
   6  12  -3        213.45        200.79         9.19 o                         
   7  12  -3         47.00         52.84         4.64 o                         
   8  12  -3         69.77         70.43         5.25 o                         
   9  12  -3         95.16        106.85         5.27 o                         
  10  12  -3         62.70         64.19         4.84 o                         
  11  12  -3        164.86        153.83         7.23 o                         
  12  12  -3          6.47          2.62         1.36 o                         
   0  13  -3        562.84        586.12        24.82 o                         
   1  13  -3        249.49        253.17        15.69 o                         
   2  13  -3        447.80        464.43        21.38 o                         
   3  13  -3       1042.98       1016.51        37.40 o                         
   4  13  -3        321.16        321.12        17.07 o                         
   5  13  -3        235.19        223.73        13.93 o                         
   6  13  -3        287.41        290.27        15.08 o                         
   7  13  -3         62.95         66.67         7.11 o                         
   8  13  -3        309.15        312.80        13.90 o                         
   9  13  -3         67.44         67.07         4.09 o                         
  10  13  -3        135.89        132.43         6.83 o                         
  11  13  -3         28.21         29.23         3.05 o                         
  12  13  -3         27.42         25.30         2.42 o                         
   1  14  -3         79.84         75.07         5.40 o                         
   2  14  -3        462.86        473.90        21.99 o                         
   3  14  -3        389.91        386.89        19.37 o                         
   4  14  -3         79.48         76.54         7.79 o                         
   5  14  -3        155.18        162.19        11.73 o                         
   6  14  -3        438.70        432.46        17.40 o                         
   7  14  -3         42.85         55.44         4.70 o                         
   8  14  -3         69.36         72.73         5.96 o                         
   9  14  -3         37.05         37.41         2.97 o                         
  10  14  -3         49.83         53.56         4.19 o                         
  11  14  -3         23.90         28.25         4.24 o                         
  12  14  -3         50.48         54.22         3.19 o                         
   0  15  -3       1545.79       1461.00        50.02 o                         
   1  15  -3        135.56        131.97         7.43 o                         
   2  15  -3        344.60        345.62        18.22 o                         
   3  15  -3        111.83        106.78         9.49 o                         
   4  15  -3          2.47          0.15         1.99 o                         
   5  15  -3          6.64          9.49         3.69 o                         
   6  15  -3         10.00         11.23         2.39 o                         
   7  15  -3         39.18         42.55         4.02 o                         
   8  15  -3        146.59        142.75         7.31 o                         
   9  15  -3         28.59         29.61         2.59 o                         
  10  15  -3        102.07        110.29        10.67 o                         
  11  15  -3          5.65          4.38         1.37 o                         
   1  16  -3        200.36        197.76         9.31 o                         
   2  16  -3        111.10        109.54         7.18 o                         
   3  16  -3        301.74        320.75        17.49 o                         
   4  16  -3         32.47         32.04         5.33 o                         
   5  16  -3        195.76        193.54        12.91 o                         
   6  16  -3        641.47        631.96        26.61 o                         
   7  16  -3         91.65         87.52         5.73 o                         
   8  16  -3         48.26         58.67         4.43 o                         
   9  16  -3         39.08         36.63         3.65 o                         
  10  16  -3         10.56          9.99         1.79 o                         
  11  16  -3          6.39          8.62         1.54 o                         
   0  17  -3       1162.42       1126.10        41.15 o                         
   1  17  -3         70.33         67.84         5.29 o                         
   2  17  -3        238.51        246.84        10.69 o                         
   3  17  -3        153.71        136.68         7.61 o                         
   4  17  -3        167.99        176.01        12.23 o                         
   5  17  -3        240.70        223.02        13.92 o                         
   6  17  -3         22.60         20.39         4.46 o                         
   7  17  -3          2.22          1.51         2.09 o                         
   8  17  -3        153.10        151.78         7.01 o                         
   9  17  -3         28.57         24.20         3.36 o                         
  10  17  -3         77.51         85.17         4.41 o                         
   1  18  -3         88.98         81.04         5.91 o                         
   2  18  -3         88.23         89.96         4.89 o                         
   3  18  -3        143.01        149.54         8.97 o                         
   4  18  -3         35.42         33.49         4.58 o                         
   5  18  -3        124.38        119.69         6.91 o                         
   6  18  -3        115.35        111.63         9.08 o                         
   7  18  -3        129.80        118.46         8.99 o                         
   8  18  -3         27.92         29.82         2.34 o                         
   9  18  -3          4.24          5.58         1.17 o                         
  10  18  -3         16.94         14.29         1.84 o                         
   0  19  -3        748.85        835.27        22.84 o                         
   1  19  -3        141.54        149.39         6.34 o                         
   2  19  -3         39.66         38.20         2.68 o                         
   3  19  -3         45.33         45.04         3.44 o                         
   4  19  -3         74.18         73.97         5.49 o                         
   5  19  -3         47.58         45.80         4.19 o                         
   6  19  -3         56.07         53.90         4.35 o                         
   7  19  -3        102.65         99.97         5.58 o                         
   8  19  -3        185.05        191.96        10.45 o                         
   9  19  -3          8.33          6.48         3.02 o                         
   1  20  -3        226.74        237.45         6.97 o                         
   2  20  -3         21.66         20.78         2.02 o                         
   3  20  -3         10.25         14.40         2.21 o                         
   4  20  -3          2.07          2.14         1.22 o                         
   5  20  -3         49.17         49.22         5.99 o                         
   6  20  -3          5.90          2.84         1.51 o                         
   7  20  -3         15.51         18.70         4.44 o                         
   8  20  -3         16.06         18.25         1.74 o                         
   0  21  -3         14.78          9.06         3.01 o                         
   1  21  -3        187.01        197.22         6.08 o                         
   2  21  -3         80.27         86.04         4.49 o                         
   3  21  -3        184.25        185.39         6.68 o                         
   4  21  -3         10.37         13.87         1.91 o                         
   5  21  -3        113.70        126.84         6.39 o                         
   6  21  -3         44.60         43.16         3.85 o                         
   7  21  -3         41.89         34.86         2.91 o                         
   8  21  -3         62.46         56.96         5.30 o                         
   1  22  -3         13.90         15.58         1.98 o                         
   2  22  -3         63.62         64.87         3.65 o                         
   3  22  -3          5.06          5.37         1.44 o                         
   4  22  -3          9.41          9.13         2.01 o                         
   5  22  -3         20.53         19.02         2.37 o                         
   6  22  -3         92.74        106.07         5.03 o                         
   7  22  -3         12.84         11.21         1.27 o                         
   0  23  -3        157.84        166.29         6.99 o                         
   1  23  -3         45.47         46.53         2.94 o                         
   2  23  -3         17.09         21.04         2.03 o                         
   3  23  -3          8.41          9.72         2.66 o                         
   4  23  -3         13.72         21.25         2.40 o                         
   5  23  -3         62.58         77.85         4.18 o                         
   6  23  -3          7.57         11.19         2.32 o                         
   1  24  -3         27.49         30.91         2.79 o                         
   2  24  -3         12.00         13.01         3.69 o                         
   3  24  -3         20.64         19.81         2.19 o                         
   4  24  -3         62.02         66.60         3.63 o                         
   0  25  -3         41.83         43.83         4.23 o                         
   1  25  -3          4.30          1.92         1.24 o                         
   2  25  -3          3.59          4.66         1.41 o                         
   2   0  -2       7474.61       8651.07       235.79 o                         
   4   0  -2        309.95        364.68        21.63 o                         
   6   0  -2        299.88        319.52        23.93 o                         
   8   0  -2        899.68        908.98        50.71 o                         
  10   0  -2        211.70        219.48        13.70 o                         
  12   0  -2        311.79        307.32        17.05 o                         
  14   0  -2         24.52         20.72         3.60 o                         
   1   1  -2         89.37         99.12         4.63 o                         
   2   1  -2       1382.54       1523.00        50.21 o                         
   3   1  -2          6.09          6.26         1.98 o                         
   4   1  -2        264.23        258.33        12.60 o                         
   5   1  -2        376.55        490.23        56.03 o                         
   6   1  -2       1481.31       1627.45        46.70 o                         
   7   1  -2        397.51        409.98        39.20 o                         
   8   1  -2       1372.00       1402.13        47.17 o                         
   9   1  -2        201.20        209.18         9.13 o                         
  10   1  -2         31.93         26.66         2.71 o                         
  11   1  -2        304.68        305.38         9.85 o                         
  12   1  -2          5.51          7.44         1.86 o                         
  13   1  -2         77.17         72.07         5.28 o                         
  14   1  -2          9.25          3.47         1.57 o                         
  15   1  -2         32.05         26.55         4.21 o                         
   1   2  -2       1063.74       1144.83        35.23 o                         
   2   2  -2       1829.20       1962.46        60.30 o                         
   3   2  -2        158.72        206.39        15.69 o                         
   4   2  -2        687.89        715.46       108.98 o                         
   5   2  -2         90.43         77.26        10.49 o                         
   6   2  -2        129.60        136.21        16.34 o                         
   7   2  -2          0.37         -1.61         2.93 o                         
   8   2  -2        702.73        654.30        29.56 o                         
   9   2  -2         40.67         39.24         3.78 o                         
  10   2  -2        285.54        278.61         9.26 o                         
  11   2  -2        352.04        338.84        10.51 o                         
  12   2  -2        152.80        140.19         6.22 o                         
  13   2  -2        231.39        221.44         7.74 o                         
  14   2  -2         69.81         69.90         6.76 o                         
  15   2  -2         20.76         22.32         2.21 o                         
   1   3  -2         22.39         41.82         3.14 o                         
   2   3  -2         66.09         81.54         7.15 o                         
   3   3  -2       1719.27       1980.14        46.85 o                         
   4   3  -2        762.43        850.77        44.81 o                         
   5   3  -2         75.18         83.62         9.68 o                         
   6   3  -2        310.62        364.29        18.64 o                         
   7   3  -2        107.66        104.99        10.82 o                         
   8   3  -2        717.95        741.44        51.52 o                         
   9   3  -2         34.47         36.88         3.69 o                         
  10   3  -2        223.41        216.08         7.97 o                         
  11   3  -2        300.43        290.47         9.63 o                         
  12   3  -2         95.46         93.97         5.02 o                         
  13   3  -2         89.63         86.65         4.52 o                         
  14   3  -2        165.63        165.35         7.31 o                         
  15   3  -2         31.32         31.97         3.01 o                         
   0   4  -2       2232.90       2138.51       125.65 o                         
   1   4  -2       1224.80       1261.08        39.54 o                         
   2   4  -2       2160.94       2324.15        50.85 o                         
   3   4  -2        357.90        351.77        19.64 o                         
   4   4  -2        482.72        625.02        39.56 o                         
   5   4  -2        676.38        762.59        51.56 o                         
   6   4  -2        142.28        153.09        16.13 o                         
   7   4  -2        925.83        966.88        73.72 o                         
   8   4  -2        553.97        586.74        37.91 o                         
   9   4  -2         12.05         10.23         2.17 o                         
  10   4  -2        499.32        492.08        15.61 o                         
  11   4  -2         38.81         36.67         3.32 o                         
  12   4  -2         35.31         30.12         2.56 o                         
  13   4  -2        149.09        146.10         5.97 o                         
  14   4  -2         17.06         18.19         2.54 o                         
  15   4  -2          4.68          5.37         2.32 o                         
   1   5  -2        251.35        234.25        12.93 o                         
   2   5  -2        692.74        763.66        21.89 o                         
   3   5  -2       1868.32       2008.08        48.02 o                         
   4   5  -2        627.27        756.76        35.31 o                         
   5   5  -2        482.95        657.76        32.26 o                         
   6   5  -2        313.54        299.10        21.60 o                         
   7   5  -2        139.43        165.74        13.58 o                         
   8   5  -2        554.35        529.54        26.81 o                         
   9   5  -2         68.86         77.88         4.42 o                         
  10   5  -2         89.72         88.89         4.96 o                         
  11   5  -2        281.45        268.82         7.88 o                         
  12   5  -2         15.64         13.63         2.22 o                         
  13   5  -2        243.75        240.02         7.88 o                         
  14   5  -2         40.43         36.17         3.33 o                         
  15   5  -2         10.64         11.13         2.26 o                         
   0   6  -2       1168.78       1221.69        42.95 o                         
   1   6  -2        314.95        354.09        18.42 o                         
   2   6  -2       2635.15       2647.69       150.02 o                         
   3   6  -2        521.21        625.18        31.02 o                         
   4   6  -2        461.73        574.97        21.75 o                         
   5   6  -2       2516.57       2603.95        92.04 o                         
   6   6  -2        848.50        990.23        49.57 o                         
   7   6  -2        124.63        102.72        14.63 o                         
   8   6  -2        121.39        115.11        17.14 o                         
   9   6  -2        185.07        180.42         7.15 o                         
  10   6  -2        311.92        314.71         8.64 o                         
  11   6  -2        169.56        170.29         7.01 o                         
  12   6  -2          1.08          0.45         1.38 o                         
  13   6  -2        211.19        191.23         9.26 o                         
  14   6  -2         50.89         47.17         2.44 o                         
  15   6  -2         92.69         97.56         4.40 o                         
   1   7  -2       1016.33       1110.37        42.13 o                         
   2   7  -2        280.20        323.10        15.06 o                         
   3   7  -2        754.99        886.50        36.43 o                         
   4   7  -2         14.33         21.34         4.11 o                         
   5   7  -2        581.21        671.66        26.32 o                         
   6   7  -2         80.34         96.48        14.13 o                         
   7   7  -2         87.26         71.57        11.98 o                         
   8   7  -2         77.42         82.75         7.00 o                         
   9   7  -2        244.87        260.48        11.60 o                         
  10   7  -2         30.33         25.55         2.58 o                         
  11   7  -2        449.56        435.54        12.21 o                         
  12   7  -2         17.55         12.44         2.89 o                         
  13   7  -2         12.80         13.47         2.01 o                         
  14   7  -2          7.16          8.19         0.96 o                         
   0   8  -2       1189.95       1357.72        50.97 o                         
   1   8  -2        788.05        866.25        37.15 o                         
   2   8  -2       1198.80       1435.35        54.10 o                         
   3   8  -2        437.92        533.70        30.46 o                         
   4   8  -2        207.35        263.42        28.54 o                         
   5   8  -2        823.82        857.83        31.38 o                         
   6   8  -2        524.69        528.57        24.95 o                         
   7   8  -2         63.78         63.16         8.59 o                         
   8   8  -2        235.71        233.92         9.87 o                         
   9   8  -2        515.33        505.58        14.20 o                         
  10   8  -2        167.82        161.34        10.77 o                         
  11   8  -2        136.98        141.42         8.31 o                         
  12   8  -2         86.41         80.00         4.50 o                         
  13   8  -2         21.22         19.81         1.81 o                         
  14   8  -2         48.33         47.39         2.08 o                         
   1   9  -2        834.59        735.73        34.85 o                         
   2   9  -2        411.83        535.73        29.18 o                         
   3   9  -2        184.34        165.21        16.47 o                         
   4   9  -2        242.97        243.76        14.79 o                         
   5   9  -2        448.24        498.82        23.35 o                         
   6   9  -2         62.42         65.36         8.45 o                         
   7   9  -2        508.33        524.22        32.63 o                         
   8   9  -2        620.24        654.57        19.34 o                         
   9   9  -2       1224.61       1220.44        32.31 o                         
  10   9  -2        583.10        585.55        14.83 o                         
  11   9  -2        595.75        598.64        23.35 o                         
  12   9  -2         91.22         93.68         4.16 o                         
  13   9  -2         74.95         76.83         3.40 o                         
  14   9  -2         37.91         37.41         2.35 o                         
   0  10  -2        254.76        278.02        20.39 o                         
   1  10  -2        467.20        421.16        25.96 o                         
   2  10  -2        543.49        576.16        32.10 o                         
   4  10  -2         98.59        110.84         9.87 o                         
   5  10  -2        450.22        422.33        28.49 o                         
   6  10  -2         18.58          7.47         4.89 o                         
   7  10  -2        420.24        409.13        12.01 o                         
   8  10  -2        401.89        416.99        14.46 o                         
   9  10  -2        252.12        267.88         9.10 o                         
  10  10  -2         28.72         30.37         2.95 o                         
  11  10  -2        255.46        265.19        10.75 o                         
  12  10  -2        205.32        212.61         6.34 o                         
  13  10  -2          2.91          4.37         1.12 o                         
  14  10  -2        139.27        147.98         5.69 o                         
   1  11  -2        638.29        678.69        51.96 o                         
   2  11  -2         45.54         40.47         8.25 o                         
   4  11  -2        175.35        193.81        14.12 o                         
   5  11  -2        203.57        204.36        27.29 o                         
   6  11  -2        177.79        152.63        19.64 o                         
   7  11  -2         49.84         45.61         3.48 o                         
   8  11  -2        147.39        171.80        11.40 o                         
   9  11  -2        333.69        335.09        10.02 o                         
  10  11  -2         48.40         44.51         3.68 o                         
  11  11  -2        103.12        100.53         4.41 o                         
  12  11  -2         45.34         44.77         2.68 o                         
  13  11  -2        257.00        266.42        12.98 o                         
  14  11  -2         51.41         53.40         4.56 o                         
   0  12  -2        465.03        549.74        33.42 o                         
   1  12  -2         82.59         80.78        16.20 o                         
   2  12  -2        221.62        260.96        22.38 o                         
   5  12  -2        522.85        580.05        40.16 o                         
   6  12  -2        341.31        377.20        10.86 o                         
   7  12  -2        503.27        485.82        19.76 o                         
   8  12  -2         13.23         13.03         2.09 o                         
   9  12  -2         94.37         92.27         5.07 o                         
  10  12  -2        207.70        187.31        12.43 o                         
  11  12  -2        157.46        146.58         6.24 o                         
  12  12  -2         41.28         39.70         3.00 o                         
  13  12  -2         46.18         45.85         3.41 o                         
   1  13  -2        502.53        523.51        43.17 o                         
   2  13  -2        233.10        210.88        21.07 o                         
   5  13  -2        313.29        320.76        11.96 o                         
   6  13  -2        374.12        381.31        14.76 o                         
   7  13  -2        456.91        448.26        12.48 o                         
   8  13  -2         21.13         20.85         2.57 o                         
   9  13  -2        153.34        147.09         6.47 o                         
  10  13  -2        195.30        199.94         9.22 o                         
  11  13  -2        171.79        183.91         8.90 o                         
  12  13  -2         52.33         45.66         3.03 o                         
  13  13  -2          6.82          7.04         1.25 o                         
   0  14  -2        130.80        122.07        16.14 o                         
   1  14  -2        471.52        440.48        88.63 o                         
   2  14  -2        311.63        312.46        26.83 o                         
   4  14  -2        209.22        222.82         7.81 o                         
   5  14  -2        129.54        120.78         7.06 o                         
   6  14  -2        114.22        119.52         5.76 o                         
   7  14  -2         49.37         46.00         3.57 o                         
   8  14  -2        175.43        162.68         6.83 o                         
   9  14  -2          1.93          3.52         1.67 o                         
  10  14  -2        127.48        127.31         6.65 o                         
  11  14  -2         27.97         27.11         2.60 o                         
  12  14  -2        156.85        160.52         5.55 o                         
  13  14  -2        120.33        124.12         4.99 o                         
   1  15  -2         95.31        102.55        15.62 o                         
   2  15  -2        135.73        123.43         8.47 o                         
   3  15  -2          3.13          0.91         1.65 o                         
   4  15  -2        620.47        610.42        18.16 o                         
   5  15  -2        182.53        187.18         7.21 o                         
   6  15  -2        169.55        175.21         7.08 o                         
   7  15  -2        285.53        312.90        10.00 o                         
   8  15  -2        243.44        258.34         8.84 o                         
   9  15  -2          8.47          7.80         1.78 o                         
  10  15  -2         91.72         76.26         4.34 o                         
  11  15  -2         76.58         80.62         4.10 o                         
  12  15  -2         15.00         16.00         1.67 o                         
   0  16  -2        131.58        142.19         7.46 o                         
   1  16  -2         52.94         49.00         3.02 o                         
   2  16  -2        602.73        605.16        15.20 o                         
   3  16  -2         25.75         22.48         2.62 o                         
   4  16  -2        191.15        176.62         7.09 o                         
   5  16  -2         64.16         56.00         4.86 o                         
   6  16  -2         44.32         53.19         3.82 o                         
   7  16  -2         75.15         70.51         4.36 o                         
   8  16  -2         21.51         25.66         3.13 o                         
   9  16  -2         47.51         46.11         3.43 o                         
  10  16  -2        147.12        143.47         5.81 o                         
  11  16  -2          5.73          2.75         1.39 o                         
  12  16  -2         83.21         95.68         4.62 o                         
   1  17  -2        422.64        385.54         9.66 o                         
   2  17  -2         72.36         69.83         3.72 o                         
   3  17  -2          8.69          8.92         1.78 o                         
   4  17  -2        791.47        804.42        22.20 o                         
   5  17  -2        310.17        321.13        23.08 o                         
   6  17  -2        187.55        210.49         7.81 o                         
   7  17  -2         54.29         50.41         5.77 o                         
   8  17  -2         30.72         34.76         3.05 o                         
   9  17  -2          1.06          2.20         1.15 o                         
  10  17  -2          1.76          1.90         1.23 o                         
  11  17  -2         15.33         15.58         1.69 o                         
   0  18  -2         38.14         34.51         5.35 o                         
   1  18  -2       1231.97       1303.06        22.87 o                         
   2  18  -2        286.01        260.89         7.72 o                         
   3  18  -2         39.33         33.61         2.65 o                         
   4  18  -2         29.16         23.97         2.66 o                         
   5  18  -2         11.70         10.01         2.44 o                         
   6  18  -2        107.64        109.85         5.36 o                         
   7  18  -2        146.44        135.37         5.93 o                         
   8  18  -2        110.16        114.06         5.23 o                         
   9  18  -2         96.10         96.26         3.93 o                         
  10  18  -2         62.76         69.09         3.50 o                         
  11  18  -2          5.82          3.10         1.21 o                         
   1  19  -2         45.17         46.43         3.94 o                         
   2  19  -2        431.47        402.42        11.94 o                         
   3  19  -2         53.77         51.39         3.30 o                         
   4  19  -2        167.89        164.12         9.06 o                         
   5  19  -2         69.10         72.75         4.42 o                         
   6  19  -2         83.58         83.88         5.71 o                         
   7  19  -2          9.43          8.05         1.91 o                         
   8  19  -2         22.31         19.71         2.17 o                         
   9  19  -2         14.74         12.18         1.61 o                         
  10  19  -2          7.67          7.52         1.21 o                         
   0  20  -2         60.63         51.73         4.54 o                         
   1  20  -2        180.10        171.05         6.06 o                         
   2  20  -2        427.62        427.34        10.39 o                         
   3  20  -2        115.09        119.32         4.96 o                         
   4  20  -2         53.04         45.08         3.44 o                         
   5  20  -2         40.00         30.03         2.90 o                         
   6  20  -2         23.07         24.78         2.55 o                         
   7  20  -2        172.96        168.03         6.57 o                         
   8  20  -2        106.15        107.38         4.63 o                         
   9  20  -2         21.17         21.14         2.75 o                         
  10  20  -2          7.03          6.55         1.97 o                         
   1  21  -2        255.41        250.64         7.41 o                         
   2  21  -2        191.27        185.43         6.24 o                         
   3  21  -2         57.90         61.50         3.47 o                         
   4  21  -2        177.99        171.30         6.72 o                         
   5  21  -2         27.47         26.75         2.63 o                         
   6  21  -2         62.31         67.54         3.88 o                         
   7  21  -2         49.65         56.36         2.81 o                         
   8  21  -2         88.65         84.51         5.04 o                         
   9  21  -2        128.64        132.76         8.18 o                         
   0  22  -2        160.48        157.84         7.89 o                         
   1  22  -2         76.89         71.97         3.64 o                         
   2  22  -2         85.63         85.23         3.98 o                         
   3  22  -2         85.36         80.76         4.44 o                         
   4  22  -2         48.83         53.04         4.23 o                         
   5  22  -2         48.70         49.78         3.32 o                         
   6  22  -2         41.60         43.45         2.90 o                         
   7  22  -2         48.90         53.10         2.51 o                         
   8  22  -2         34.03         34.43         2.75 o                         
   1  23  -2         23.69         23.81         2.11 o                         
   2  23  -2         13.70         14.23         2.23 o                         
   3  23  -2         79.07         87.38         4.37 o                         
   4  23  -2        332.54        339.93         9.29 o                         
   5  23  -2         16.74         20.43         2.07 o                         
   6  23  -2         45.48         39.67         2.86 o                         
   7  23  -2          8.62         10.65         1.68 o                         
   0  24  -2        109.51        111.07         5.89 o                         
   1  24  -2         60.86         61.79         3.06 o                         
   2  24  -2         23.19         24.75         2.34 o                         
   3  24  -2         14.57         14.04         1.83 o                         
   4  24  -2          2.06          1.83         1.56 o                         
   5  24  -2         54.52         62.98         3.09 o                         
   6  24  -2         43.75         44.30         2.43 o                         
   1  25  -2         24.68         31.49         3.28 o                         
   2  25  -2         75.83         89.68         3.84 o                         
   3  25  -2         95.31         99.16         6.19 o                         
   4  25  -2         33.76         31.08         2.08 o                         
   5  25  -2         54.42         58.81         3.28 o                         
   0  26  -2         23.03         23.12         3.09 o                         
   1  26  -2         24.28         22.46         1.70 o                         
   2  26  -2          1.18          0.29         0.92 o                         
   3  26  -2          8.36          9.13         1.39 o                         
   2   0  -1       1654.40       1790.34        38.44 o                         
   4   0  -1       4578.40       4713.77       129.75 o                         
   6   0  -1       2921.55       3074.47        71.29 o                         
   8   0  -1        151.65        126.44        16.68 o                         
  10   0  -1        310.19        340.20        17.86 o                         
  12   0  -1        163.04        166.64        12.18 o                         
  14   0  -1         51.74         53.00         5.55 o                         
   1   1  -1       8122.45       7824.02      1240.72 o                         
   2   1  -1       1726.55       1736.62       122.81 o                         
   3   1  -1       1449.06       1519.33        33.23 o                         
   4   1  -1       4178.93       4546.89       151.81 o                         
   5   1  -1        397.82        414.74         9.36 o                         
   6   1  -1        152.81        176.76         8.39 o                         
   7   1  -1        207.37        234.97        10.95 o                         
   8   1  -1         57.88         66.51         8.20 o                         
   9   1  -1         40.31         38.94         6.79 o                         
  10   1  -1        373.14        376.60        13.39 o                         
  11   1  -1         48.18         37.64         4.01 o                         
  12   1  -1        903.70        809.40        23.03 o                         
  13   1  -1         82.66         75.50         5.61 o                         
  14   1  -1        165.63        145.47        10.25 o                         
  15   1  -1         22.13         21.54         2.56 o                         
   1   2  -1        264.93        282.85        11.25 o                         
   2   2  -1       4266.79       4222.28       103.47 o                         
   3   2  -1       3711.80       4117.71        86.32 o                         
   4   2  -1      11372.76      12072.49       202.74 o                         
   5   2  -1        554.79        664.33        21.39 o                         
   6   2  -1        707.90        826.30        31.66 o                         
   7   2  -1        725.16        810.76        28.19 o                         
   8   2  -1         51.88         40.37         6.81 o                         
   9   2  -1        318.43        329.47        20.98 o                         
  10   2  -1          5.51          2.72         1.10 o                         
  11   2  -1        129.65        122.18         7.29 o                         
  12   2  -1        258.26        270.74        11.40 o                         
  13   2  -1         92.10         85.41         4.95 o                         
  14   2  -1        324.48        325.43        11.70 o                         
  15   2  -1         69.30         75.90         6.70 o                         
   1   3  -1       3577.44       3885.25       187.42 o                         
   2   3  -1       1966.58       2193.97        46.11 o                         
   3   3  -1        264.08        306.89         9.95 o                         
   4   3  -1       1902.46       2173.38        49.69 o                         
   5   3  -1       1651.29       1799.85        43.83 o                         
   6   3  -1          4.89          6.57         1.88 o                         
   7   3  -1         83.53         70.47         6.28 o                         
   8   3  -1        187.42        206.88        24.20 o                         
   9   3  -1         48.91         49.91         7.83 o                         
  10   3  -1        340.20        331.77        10.16 o                         
  11   3  -1          3.31          4.80         1.66 o                         
  12   3  -1        247.08        234.52        14.24 o                         
  13   3  -1        387.90        392.71         9.86 o                         
  14   3  -1         69.44         63.72         5.91 o                         
  15   3  -1         27.77         25.90         2.19 o                         
   1   4  -1       4958.29       4679.36        74.92 o                         
   2   4  -1       5363.57       5409.97       151.99 o                         
   3   4  -1       1878.86       1918.45        74.62 o                         
   4   4  -1       2607.24       2478.86        54.70 o                         
   5   4  -1         28.60         32.69         3.74 o                         
   6   4  -1        161.25        181.56        12.22 o                         
   7   4  -1        150.58        163.34        11.29 o                         
   8   4  -1        606.82        466.91        31.21 o                         
   9   4  -1        948.17        954.37        60.66 o                         
  10   4  -1         69.74         64.64         4.17 o                         
  11   4  -1        263.63        238.46         8.53 o                         
  12   4  -1        108.97        104.82         5.16 o                         
  13   4  -1         24.11         25.62         2.76 o                         
  14   4  -1         92.41         88.96         5.58 o                         
  15   4  -1         84.84         88.42         3.93 o                         
   1   5  -1       1010.45       1036.75        25.55 o                         
   2   5  -1       2911.12       2776.76       297.95 o                         
   3   5  -1        638.69        591.68        29.15 o                         
   4   5  -1        791.84        775.99        23.69 o                         
   5   5  -1       1257.77       1357.48        31.92 o                         
   6   5  -1        577.14        636.11        19.90 o                         
   7   5  -1       1582.32       1360.31        43.53 o                         
   8   5  -1          8.66          6.45         2.80 o                         
   9   5  -1         49.44         37.16         7.71 o                         
  10   5  -1        260.22        261.75         8.87 o                         
  11   5  -1         57.19         55.10         4.07 o                         
  12   5  -1        442.26        458.06        12.62 o                         
  13   5  -1         21.30         22.52         2.51 o                         
  14   5  -1        318.62        336.17         9.33 o                         
  15   5  -1         79.60         85.19         3.76 o                         
   1   6  -1       2217.45       2132.71        54.48 o                         
   2   6  -1       1887.59       1786.96       205.28 o                         
   3   6  -1       1687.60       1622.63        54.58 o                         
   4   6  -1        969.18       1086.87        41.46 o                         
   5   6  -1        830.01        842.80        28.04 o                         
   6   6  -1       2335.91       2573.88        67.67 o                         
   7   6  -1       1089.16       1273.63       111.99 o                         
   8   6  -1        433.42        383.45        18.32 o                         
   9   6  -1         74.41         66.81         4.07 o                         
  10   6  -1        129.36        114.03         5.77 o                         
  11   6  -1        386.83        372.72        11.15 o                         
  12   6  -1        255.90        249.85         8.69 o                         
  13   6  -1        132.43        133.69         5.03 o                         
  14   6  -1         37.20         43.99         3.06 o                         
  15   6  -1          1.70          3.83         1.04 o                         
   1   7  -1        301.15        282.91        26.01 o                         
   2   7  -1        246.17        249.73        12.00 o                         
   3   7  -1       2016.78       2118.50       109.22 o                         
   4   7  -1       2016.06       2258.75        74.93 o                         
   5   7  -1       3218.86       3290.42       180.06 o                         
   6   7  -1       1222.94       1424.27        41.06 o                         
   7   7  -1        876.73        922.00        34.71 o                         
   8   7  -1        112.08        102.81        11.71 o                         
   9   7  -1        351.83        326.57        11.93 o                         
  10   7  -1        419.95        410.00        11.77 o                         
  11   7  -1        335.61        303.45        10.93 o                         
  12   7  -1         73.59         68.63         4.33 o                         
  13   7  -1         46.80         51.06         3.57 o                         
  14   7  -1        322.18        338.72         9.20 o                         
  15   7  -1         92.17         85.85         3.08 o                         
   1   8  -1       2038.65       1856.24       335.43 o                         
   2   8  -1       1227.99       1302.91       110.31 o                         
   3   8  -1       1706.84       1725.61       153.17 o                         
   4   8  -1        339.16        381.46        24.46 o                         
   5   8  -1       1827.72       1655.75       152.61 o                         
   6   8  -1        645.86        684.41        51.46 o                         
   7   8  -1         70.56         70.87        10.52 o                         
   8   8  -1         35.69         21.05         6.13 o                         
   9   8  -1       1159.55       1176.50        20.93 o                         
  10   8  -1        488.96        463.87        14.04 o                         
  11   8  -1        602.19        578.25        14.78 o                         
  12   8  -1         72.58         70.13         4.31 o                         
  13   8  -1        159.82        170.41         9.00 o                         
  14   8  -1         94.45        101.46         3.77 o                         
  15   8  -1         59.53         61.02         2.85 o                         
   1   9  -1         27.17         36.71         4.20 o                         
   2   9  -1        141.95        137.65        11.31 o                         
   3   9  -1       1173.80       1296.88        56.08 o                         
   4   9  -1       1063.62       1148.89        35.45 o                         
   5   9  -1       1646.18       1742.36        48.46 o                         
   6   9  -1         25.61         29.49         4.22 o                         
   7   9  -1         63.68         57.84         6.90 o                         
   8   9  -1        109.90        108.45         7.42 o                         
   9   9  -1        281.24        271.63        13.91 o                         
  10   9  -1        170.36        174.04         7.10 o                         
  11   9  -1         82.72         88.89         5.09 o                         
  12   9  -1          2.40          1.98         1.38 o                         
  13   9  -1        160.37        166.37         6.32 o                         
  14   9  -1         19.60         21.70         1.66 o                         
   1  10  -1       1009.31        943.22        81.64 o                         
   2  10  -1        511.06        569.86        31.48 o                         
   3  10  -1        589.06        644.52        25.11 o                         
   4  10  -1         28.20         17.32         4.16 o                         
   5  10  -1         85.58         96.04         9.28 o                         
   6  10  -1        200.59        190.82        12.26 o                         
   7  10  -1        472.17        449.08        20.47 o                         
   8  10  -1        616.03        595.93        24.33 o                         
   9  10  -1       1020.72       1100.58        23.20 o                         
  10  10  -1        441.49        412.96        17.31 o                         
  11  10  -1        598.72        588.38        17.88 o                         
  12  10  -1         27.75         23.44         2.53 o                         
  13  10  -1         46.46         47.11         3.19 o                         
  14  10  -1         41.99         42.26         2.27 o                         
   0  11  -1        247.84        236.08        12.74 o                         
   1  11  -1        531.71        655.36        23.11 o                         
   2  11  -1       2867.85       2824.94        98.47 o                         
   3  11  -1        726.27        730.34        28.16 o                         
   4  11  -1         99.67        111.38         9.81 o                         
   5  11  -1        708.07        846.71        31.22 o                         
   6  11  -1        101.57         74.88         7.68 o                         
   7  11  -1        510.48        493.72        30.51 o                         
   8  11  -1        266.76        272.97         8.94 o                         
   9  11  -1        245.91        237.35         8.45 o                         
  10  11  -1          2.62          2.11         1.51 o                         
  11  11  -1         27.97         25.15         2.77 o                         
  12  11  -1         23.99         23.35         2.52 o                         
  13  11  -1         65.47         62.13         3.21 o                         
  14  11  -1         18.78         17.91         1.75 o                         
   1  12  -1        320.67        296.61        41.31 o                         
   2  12  -1        189.13        191.49        18.67 o                         
   3  12  -1        148.64        125.33        34.66 o                         
   4  12  -1         51.88         36.39         4.92 o                         
   5  12  -1         82.13         76.51         7.56 o                         
   6  12  -1         60.50         56.18         9.89 o                         
   7  12  -1        362.29        385.98        10.92 o                         
   8  12  -1        530.19        548.56        18.05 o                         
   9  12  -1         41.31         38.71         3.36 o                         
  10  12  -1        394.79        411.30        11.78 o                         
  11  12  -1        150.89        157.31         5.73 o                         
  12  12  -1         76.10         70.97         4.12 o                         
  13  12  -1         55.52         62.88         3.08 o                         
  14  12  -1         12.07         12.63         1.93 o                         
   0  13  -1       1139.98       1053.16        58.85 o                         
   1  13  -1         19.69         23.72         3.28 o                         
   2  13  -1       1256.10       1129.27        38.78 o                         
   3  13  -1        321.56        275.00        17.67 o                         
   4  13  -1         51.51         42.08         7.67 o                         
   5  13  -1        104.32        107.99        12.09 o                         
   6  13  -1         15.87         16.39         2.28 o                         
   7  13  -1         24.45         26.53         2.34 o                         
   8  13  -1        326.45        334.47        12.02 o                         
   9  13  -1        141.72        144.75         5.61 o                         
  10  13  -1        479.84        462.19        11.00 o                         
  11  13  -1         11.26          9.93         1.87 o                         
  12  13  -1         24.05         22.13         2.45 o                         
  13  13  -1         87.79         84.01         3.48 o                         
   1  14  -1        111.01         84.50         7.32 o                         
   2  14  -1         81.54         76.54         9.07 o                         
   3  14  -1        576.63        482.56        56.20 o                         
   4  14  -1        175.31        125.32        16.21 o                         
   5  14  -1         41.51         19.39         7.61 o                         
   6  14  -1        342.99        346.97        15.79 o                         
   7  14  -1        155.31        152.30         6.58 o                         
   8  14  -1        251.55        238.85         8.60 o                         
   9  14  -1        219.27        211.80         8.07 o                         
  10  14  -1         76.96         76.56         4.58 o                         
  11  14  -1         26.86         31.54         2.92 o                         
  12  14  -1          2.70          3.14         2.00 o                         
  13  14  -1         28.91         27.44         2.16 o                         
   0  15  -1       1843.98       1620.68        72.05 o                         
   1  15  -1        264.94        271.66        17.78 o                         
   2  15  -1        327.40        324.41        27.32 o                         
   3  15  -1        218.74        181.87        18.66 o                         
   4  15  -1         73.28         71.21         4.74 o                         
   5  15  -1        135.17        138.55         5.25 o                         
   6  15  -1        178.91        182.57         7.24 o                         
   7  15  -1         50.14         48.07         3.68 o                         
   8  15  -1        176.90        175.89         8.77 o                         
   9  15  -1         51.02         54.70         3.98 o                         
  10  15  -1        376.29        401.02        11.41 o                         
  11  15  -1         12.47         12.37         2.12 o                         
  12  15  -1          8.13          8.89         1.57 o                         
  13  15  -1         13.75         16.53         1.88 o                         
   1  16  -1        661.93        678.87        34.90 o                         
   2  16  -1         92.43         90.97        10.83 o                         
   3  16  -1         57.98         51.62         3.11 o                         
   4  16  -1        121.24        113.00         5.47 o                         
   5  16  -1         43.76         42.09         2.87 o                         
   6  16  -1        723.51        728.08        23.78 o                         
   7  16  -1         47.48         49.36         3.71 o                         
   8  16  -1         80.96         84.05         4.17 o                         
   9  16  -1         15.41         14.41         2.25 o                         
  10  16  -1         42.61         43.41         3.39 o                         
  11  16  -1          3.53          3.06         1.32 o                         
  12  16  -1         13.53         12.05         2.49 o                         
   0  17  -1        787.18        721.84        20.46 o                         
   1  17  -1        103.72        110.89         4.60 o                         
   2  17  -1       1075.86       1026.43        21.98 o                         
   3  17  -1        293.39        275.39        10.61 o                         
   4  17  -1        289.85        265.89         8.99 o                         
   5  17  -1        205.49        178.45         7.27 o                         
   6  17  -1        233.10        213.79         7.94 o                         
   7  17  -1        476.52        454.30        20.27 o                         
   8  17  -1        111.41        106.96         4.62 o                         
   9  17  -1         40.99         37.80         3.23 o                         
  10  17  -1        232.16        224.17         7.52 o                         
  11  17  -1          6.42          5.73         1.67 o                         
  12  17  -1         24.47         22.48         2.84 o                         
   1  18  -1        522.98        498.94        13.99 o                         
   2  18  -1        219.36        215.01         6.81 o                         
   3  18  -1         32.21         27.21         2.38 o                         
   4  18  -1         42.93         33.55         2.60 o                         
   5  18  -1        155.72        144.30        10.09 o                         
   6  18  -1         53.96         60.99         4.08 o                         
   7  18  -1         38.02         34.46         3.11 o                         
   8  18  -1        144.11        145.39         5.36 o                         
   9  18  -1         22.64         23.40         2.09 o                         
  10  18  -1        107.43        108.50         5.88 o                         
  11  18  -1         22.56         19.81         1.88 o                         
  12  18  -1          1.27          1.57         1.33 o                         
   0  19  -1        435.75        434.79        14.86 o                         
   1  19  -1        289.55        281.27         8.01 o                         
   2  19  -1        752.22        746.19        15.67 o                         
   3  19  -1         27.22         24.45         2.29 o                         
   4  19  -1        145.76        142.52        10.11 o                         
   5  19  -1         71.84         73.59         4.44 o                         
   6  19  -1         13.97         16.34         2.30 o                         
   7  19  -1         42.24         33.22         3.83 o                         
   8  19  -1        151.09        145.70         6.04 o                         
   9  19  -1         48.48         54.16         3.33 o                         
  10  19  -1         85.92         96.87         5.28 o                         
  11  19  -1          0.92          1.67         1.00 o                         
   1  20  -1        154.20        157.65         5.81 o                         
   2  20  -1         67.57         66.99         3.69 o                         
   3  20  -1         12.95         11.87         1.72 o                         
   4  20  -1        271.55        244.32         9.54 o                         
   5  20  -1          8.90          4.86         2.23 o                         
   6  20  -1          0.99          2.43         1.49 o                         
   7  20  -1         24.05         24.72         3.42 o                         
   8  20  -1        291.47        316.86         9.19 o                         
   9  20  -1         60.59         59.91         3.31 o                         
  10  20  -1         28.74         33.97         2.90 o                         
   0  21  -1        473.14        488.54        24.88 o                         
   1  21  -1        399.98        374.12         9.54 o                         
   2  21  -1        274.41        265.17         8.39 o                         
   3  21  -1          5.04          4.15         1.36 o                         
   4  21  -1         54.10         58.09         3.36 o                         
   5  21  -1        159.47        171.73         6.69 o                         
   6  21  -1         34.13         37.38         7.11 o                         
   7  21  -1          2.99          2.12         1.33 o                         
   8  21  -1          7.96          7.69         1.79 o                         
   9  21  -1         19.83         20.80         1.83 o                         
  10  21  -1         15.79         17.53         2.63 o                         
   1  22  -1        148.04        153.58         5.59 o                         
   2  22  -1        115.36        117.22         4.79 o                         
   3  22  -1         10.37          9.49         1.77 o                         
   4  22  -1        110.72        105.02         5.03 o                         
   5  22  -1         20.74         24.23         3.22 o                         
   6  22  -1         70.28         70.78         4.90 o                         
   7  22  -1         91.75        105.26         4.65 o                         
   8  22  -1         22.45         25.27         2.12 o                         
   9  22  -1          2.25          2.77         2.50 o                         
   0  23  -1        125.29        117.37         6.64 o                         
   1  23  -1         48.06         49.75         3.02 o                         
   2  23  -1         25.08         21.70         2.10 o                         
   3  23  -1         93.86        104.33         4.32 o                         
   4  23  -1          8.85          8.55         2.05 o                         
   5  23  -1        162.90        174.97         7.84 o                         
   6  23  -1         52.54         43.28         2.91 o                         
   7  23  -1         16.61         15.88         1.79 o                         
   8  23  -1          3.30          2.40         0.93 o                         
   1  24  -1         11.68         10.60         1.77 o                         
   2  24  -1         16.92         16.19         2.16 o                         
   3  24  -1         78.38         82.13         5.20 o                         
   4  24  -1         10.83         10.62         2.18 o                         
   5  24  -1          9.45         10.90         2.13 o                         
   6  24  -1          3.21          5.20         1.26 o                         
   7  24  -1         24.66         23.64         2.52 o                         
   0  25  -1         18.21         21.33         2.45 o                         
   1  25  -1         90.68         94.96         4.36 o                         
   2  25  -1         23.25         25.31         2.32 o                         
   3  25  -1          4.81          3.06         2.90 o                         
   4  25  -1          6.75          7.56         1.63 o                         
   5  25  -1         34.82         39.16         2.50 o                         
   6  25  -1         26.55         27.15         2.38 o                         
   1  26  -1         54.96         58.49         5.59 o                         
   2  26  -1         64.82         64.88         5.74 o                         
   3  26  -1          7.38          6.63         1.15 o                         
   4  26  -1         10.12          9.64         1.71 o                         
   5  26  -1         36.62         36.43         2.63 o                         
   0  27  -1          9.99         12.99         2.55 o                         
   1  27  -1         12.65         14.86         2.55 o                         
   2  27  -1         47.50         53.39         3.25 o                         
   3  27  -1         17.30         18.98         1.93 o                         
   2   0   0       3161.30       3972.63       192.76 o                         
   4   0   0       6367.20       5863.25       314.21 o                         
   6   0   0        279.47        278.25        11.94 o                         
   8   0   0       1607.88       1750.60       100.65 o                         
  10   0   0       1333.61       1339.33        92.14 o                         
  12   0   0        255.40        291.78        16.68 o                         
  14   0   0         21.13         21.53         4.14 o                         
   1   1   0         15.10         25.10         1.40 o                         
   2   1   0       1519.55       1552.77        51.00 o                         
   3   1   0         41.82         39.90         1.62 o                         
   4   1   0       2508.35       2610.93        87.08 o                         
   5   1   0          1.67          3.33         0.74 o                         
   6   1   0       5550.28       5558.61        68.07 o                         
   7   1   0         22.10         24.94         2.38 o                         
   8   1   0       1094.59       1068.86        32.68 o                         
   9   1   0         57.18         67.32         6.13 o                         
  10   1   0         24.15         25.47         2.80 o                         
  11   1   0        203.77        194.66         7.97 o                         
  12   1   0         27.06         28.57         2.96 o                         
  13   1   0         15.17         11.83         1.95 o                         
  14   1   0         28.62         35.78         3.05 o                         
  15   1   0         25.27         22.43         2.08 o                         
   0   2   0      10089.41       7535.95       200.27 o                         
   1   2   0        474.03        458.60        18.10 o                         
   2   2   0       6337.76       5357.47       266.91 o                         
   3   2   0       6180.00       6059.51        81.45 o                         
   4   2   0       4857.14       4645.73       168.56 o                         
   5   2   0          2.12          4.07         1.35 o                         
   6   2   0        453.88        542.71        11.49 o                         
   7   2   0          0.98          2.33         1.82 o                         
   8   2   0       1810.47       1835.26        76.77 o                         
   9   2   0        546.00        516.65        21.19 o                         
  10   2   0        209.25        182.56         8.01 o                         
  11   2   0          7.89          4.47         2.14 o                         
  12   2   0        110.21        136.08         6.19 o                         
  13   2   0          6.93          4.88         1.43 o                         
  14   2   0         55.63         49.62         3.49 o                         
  15   2   0        108.54        106.98         4.39 o                         
   1   3   0         37.62         46.58         3.92 o                         
   2   3   0      10783.64      11034.72       170.85 o                         
   3   3   0      15310.61      14262.71       276.16 o                         
   4   3   0        416.63        517.68        11.15 o                         
   5   3   0        529.34        542.75        11.36 o                         
   6   3   0       1997.21       2015.07        44.41 o                         
   7   3   0          0.56          1.22         1.43 o                         
   8   3   0       1189.81       1176.46        22.66 o                         
   9   3   0        560.07        579.19        30.51 o                         
  10   3   0         99.12         85.01         5.68 o                         
  11   3   0          2.67          3.06         1.82 o                         
  12   3   0         80.08         80.80         4.17 o                         
  13   3   0        258.80        267.78         9.74 o                         
  14   3   0         10.15         11.89         1.52 o                         
  15   3   0         12.51         14.16         1.99 o                         
   0   4   0       2151.04       1934.50        67.04 o                         
   1   4   0       3188.90       3299.91        59.54 o                         
   2   4   0       8132.59       8488.98       442.96 o                         
   3   4   0       3516.19       3483.38       174.08 o                         
   4   4   0        112.77        134.47         4.41 o                         
   5   4   0       1786.69       1815.47       109.56 o                         
   6   4   0          0.39          1.75         1.15 o                         
   7   4   0        226.68        218.20         8.63 o                         
   8   4   0       2360.82       2593.32        47.47 o                         
   9   4   0          3.50          2.94         2.96 o                         
  10   4   0         93.99         84.56         5.73 o                         
  11   4   0          2.77          2.16         1.32 o                         
  12   4   0         16.00         11.92         2.36 o                         
  13   4   0          5.38          5.78         1.52 o                         
  14   4   0         12.79         13.26         1.57 o                         
  15   4   0          1.42          0.91         1.30 o                         
   1   5   0       4220.46       3737.49        76.37 o                         
   2   5   0        454.13        507.52        33.63 o                         
   3   5   0        380.56        420.84        18.18 o                         
   4   5   0          3.69          4.52         1.04 o                         
   5   5   0         41.97         55.10        11.80 o                         
   6   5   0         97.89        103.62         5.03 o                         
   7   5   0         33.96         18.84         2.62 o                         
   8   5   0        179.89        167.50         9.43 o                         
   9   5   0        260.56        224.90        10.45 o                         
  10   5   0        502.65        498.76        11.41 o                         
  11   5   0        175.00        188.13         9.10 o                         
  12   5   0         14.39         14.89         2.29 o                         
  13   5   0         46.94         41.95         2.88 o                         
  14   5   0        115.62        129.48         4.60 o                         
  15   5   0         56.10         51.34         2.81 o                         
   0   6   0       2917.80       2717.55        57.61 o                         
   1   6   0         47.20         37.53         2.37 o                         
   2   6   0         86.57         81.42         4.14 o                         
   3   6   0       2901.28       2999.48        73.86 o                         
   4   6   0        193.69        176.61         8.45 o                         
   5   6   0       2903.89       2933.47        53.38 o                         
   6   6   0        369.52        346.56        14.62 o                         
   7   6   0        380.80        363.10        11.85 o                         
   8   6   0         52.49         40.85         4.81 o                         
   9   6   0        102.06        112.33         7.45 o                         
  10   6   0         20.65         20.17         2.27 o                         
  11   6   0          7.25          8.70         1.77 o                         
  12   6   0        128.38        122.87         5.05 o                         
  13   6   0        186.21        196.27         6.25 o                         
  14   6   0        137.04        141.81         5.66 o                         
  15   6   0        282.26        295.86         7.61 o                         
   1   7   0        673.84        683.95        11.56 o                         
   2   7   0        271.14        266.27         9.72 o                         
   3   7   0         53.75         46.93         2.85 o                         
   4   7   0       1864.26       1628.34        64.80 o                         
   5   7   0        307.51        304.48        18.29 o                         
   6   7   0        772.82        810.17        35.20 o                         
   7   7   0        535.91        534.11        22.60 o                         
   8   7   0         28.46         25.18         3.96 o                         
   9   7   0        660.36        589.51        24.83 o                         
  10   7   0        170.24        164.77         6.86 o                         
  11   7   0        233.74        240.36         8.57 o                         
  12   7   0          0.03          1.00         1.38 o                         
  13   7   0         56.75         51.44         3.63 o                         
  14   7   0         14.99         15.77         2.03 o                         
  15   7   0         16.96         20.33         1.58 o                         
   0   8   0         87.20         84.36         9.57 o                         
   1   8   0        114.67        103.18         7.34 o                         
   2   8   0        133.61        115.78         6.95 o                         
   3   8   0       2496.51       2310.66        73.55 o                         
   4   8   0        855.92       1009.40        24.03 o                         
   5   8   0          9.97         26.51         5.06 o                         
   6   8   0        292.15        289.94        14.73 o                         
   7   8   0       1986.75       1889.76        79.90 o                         
   8   8   0        181.06        148.40        11.22 o                         
   9   8   0         43.01         54.10         4.20 o                         
  10   8   0         92.67         79.74         4.80 o                         
  11   8   0        358.72        359.67        10.89 o                         
  12   8   0          6.29          8.59         2.35 o                         
  13   8   0          3.96          2.47         1.36 o                         
  14   8   0        259.89        260.69         7.79 o                         
  15   8   0        437.04        435.45        12.03 o                         
   1   9   0       2968.99       2720.27        52.69 o                         
   2   9   0       1186.21       1323.35        30.78 o                         
   3   9   0        689.87        709.58        15.75 o                         
   4   9   0         26.06         22.21         3.61 o                         
   5   9   0         45.31         50.19         5.61 o                         
   6   9   0        249.57        233.70        12.69 o                         
   7   9   0        116.60         96.91         8.50 o                         
   8   9   0        106.08         95.37         9.03 o                         
   9   9   0       3537.42       3588.10        78.79 o                         
  10   9   0        864.30        877.28        27.16 o                         
  11   9   0         48.66         43.35         3.55 o                         
  12   9   0        379.83        390.26        12.65 o                         
  13   9   0        310.71        338.70         8.43 o                         
  14   9   0          9.35         14.20         1.83 o                         
  15   9   0         15.32         14.80         2.48 o                         
   0  10   0        160.10        143.54         7.47 o                         
   1  10   0        650.27        841.44        26.47 o                         
   2  10   0       3191.05       3041.73       119.62 o                         
   3  10   0       5132.21       5139.85        95.45 o                         
   4  10   0         22.44         18.82         3.90 o                         
   5  10   0        812.28        766.19        33.08 o                         
   6  10   0         47.26         52.40         6.68 o                         
   7  10   0       1031.27        947.02        40.21 o                         
   8  10   0        220.84        206.12         8.10 o                         
   9  10   0          0.97          2.83         2.38 o                         
  10  10   0         27.67         26.24         2.84 o                         
  11  10   0         57.64         58.66         4.10 o                         
  12  10   0        101.22        100.65         4.50 o                         
  13  10   0        102.04        101.43         4.86 o                         
  14  10   0          8.79         12.19         1.70 o                         
   1  11   0       3601.40       3883.12        97.55 o                         
   2  11   0       1390.17       1418.46        33.04 o                         
   3  11   0        147.03        178.58        10.37 o                         
   4  11   0        646.45        604.68        21.12 o                         
   5  11   0          0.74          6.08         3.20 o                         
   6  11   0         26.71         24.94         4.48 o                         
   7  11   0        123.27        125.38         8.98 o                         
   8  11   0         45.89         43.62         2.80 o                         
   9  11   0        656.98        627.86        19.41 o                         
  10  11   0        298.25        289.31         9.52 o                         
  11  11   0         14.16         17.79         2.43 o                         
  12  11   0         95.30        100.27         4.39 o                         
  13  11   0        302.90        313.77        10.77 o                         
  14  11   0         86.85         82.56         3.65 o                         
   0  12   0        674.64        605.85        27.56 o                         
   1  12   0        614.82        572.20        24.47 o                         
   2  12   0         43.15         50.72         6.46 o                         
   3  12   0       1312.15       1299.78        41.67 o                         
   4  12   0         75.43         58.39         6.31 o                         
   5  12   0         49.29         45.89         5.84 o                         
   6  12   0         31.33         39.12         5.73 o                         
   7  12   0       1563.13       1515.06        33.83 o                         
   8  12   0        273.70        292.29         8.11 o                         
   9  12   0        206.84        217.16         6.85 o                         
  10  12   0         14.64         14.65         2.12 o                         
  11  12   0        202.94        205.64         7.62 o                         
  12  12   0        255.95        267.51         7.51 o                         
  13  12   0          1.12          0.70         1.70 o                         
  14  12   0         18.36         18.18         2.40 o                         
   1  13   0         99.59         88.20         6.09 o                         
   2  13   0        970.16        865.77        32.71 o                         
   3  13   0        948.76        895.85        33.83 o                         
   4  13   0        174.13        136.57        12.28 o                         
   5  13   0        158.52        135.58        14.88 o                         
   6  13   0        582.03        586.65        23.85 o                         
   7  13   0        347.99        339.78         7.94 o                         
   8  13   0         81.25         75.70         4.18 o                         
   9  13   0        422.51        409.39        11.69 o                         
  10  13   0          0.06         -1.69         2.15 o                         
  11  13   0        100.69        101.81         5.96 o                         
  12  13   0          4.60          3.63         1.68 o                         
  13  13   0        117.03        120.41         4.79 o                         
  14  13   0         55.65         51.70         7.68 o                         
   0  14   0        344.61        427.15        43.37 o                         
   1  14   0         10.93          8.63         2.40 o                         
   2  14   0        851.98        880.90        32.73 o                         
   3  14   0        241.49        267.64        19.28 o                         
   4  14   0        131.09        151.06        29.30 o                         
   5  14   0         31.98         40.79         7.59 o                         
   6  14   0        550.27        596.68        15.07 o                         
   7  14   0          1.80          3.94         1.34 o                         
   8  14   0         82.73         76.63         3.96 o                         
   9  14   0        173.84        186.21         6.73 o                         
  10  14   0        126.62        127.41         5.06 o                         
  11  14   0         46.34         41.81         3.26 o                         
  12  14   0         64.36         76.60         4.14 o                         
  13  14   0         19.49         21.59         2.73 o                         
   1  15   0          1.64          0.79         1.54 o                         
   2  15   0         68.62         51.75        18.94 o                         
   3  15   0         87.81         70.96         9.06 o                         
   4  15   0        445.55        402.60        30.30 o                         
   5  15   0          1.52          2.69         1.02 o                         
   6  15   0       2786.57       2638.65        70.29 o                         
   7  15   0          0.18          0.76         1.09 o                         
   8  15   0         62.07         59.66         3.54 o                         
   9  15   0         20.59         20.71         2.20 o                         
  10  15   0         28.06         30.92         2.45 o                         
  11  15   0         41.89         39.39         3.13 o                         
  12  15   0         34.96         29.96         2.49 o                         
  13  15   0          4.07          5.79         1.51 o                         
   0  16   0        867.53        846.23        34.02 o                         
   1  16   0        242.68        221.15        11.30 o                         
   2  16   0         20.07         17.87         4.42 o                         
   3  16   0          8.73         16.08         3.91 o                         
   4  16   0         11.96         10.21         1.43 o                         
   5  16   0        143.70        149.05         5.47 o                         
   6  16   0         28.59         25.05         2.62 o                         
   7  16   0        163.53        140.73         6.43 o                         
   8  16   0         17.52         14.76         2.10 o                         
   9  16   0          1.30          1.72         1.40 o                         
  10  16   0         28.05         30.59         3.36 o                         
  11  16   0          0.01         -0.75         1.53 o                         
  12  16   0        196.56        194.79         7.78 o                         
  13  16   0          0.84          5.52         2.40 o                         
   1  17   0        485.73        470.57        13.02 o                         
   2  17   0        539.08        466.38        13.96 o                         
   3  17   0         45.16         38.40         3.17 o                         
   4  17   0        170.16        169.97         5.89 o                         
   5  17   0        630.20        594.82        22.55 o                         
   6  17   0        141.49        154.73         6.67 o                         
   7  17   0        385.71        392.58         9.96 o                         
   8  17   0         54.13         47.08         3.83 o                         
   9  17   0          5.81          4.26         1.39 o                         
  10  17   0         41.92         38.11         2.53 o                         
  11  17   0          0.21         -1.08         1.08 o                         
  12  17   0          0.34          1.50         1.07 o                         
   0  18   0        179.53        156.43        11.11 o                         
   1  18   0         54.59         47.25         4.26 o                         
   2  18   0         32.71         33.95         3.91 o                         
   3  18   0       1090.31       1044.65        34.28 o                         
   4  18   0        655.15        666.86        29.14 o                         
   5  18   0          0.03          0.97         1.52 o                         
   6  18   0        170.68        185.26        12.02 o                         
   7  18   0        184.49        168.15         6.98 o                         
   8  18   0         51.06         45.19         3.86 o                         
   9  18   0         13.47         12.62         2.78 o                         
  10  18   0        118.53        126.39         4.42 o                         
  11  18   0          0.43          1.44         1.17 o                         
  12  18   0         62.84         65.69         5.14 o                         
   1  19   0        633.11        623.52        43.87 o                         
   2  19   0        362.34        346.95        10.48 o                         
   3  19   0        168.67        162.67        10.94 o                         
   4  19   0        129.15        135.74         8.43 o                         
   5  19   0        366.59        312.96        28.71 o                         
   6  19   0        215.00        189.75         9.13 o                         
   7  19   0         29.75         21.24         2.97 o                         
   8  19   0          0.39          0.81         1.61 o                         
   9  19   0         20.95         22.62         2.36 o                         
  10  19   0          1.72          3.29         1.16 o                         
  11  19   0          0.22         -1.23         2.89 o                         
   0  20   0         62.63         65.06         7.36 o                         
   1  20   0        111.39         98.51         7.28 o                         
   2  20   0        211.92        201.95        10.00 o                         
   3  20   0         68.17         53.62         3.26 o                         
   4  20   0         79.91         72.02         5.57 o                         
   5  20   0        448.92        411.13        18.17 o                         
   6  20   0          5.77          8.46         1.91 o                         
   7  20   0        120.57        120.22         5.57 o                         
   8  20   0         60.02         61.72         4.92 o                         
   9  20   0          1.08          0.14         1.10 o                         
  10  20   0         58.36         74.27         4.12 o                         
  11  20   0         41.55         48.65         4.27 o                         
   1  21   0        325.29        307.33        12.02 o                         
   2  21   0        207.53        196.54         9.26 o                         
   3  21   0         17.23         12.06         1.67 o                         
   4  21   0         31.67         37.53         2.82 o                         
   5  21   0          0.14         -1.10         1.81 o                         
   6  21   0        189.48        199.33         8.84 o                         
   7  21   0          1.38          1.95         1.36 o                         
   8  21   0          0.85          1.66         1.19 o                         
   9  21   0        119.63        135.76         6.09 o                         
  10  21   0          0.52          1.66         1.62 o                         
   0  22   0        574.86        536.18        24.00 o                         
   1  22   0        166.82        154.49         8.05 o                         
   2  22   0         28.18         22.14         3.09 o                         
   3  22   0         13.88         15.81         2.18 o                         
   4  22   0          2.76          3.44         1.55 o                         
   5  22   0          3.81          4.13         1.41 o                         
   6  22   0          2.94          5.43         2.05 o                         
   7  22   0         47.94         50.86         4.06 o                         
   8  22   0          2.90          1.12         1.31 o                         
   9  22   0          0.60          1.30         1.00 o                         
   1  23   0         27.68         28.63         3.33 o                         
   2  23   0          0.08         -0.22         1.51 o                         
   3  23   0          6.59          6.10         1.56 o                         
   4  23   0         25.59         21.48         4.54 o                         
   5  23   0          2.06          6.44         1.58 o                         
   6  23   0         68.04         72.27         3.76 o                         
   7  23   0          4.16          4.36         1.33 o                         
   8  23   0          9.23          8.68         1.60 o                         
   0  24   0         15.66         17.53         3.58 o                         
   1  24   0         45.37         51.02         3.51 o                         
   2  24   0          0.32          0.30         1.14 o                         
   3  24   0         86.65         86.44         5.28 o                         
   4  24   0          4.42          4.45         1.67 o                         
   5  24   0         65.27         68.53         4.55 o                         
   6  24   0        137.49        142.05         6.41 o                         
   7  24   0          1.30          2.75         1.14 o                         
   8  24   0          7.44          5.91         1.72 o                         
   1  25   0         24.00         25.31         2.36 o                         
   2  25   0          4.83          1.16         1.09 o                         
   3  25   0         37.47         45.98         2.94 o                         
   4  25   0         84.41         87.30         4.99 o                         
   5  25   0         46.10         51.87         3.64 o                         
   6  25   0          1.77          1.45         0.99 o                         
   7  25   0          1.76          1.39         1.14 o                         
   0  26   0          4.82          5.93         1.25 o                         
   1  26   0         15.50         11.63         1.20 o                         
   2  26   0          5.52          6.21         2.23 o                         
   3  26   0          4.26          4.38         1.57 o                         
   4  26   0          1.01          0.20         1.04 o                         
   5  26   0          0.96         -1.12         1.12 o                         
   1  27   0         16.00         14.76         1.23 o                         
   2  27   0         33.60         44.61         2.90 o                         
   3  27   0        229.53        260.00         7.61 o                         
   2   0   1       1434.62       1478.85        21.26 o                         
   4   0   1       4329.92       5046.10       110.47 o                         
   6   0   1       2468.35       2706.63        86.14 o                         
   8   0   1        153.23        102.06        10.16 o                         
  10   0   1        299.62        348.42        20.06 o                         
  12   0   1        149.05        172.58         7.01 o                         
  14   0   1         37.60         36.03         4.91 o                         
   0   1   1      19236.40      18397.71       211.46 o                         
   1   1   1       8129.60       8336.17       143.37 o                         
   2   1   1       2015.59       2098.59        38.12 o                         
   3   1   1       1472.45       1572.68        39.61 o                         
   4   1   1       3949.12       4376.10       120.07 o                         
   5   1   1        419.81        412.62         7.49 o                         
   6   1   1        136.62        173.96         5.09 o                         
   7   1   1        200.04        223.86         7.94 o                         
   8   1   1         30.17         42.66         4.01 o                         
   9   1   1         37.71         31.28         4.40 o                         
  10   1   1        359.92        364.03         9.15 o                         
  11   1   1         47.75         49.60         2.82 o                         
  12   1   1        929.83        926.28        30.20 o                         
  13   1   1         86.78         96.59         4.93 o                         
  14   1   1        174.50        170.40         5.37 o                         
  15   1   1         23.35         24.12         1.76 o                         
   1   2   1        255.68        268.53         5.74 o                         
   2   2   1       3921.41       3868.00        92.43 o                         
   3   2   1       3593.10       3568.37        96.21 o                         
   4   2   1      11481.26      12095.53       193.72 o                         
   5   2   1        564.92        587.77        20.18 o                         
   6   2   1        584.01        618.41        16.06 o                         
   7   2   1        750.55        759.80        20.84 o                         
   8   2   1         71.04         50.03         4.93 o                         
   9   2   1        283.25        269.65        10.28 o                         
  10   2   1          6.25          4.65         1.11 o                         
  11   2   1        152.94        149.70         5.62 o                         
  12   2   1        251.57        267.30         9.06 o                         
  13   2   1         78.56         76.22         3.76 o                         
  14   2   1        339.97        345.49         8.74 o                         
  15   2   1         72.95         74.06         3.96 o                         
   0   3   1       1099.07       1124.88        25.29 o                         
   1   3   1       3509.74       3500.19       117.28 o                         
   2   3   1       1717.11       1972.31        74.30 o                         
   3   3   1        324.23        343.10         6.61 o                         
   4   3   1       1928.42       2069.35        48.78 o                         
   5   3   1       1507.63       1521.19        37.51 o                         
   6   3   1          3.67          2.76         1.24 o                         
   7   3   1        108.73        104.56         5.03 o                         
   8   3   1        155.96        160.05         6.74 o                         
   9   3   1         45.69         32.30         3.73 o                         
  10   3   1        373.05        375.14         9.42 o                         
  11   3   1          3.23          6.07         1.64 o                         
  12   3   1        236.04        253.68         8.77 o                         
  13   3   1        402.14        416.35        12.35 o                         
  14   3   1         70.91         70.63         3.55 o                         
  15   3   1         18.34         16.85         1.67 o                         
   1   4   1       4780.92       4742.33        59.20 o                         
   2   4   1       5407.68       5491.97        78.05 o                         
   3   4   1       2053.97       2098.83        32.63 o                         
   4   4   1       2552.26       2371.74       153.35 o                         
   5   4   1         32.36         36.34         2.44 o                         
   6   4   1        123.04        118.46         4.72 o                         
   7   4   1        183.22        186.80         6.46 o                         
   8   4   1        610.86        593.60        13.93 o                         
   9   4   1        938.45        923.24        53.81 o                         
  10   4   1         73.93         72.69         8.58 o                         
  11   4   1        296.39        276.81        11.49 o                         
  12   4   1        105.01         98.46         8.91 o                         
  13   4   1         30.83         32.01         2.53 o                         
  14   4   1         88.53         88.99         4.36 o                         
  15   4   1         84.79         84.37         3.11 o                         
   0   5   1        832.55        818.20        58.91 o                         
   1   5   1       1053.34       1074.44        24.94 o                         
   2   5   1       3106.24       3265.41        51.02 o                         
   3   5   1        608.29        592.54        13.96 o                         
   4   5   1        805.59        830.81        24.35 o                         
   5   5   1       1235.48       1254.57        39.10 o                         
   6   5   1        592.14        676.63        19.04 o                         
   7   5   1       1602.58       1607.30        27.56 o                         
   8   5   1          7.20          5.61         1.92 o                         
   9   5   1         62.70         50.60         4.91 o                         
  10   5   1        291.48        299.08        11.92 o                         
  11   5   1         55.38         50.57         4.76 o                         
  12   5   1        447.76        457.17        14.74 o                         
  13   5   1         26.90         20.17         2.43 o                         
  14   5   1        336.50        351.60         9.57 o                         
  15   5   1         62.22         66.34         3.87 o                         
   1   6   1       2252.54       2109.03        68.65 o                         
   2   6   1       1901.93       2057.56        26.70 o                         
   3   6   1       1724.58       1768.12        42.65 o                         
   4   6   1       1049.08        942.56        29.46 o                         
   5   6   1        809.28        769.84        23.01 o                         
   6   6   1       2258.83       2515.71        87.12 o                         
   7   6   1        988.25        977.80        19.91 o                         
   8   6   1        479.56        495.00        14.18 o                         
   9   6   1         73.20         67.02         4.42 o                         
  10   6   1        126.90        123.35         7.26 o                         
  11   6   1        362.54        357.79        10.89 o                         
  12   6   1        253.83        260.07         8.90 o                         
  13   6   1        150.32        150.10         6.42 o                         
  14   6   1         39.45         45.32         3.06 o                         
  15   6   1          1.83          4.10         1.44 o                         
   0   7   1       1059.08       1132.88        30.52 o                         
   1   7   1        278.87        281.42         9.04 o                         
   2   7   1        230.61        248.05         6.32 o                         
   3   7   1       1826.10       2021.06        52.84 o                         
   4   7   1       2023.13       2142.30       176.10 o                         
   5   7   1       3521.19       2963.83        80.79 o                         
   6   7   1       1229.04       1322.77        41.08 o                         
   7   7   1        771.58        687.78        20.35 o                         
   8   7   1        118.63        100.76         6.84 o                         
   9   7   1        386.13        349.72        11.51 o                         
  10   7   1        439.61        466.06        15.88 o                         
  11   7   1        331.02        333.86        10.42 o                         
  12   7   1         63.97         63.97         4.20 o                         
  13   7   1         53.86         55.79         3.64 o                         
  14   7   1        325.67        328.89         9.77 o                         
  15   7   1         78.02         83.45         5.89 o                         
   1   8   1       2119.93       2011.34        64.81 o                         
   2   8   1       1223.09       1364.26        34.94 o                         
   3   8   1       1636.43       1660.68        43.84 o                         
   4   8   1        356.86        362.23        14.41 o                         
   5   8   1       1866.11       1738.49        41.58 o                         
   6   8   1        651.04        546.46        17.83 o                         
   7   8   1        102.73        100.04         7.29 o                         
   8   8   1         37.61         31.93         3.97 o                         
   9   8   1       1045.90       1030.25        35.39 o                         
  10   8   1        492.09        483.51        10.02 o                         
  11   8   1        698.19        715.80        14.72 o                         
  12   8   1         74.12         73.28         4.47 o                         
  13   8   1        119.79        116.10         4.51 o                         
  14   8   1         96.72         97.10         4.09 o                         
  15   8   1         67.78         68.70         8.19 o                         
   0   9   1       1660.06       1805.06        40.21 o                         
   1   9   1         35.83         53.56         4.15 o                         
   2   9   1        141.92        137.43         5.99 o                         
   3   9   1        973.26       1080.27        21.68 o                         
   4   9   1       1075.04       1143.22        36.64 o                         
   5   9   1       1576.65       1506.42        47.79 o                         
   6   9   1         25.31         30.20         4.71 o                         
   7   9   1         38.90         32.45         3.81 o                         
   8   9   1        106.33        106.67         5.46 o                         
   9   9   1        310.39        310.88         8.33 o                         
  10   9   1        165.85        165.68         5.48 o                         
  11   9   1         84.56         89.41         4.99 o                         
  12   9   1          2.98          2.68         1.19 o                         
  13   9   1        134.81        142.18         5.62 o                         
  14   9   1         19.27         20.13         2.77 o                         
   1  10   1        888.85        887.27        39.11 o                         
   2  10   1        506.19        525.73        13.30 o                         
   3  10   1        646.67        590.49        15.12 o                         
   4  10   1         36.13         22.86         2.89 o                         
   5  10   1         85.46         89.08         6.45 o                         
   6  10   1        189.10        195.06        12.19 o                         
   7  10   1        483.78        469.99        18.50 o                         
   8  10   1        648.60        641.71        13.77 o                         
   9  10   1        889.74        967.30        20.47 o                         
  10  10   1        443.40        441.49        10.33 o                         
  11  10   1        627.97        615.18        13.36 o                         
  12  10   1         27.75         26.55         2.29 o                         
  13  10   1         43.97         39.55         2.86 o                         
  14  10   1         40.20         41.92         3.33 o                         
   0  11   1        200.04        220.53         9.18 o                         
   1  11   1        581.29        652.61        24.14 o                         
   2  11   1       2907.48       3160.63        54.53 o                         
   3  11   1        643.05        642.97        14.59 o                         
   4  11   1        105.96        111.11         7.26 o                         
   5  11   1        776.41        829.05        35.62 o                         
   6  11   1         98.69         72.82         7.65 o                         
   7  11   1        414.97        424.75        17.23 o                         
   8  11   1        240.93        241.99         6.50 o                         
   9  11   1        264.57        263.30         6.83 o                         
  10  11   1          1.84          3.19         0.98 o                         
  11  11   1         25.58         26.72         2.27 o                         
  12  11   1         17.47         18.71         2.10 o                         
  13  11   1         74.30         70.25         3.72 o                         
  14  11   1         23.26         18.72         3.26 o                         
   1  12   1        247.04        242.25         8.48 o                         
   2  12   1        171.12        198.60        15.65 o                         
   3  12   1        127.20        122.77         6.05 o                         
   4  12   1         63.41         48.80         4.91 o                         
   5  12   1         80.99         96.16        11.90 o                         
   6  12   1         60.97         70.92         8.04 o                         
   7  12   1        340.86        341.59         7.79 o                         
   8  12   1        492.59        483.09         9.82 o                         
   9  12   1         57.01         59.80         3.39 o                         
  10  12   1        414.46        434.40        11.24 o                         
  11  12   1        119.74        121.75         5.53 o                         
  12  12   1         76.77         70.39         4.05 o                         
  13  12   1         48.17         56.15         4.10 o                         
  14  12   1          9.48         10.48         1.56 o                         
   0  13   1       1213.91       1084.15        37.31 o                         
   1  13   1         25.53         26.81         2.89 o                         
   2  13   1       1237.91       1217.06        25.04 o                         
   3  13   1        271.33        274.88        10.86 o                         
   4  13   1         58.20         56.86         6.59 o                         
   5  13   1        112.88         86.91         8.50 o                         
   6  13   1         13.18          9.78         2.42 o                         
   7  13   1         10.58          9.57         1.22 o                         
   8  13   1        300.76        300.07         9.47 o                         
   9  13   1        135.51        140.77         7.62 o                         
  10  13   1        510.37        509.58        11.95 o                         
  11  13   1          9.79         10.55         1.56 o                         
  12  13   1         12.70         11.71         1.82 o                         
  13  13   1         99.86         95.12         7.93 o                         
  14  13   1         24.40         19.64         2.65 o                         
   1  14   1        127.23        105.49         6.16 o                         
   2  14   1         62.23         59.89         4.86 o                         
   3  14   1        587.48        592.28        19.53 o                         
   4  14   1        182.58        160.22        11.40 o                         
   5  14   1         42.15         43.77         6.13 o                         
   6  14   1        326.72        316.35        11.47 o                         
   7  14   1        174.07        169.38         5.27 o                         
   8  14   1        287.92        289.10         8.10 o                         
   9  14   1        207.87        209.24         7.67 o                         
  10  14   1         68.31         69.96         3.68 o                         
  11  14   1         39.80         39.09         2.60 o                         
  12  14   1          4.20          4.07         1.71 o                         
  13  14   1         24.50         21.63         2.28 o                         
   0  15   1       1731.67       1540.93        49.79 o                         
   1  15   1        274.11        280.12        15.03 o                         
   2  15   1        305.37        289.95        11.80 o                         
   3  15   1        229.40        194.33        10.93 o                         
   4  15   1         89.88        109.86        11.88 o                         
   5  15   1        139.11        141.80         8.01 o                         
   6  15   1        189.27        188.32         5.60 o                         
   7  15   1         59.21         53.36         3.25 o                         
   8  15   1        140.17        133.19         4.66 o                         
   9  15   1         47.21         50.67         3.17 o                         
  10  15   1        379.11        409.62         9.74 o                         
  11  15   1         11.21         14.67         1.98 o                         
  12  15   1         15.21         14.25         2.17 o                         
  13  15   1         17.56         22.94         2.13 o                         
   1  16   1        680.28        578.85        23.16 o                         
   2  16   1         76.39         73.98         8.03 o                         
   3  16   1         54.23         50.74        12.47 o                         
   4  16   1        177.67        171.48         5.90 o                         
   5  16   1         43.08         45.80         3.45 o                         
   6  16   1        675.65        672.45        14.04 o                         
   7  16   1         52.35         52.40         3.23 o                         
   8  16   1        100.33        100.35         4.43 o                         
   9  16   1         11.94         16.31         2.30 o                         
  10  16   1         39.33         35.92         2.48 o                         
  11  16   1          3.92          3.27         1.29 o                         
  12  16   1         11.23         12.29         2.78 o                         
   0  17   1        794.60        746.53        29.36 o                         
   1  17   1        102.49        103.68         4.99 o                         
   2  17   1       1127.66       1100.52        22.77 o                         
   3  17   1        297.77        292.20         8.06 o                         
   4  17   1        258.88        244.89         7.30 o                         
   5  17   1        204.24        186.53         6.34 o                         
   6  17   1        220.24        208.39         6.76 o                         
   7  17   1        475.52        469.79        10.96 o                         
   8  17   1        121.78        129.03         5.77 o                         
   9  17   1         42.07         40.36         3.32 o                         
  10  17   1        239.30        236.62         7.58 o                         
  11  17   1          5.90          6.31         1.28 o                         
  12  17   1         18.39         17.31         2.66 o                         
   1  18   1        510.31        485.57        18.56 o                         
   2  18   1        197.50        198.58         7.42 o                         
   3  18   1         30.17         28.73         2.37 o                         
   4  18   1         70.12         60.63         3.47 o                         
   5  18   1        152.63        137.98         5.36 o                         
   6  18   1         39.31         39.10         3.09 o                         
   7  18   1         38.01         39.03         2.85 o                         
   8  18   1        139.59        135.02         6.01 o                         
   9  18   1         21.23         18.65         2.09 o                         
  10  18   1        112.23        121.49         6.08 o                         
  11  18   1         20.83         21.44         2.25 o                         
   0  19   1        349.04        346.05        18.01 o                         
   1  19   1        285.49        288.39        11.38 o                         
   2  19   1        801.32        829.94        33.21 o                         
   3  19   1         28.99         27.92         2.35 o                         
   4  19   1        150.33        147.68         5.51 o                         
   5  19   1         62.95         67.71         3.70 o                         
   6  19   1         10.86         16.01         1.99 o                         
   7  19   1         36.58         25.99         2.25 o                         
   8  19   1        150.91        144.80         5.87 o                         
   9  19   1         51.76         48.95         3.97 o                         
  10  19   1         71.11         82.61         4.63 o                         
  11  19   1          0.86          2.39         1.06 o                         
   1  20   1        131.16        133.85         7.35 o                         
   2  20   1         83.96         86.51         5.84 o                         
   3  20   1         17.76         17.64         2.25 o                         
   4  20   1        266.20        244.23         8.64 o                         
   5  20   1          8.59          7.73         1.55 o                         
   6  20   1          4.17          3.89         1.34 o                         
   7  20   1         24.74         24.54         2.07 o                         
   8  20   1        308.63        319.88        11.31 o                         
   9  20   1         53.60         55.58         3.96 o                         
  10  20   1         28.28         28.11         2.46 o                         
   0  21   1        444.56        492.19        22.46 o                         
   1  21   1        389.13        382.46        13.55 o                         
   2  21   1        307.44        320.13         9.99 o                         
   3  21   1          9.52          8.09         1.51 o                         
   4  21   1         47.97         55.55         3.87 o                         
   5  21   1        146.22        160.29         6.48 o                         
   6  21   1         31.73         28.48         2.30 o                         
   7  21   1          6.79          5.08         1.29 o                         
   8  21   1          7.99          4.72         1.56 o                         
   9  21   1         16.88         16.34         2.88 o                         
  10  21   1          9.23          7.90         1.80 o                         
   1  22   1        159.52        169.44         8.21 o                         
   2  22   1        110.29        118.40         4.77 o                         
   3  22   1          6.20          4.58         1.55 o                         
   4  22   1        127.43        113.79         5.32 o                         
   5  22   1         19.73         20.59         2.24 o                         
   6  22   1         56.82         56.61         3.45 o                         
   7  22   1         86.20         95.52         5.37 o                         
   8  22   1         21.85         23.25         2.50 o                         
   9  22   1          5.24          7.29         2.08 o                         
   0  23   1        137.45        141.61        10.15 o                         
   1  23   1         49.58         53.67         3.10 o                         
   2  23   1         20.95         21.42         2.10 o                         
   3  23   1         93.25        100.43         4.13 o                         
   4  23   1          8.77         11.00         1.87 o                         
   5  23   1        181.85        221.36         7.11 o                         
   6  23   1         52.42         48.47         2.97 o                         
   7  23   1         10.88         10.76         2.16 o                         
   8  23   1          2.94          2.19         0.85 o                         
   1  24   1          5.93          5.31         1.19 o                         
   2  24   1         15.98         16.77         2.05 o                         
   3  24   1         82.33         83.92         4.18 o                         
   4  24   1         13.36         13.62         1.47 o                         
   5  24   1          9.18         10.94         1.27 o                         
   6  24   1          3.51          3.68         0.83 o                         
   7  24   1         28.47         28.79         1.92 o                         
   0  25   1         18.80         19.06         2.91 o                         
   1  25   1         92.78         95.98         3.85 o                         
   2  25   1         22.31         23.34         2.12 o                         
   3  25   1          6.59          6.43         1.96 o                         
   4  25   1          6.75         10.29         1.40 o                         
   5  25   1         28.35         32.36         1.78 o                         
   6  25   1         28.21         24.95         3.23 o                         
   1  26   1         55.20         53.70         2.98 o                         
   2  26   1         64.35         73.03         2.89 o                         
   3  26   1          7.75          5.80         0.90 o                         
   4  26   1         10.22          5.40         0.93 o                         
   5  26   1         36.48         35.64         3.46 o                         
   0  27   1          9.68          8.00         2.13 o                         
   1  27   1         13.06         12.01         1.71 o                         
   2  27   1         45.51         39.69         4.54 o                         
   3  27   1         18.51         14.48         2.40 o                         
   0   0   2      15689.52      15188.09       205.34 o                         
   2   0   2       7785.25       8013.58        99.31 o                         
   4   0   2        341.43        441.12        15.33 o                         
   6   0   2        288.97        311.26        16.19 o                         
   8   0   2        922.32        936.87        36.98 o                         
  10   0   2        223.92        212.65        13.16 o                         
  12   0   2        327.03        335.53        12.40 o                         
  14   0   2         21.05         21.60         2.53 o                         
   1   1   2         79.97         91.46         2.01 o                         
   2   1   2       1577.83       1733.66        17.32 o                         
   3   1   2          8.71          8.08         0.91 o                         
   4   1   2        248.50        225.51         6.83 o                         
   5   1   2        374.55        415.34         9.72 o                         
   6   1   2       1766.91       1801.12        37.73 o                         
   7   1   2        384.23        419.46        14.85 o                         
   8   1   2       1365.48       1241.72        35.92 o                         
   9   1   2        206.11        216.29         5.91 o                         
  10   1   2         32.71         26.67         2.23 o                         
  11   1   2        285.80        303.97        10.19 o                         
  12   1   2          4.20          7.95         1.71 o                         
  13   1   2         82.67         87.53         4.53 o                         
  14   1   2          1.87          2.25         1.12 o                         
  15   1   2         32.46         30.45         2.71 o                         
   0   2   2       8028.46       8299.97       169.08 o                         
   1   2   2       1095.79       1137.76        22.91 o                         
   2   2   2       1698.92       1794.56        32.13 o                         
   3   2   2        162.73        196.45         3.90 o                         
   4   2   2        769.56        794.71        12.61 o                         
   5   2   2         94.77         76.37         4.20 o                         
   6   2   2        110.72        103.64         4.93 o                         
   7   2   2          3.03          3.38         2.44 o                         
   8   2   2        706.49        677.58        35.46 o                         
   9   2   2         49.23         44.97         2.54 o                         
  10   2   2        262.12        264.86         6.87 o                         
  11   2   2        354.52        366.26         9.43 o                         
  12   2   2        137.08        128.23         5.06 o                         
  13   2   2        229.29        228.64         7.66 o                         
  14   2   2         52.31         53.89         3.28 o                         
  15   2   2         15.94         18.65         2.20 o                         
   2   3   2        100.51        104.57         2.70 o                         
   3   3   2       1803.16       1991.57        44.41 o                         
   4   3   2        845.49        897.28        16.90 o                         
   5   3   2         76.91         71.11         3.63 o                         
   6   3   2        443.18        445.82        10.89 o                         
   7   3   2        110.12         96.17         6.30 o                         
   8   3   2        739.93        734.28        22.72 o                         
   9   3   2         53.44         56.03         2.85 o                         
  10   3   2        220.05        219.61         6.15 o                         
  11   3   2        273.60        286.66         6.66 o                         
  12   3   2        104.52        112.49         4.18 o                         
  13   3   2        103.91        104.47         6.29 o                         
  14   3   2        174.81        173.44         6.10 o                         
  15   3   2         30.65         30.70         1.77 o                         
   0   4   2       2373.83       2462.77        72.72 o                         
   1   4   2       1161.85       1190.29        22.50 o                         
   2   4   2       2142.29       2332.14        69.06 o                         
   3   4   2        393.62        365.85         9.75 o                         
   4   4   2        485.67        544.13         9.76 o                         
   5   4   2        536.15        570.62        11.37 o                         
   6   4   2        129.55        116.05         5.47 o                         
   7   4   2        950.33        900.35        52.68 o                         
   8   4   2        577.81        504.78        18.10 o                         
   9   4   2          6.65          5.91         1.18 o                         
  10   4   2        451.38        475.47        12.37 o                         
  11   4   2         41.17         39.18         2.51 o                         
  12   4   2         17.62         15.36         1.80 o                         
  13   4   2        134.62        143.67         8.38 o                         
  14   4   2         20.71         21.30         2.10 o                         
  15   4   2          3.09          1.40         0.72 o                         
   1   5   2        259.30        232.88         4.79 o                         
   2   5   2        771.01        818.99        12.40 o                         
   3   5   2       1751.03       1799.48        24.13 o                         
   4   5   2        516.12        573.03        11.38 o                         
   5   5   2        488.32        531.69        10.33 o                         
   6   5   2        240.75        216.12         7.00 o                         
   7   5   2        173.01        185.94         9.01 o                         
   8   5   2        534.20        487.58        17.67 o                         
   9   5   2         44.50         48.38         2.28 o                         
  10   5   2         93.62         92.65         3.82 o                         
  11   5   2        273.56        260.19         7.50 o                         
  12   5   2         20.01         13.55         1.61 o                         
  13   5   2        240.49        245.21        11.26 o                         
  14   5   2         31.91         35.06         3.23 o                         
  15   5   2         13.00         13.12         1.11 o                         
   0   6   2       1037.31       1034.07        18.45 o                         
   1   6   2        316.22        318.06         6.29 o                         
   2   6   2       2615.84       2688.11        62.58 o                         
   3   6   2        644.15        702.25        11.63 o                         
   4   6   2        491.34        506.28        11.19 o                         
   5   6   2       2488.68       2449.04        57.45 o                         
   6   6   2        851.53        956.97        27.75 o                         
   7   6   2        129.05        119.88         6.63 o                         
   8   6   2         97.80         88.20         7.25 o                         
   9   6   2        155.83        156.67         4.54 o                         
  10   6   2        274.65        289.67         6.63 o                         
  11   6   2        175.91        178.97         5.51 o                         
  12   6   2          3.70          3.38         1.15 o                         
  13   6   2        201.91        207.87        13.57 o                         
  14   6   2         50.23         45.30         2.46 o                         
   1   7   2        976.87       1008.91        15.05 o                         
   2   7   2        270.15        280.46        13.31 o                         
   3   7   2        623.10        694.61        19.05 o                         
   4   7   2         16.23         19.96         2.16 o                         
   5   7   2        574.77        598.22        14.36 o                         
   6   7   2         92.30         99.24         5.95 o                         
   7   7   2         94.78         72.43         5.38 o                         
   8   7   2         78.71         85.27         3.11 o                         
   9   7   2        258.43        249.03         6.00 o                         
  10   7   2         31.63         34.91         2.19 o                         
  11   7   2        449.55        440.37        11.86 o                         
  12   7   2         19.27         16.11         2.17 o                         
  13   7   2         10.79         12.57         1.89 o                         
  14   7   2          5.07          5.10         1.52 o                         
   0   8   2       1215.55       1401.43        33.59 o                         
   1   8   2        789.60        814.95        15.36 o                         
   2   8   2       1171.66       1302.78        24.03 o                         
   3   8   2        331.06        333.15        11.29 o                         
   4   8   2        209.28        236.59         7.69 o                         
   5   8   2        840.45        727.83        15.31 o                         
   6   8   2        517.25        518.20        13.20 o                         
   7   8   2         95.20         73.04         5.27 o                         
   8   8   2        222.65        218.95         5.47 o                         
   9   8   2        470.13        474.44         9.01 o                         
  10   8   2        162.47        155.37         4.64 o                         
  11   8   2        143.50        150.35         5.53 o                         
  12   8   2         85.66         78.76         3.78 o                         
  13   8   2         20.99         15.83         2.42 o                         
  14   8   2         48.95         46.67         2.34 o                         
   1   9   2        919.21        893.06        18.33 o                         
   2   9   2        421.15        466.35        11.76 o                         
   3   9   2        146.17        137.24         6.29 o                         
   4   9   2        237.72        265.12        16.86 o                         
   5   9   2        445.60        412.96        12.28 o                         
   6   9   2         60.39         60.79         4.40 o                         
   7   9   2        478.72        452.33        23.81 o                         
   8   9   2        626.20        662.72        17.18 o                         
   9   9   2       1407.99       1397.24        24.25 o                         
  10   9   2        579.47        573.68        11.21 o                         
  11   9   2        550.07        558.83         9.92 o                         
  12   9   2         91.32         90.20         4.41 o                         
  13   9   2         94.00        108.28         4.03 o                         
  14   9   2         38.22         42.54         2.62 o                         
   0  10   2        227.84        255.89        12.99 o                         
   1  10   2        497.92        486.80        12.90 o                         
   2  10   2        511.29        522.89        12.23 o                         
   3  10   2        464.29        453.48        12.97 o                         
   4  10   2         89.49         95.30         5.49 o                         
   5  10   2        461.67        360.90        11.86 o                         
   6  10   2         18.40         19.22         2.57 o                         
   7  10   2        434.73        426.32        11.89 o                         
   8  10   2        414.28        424.88         8.36 o                         
   9  10   2        249.92        252.84         7.33 o                         
  10  10   2         34.99         37.41         2.26 o                         
  11  10   2        253.41        257.75         6.00 o                         
  12  10   2        193.58        191.71         5.94 o                         
  13  10   2          7.88          7.87         1.46 o                         
  14  10   2        143.97        146.85        15.56 o                         
   1  11   2        619.81        571.59        14.20 o                         
   2  11   2         47.05         43.33         3.45 o                         
   3  11   2        221.84        239.05         8.98 o                         
   4  11   2        175.80        173.97         7.82 o                         
   5  11   2        194.80        178.11        10.30 o                         
   6  11   2        176.62        170.92         6.16 o                         
   7  11   2         57.51         55.01         2.91 o                         
   8  11   2        125.30        135.77         4.75 o                         
   9  11   2        351.32        350.33         7.97 o                         
  10  11   2         49.25         45.01         2.45 o                         
  11  11   2         75.73         78.68         2.82 o                         
  12  11   2         46.44         45.44         2.68 o                         
  13  11   2        280.39        289.06         9.93 o                         
  14  11   2         58.60         68.07         5.10 o                         
   0  12   2        553.49        669.16        27.90 o                         
   1  12   2         88.03        105.29         5.92 o                         
   2  12   2        179.05        196.76         8.25 o                         
   3  12   2        695.68        667.71        29.05 o                         
   4  12   2        246.90        225.04        13.20 o                         
   5  12   2        455.20        406.93        19.37 o                         
   6  12   2        347.58        378.70         9.21 o                         
   7  12   2        583.91        562.44        12.42 o                         
   8  12   2         20.62         18.88         1.81 o                         
   9  12   2        104.22         93.85         3.55 o                         
  10  12   2        208.20        203.49         5.26 o                         
  11  12   2        158.71        146.33         4.18 o                         
  12  12   2         57.03         56.43         3.38 o                         
  13  12   2         37.21         36.54         2.34 o                         
   1  13   2        533.74        472.02        13.78 o                         
   2  13   2        244.00        212.67         8.97 o                         
   3  13   2         34.42         34.57         3.90 o                         
   4  13   2        443.12        415.58        14.64 o                         
   5  13   2        319.44        307.62         7.04 o                         
   6  13   2        371.73        371.60         9.38 o                         
   7  13   2        468.30        443.04        10.61 o                         
   8  13   2         21.44         16.35         1.67 o                         
   9  13   2        178.15        173.85         4.90 o                         
  10  13   2        190.48        195.02         5.06 o                         
  11  13   2        188.66        197.88         5.31 o                         
  12  13   2         46.89         47.89         2.93 o                         
  13  13   2          3.40          4.60         1.27 o                         
   0  14   2        190.90        193.66        15.32 o                         
   1  14   2        456.68        471.20        14.18 o                         
   2  14   2        243.08        241.41         9.82 o                         
   3  14   2        126.92        112.15         7.25 o                         
   4  14   2        219.45        219.94         5.32 o                         
   5  14   2        141.61        135.83         4.64 o                         
   6  14   2        110.24        113.41         4.74 o                         
   7  14   2         35.29         33.29         2.65 o                         
   8  14   2        186.56        175.31         5.43 o                         
   9  14   2          0.86          1.89         0.96 o                         
  10  14   2        123.10        125.26         3.85 o                         
  11  14   2         26.56         29.79         1.93 o                         
  12  14   2        160.61        163.23         6.59 o                         
   1  15   2         78.42         67.46         5.38 o                         
   2  15   2        104.99        104.90         4.33 o                         
   3  15   2          2.71          1.60         1.07 o                         
   4  15   2        651.45        634.12        22.64 o                         
   5  15   2        182.48        181.04         5.49 o                         
   6  15   2        206.51        198.94         6.53 o                         
   7  15   2        275.81        296.11         8.20 o                         
   8  15   2        233.06        244.76         7.25 o                         
   9  15   2          8.53          8.44         1.22 o                         
  10  15   2         92.85         82.32         2.97 o                         
  11  15   2         75.19         78.71         3.29 o                         
  12  15   2         11.43         12.58         1.95 o                         
   0  16   2        140.89        146.19         6.19 o                         
   1  16   2         56.08         54.94         3.95 o                         
   2  16   2        616.77        613.33        12.93 o                         
   3  16   2         22.36         19.82         1.84 o                         
   4  16   2        168.94        153.55         5.73 o                         
   5  16   2         56.97         47.62         2.75 o                         
   6  16   2         41.68         51.31         3.21 o                         
   7  16   2         73.34         71.14         3.79 o                         
   8  16   2         34.70         36.01         2.66 o                         
   9  16   2         47.51         48.82         2.53 o                         
  10  16   2        136.30        131.38         3.98 o                         
  11  16   2          6.64          5.53         1.26 o                         
   1  17   2        418.23        407.89        11.38 o                         
   2  17   2         97.50         91.37         5.45 o                         
   3  17   2          8.37          7.31         1.32 o                         
   4  17   2        725.81        716.46        14.64 o                         
   5  17   2        312.27        300.12         8.31 o                         
   6  17   2        182.00        191.00         8.72 o                         
   7  17   2         51.60         47.24         3.00 o                         
   8  17   2         19.22         22.66         2.12 o                         
   9  17   2          1.26          2.25         0.87 o                         
  10  17   2          1.52          2.07         1.06 o                         
  11  17   2         15.05         13.81         2.88 o                         
   0  18   2         59.24         63.24         6.67 o                         
   1  18   2       1236.62       1291.30        28.56 o                         
   2  18   2        260.73        259.67        11.24 o                         
   3  18   2         39.59         36.62         3.28 o                         
   4  18   2         38.66         33.78         3.06 o                         
   5  18   2         13.79         13.36         1.79 o                         
   6  18   2        114.24        116.52         4.77 o                         
   7  18   2        153.81        143.92         5.19 o                         
   8  18   2        121.55        124.49         4.65 o                         
   9  18   2         97.57         98.16         3.81 o                         
  10  18   2         58.08         61.06         3.85 o                         
  11  18   2          5.57          2.92         1.06 o                         
   1  19   2         52.99         51.42         6.38 o                         
   2  19   2        424.93        407.55        14.87 o                         
   3  19   2         60.61         62.06         4.11 o                         
   4  19   2        164.45        161.84         6.77 o                         
   5  19   2         70.01         68.29         4.24 o                         
   6  19   2         85.23         79.68         5.62 o                         
   7  19   2          9.51          6.50         1.68 o                         
   8  19   2         21.12         22.35         1.96 o                         
   9  19   2         14.62         12.56         1.38 o                         
  10  19   2          7.12          7.07         1.14 o                         
   0  20   2         87.75         99.54         8.39 o                         
   1  20   2        180.62        181.42         9.30 o                         
   2  20   2        376.95        370.35        10.91 o                         
   3  20   2        112.33        119.01         4.89 o                         
   4  20   2         58.62         48.37         3.57 o                         
   5  20   2         47.73         38.54         3.15 o                         
   6  20   2         25.42         32.25         2.82 o                         
   7  20   2        183.70        176.08         6.43 o                         
   8  20   2        118.18        125.15         4.24 o                         
   9  20   2         18.07         19.35         1.94 o                         
  10  20   2          2.68          2.47         1.00 o                         
   1  21   2        280.01        295.21        17.67 o                         
   2  21   2        207.41        217.27         8.55 o                         
   3  21   2         47.23         52.45         3.59 o                         
   4  21   2        159.72        161.42         6.46 o                         
   5  21   2         29.46         28.75         2.35 o                         
   6  21   2         65.73         70.89         3.38 o                         
   7  21   2         46.56         51.31         3.31 o                         
   8  21   2         86.10         87.75         3.46 o                         
   9  21   2        144.14        157.94         6.03 o                         
   0  22   2        156.78        140.78        10.73 o                         
   1  22   2         74.74         76.79         4.36 o                         
   2  22   2         98.36        104.08         4.90 o                         
   3  22   2         88.71         85.01         4.45 o                         
   4  22   2         46.81         52.41         3.49 o                         
   5  22   2         39.86         42.47         4.46 o                         
   6  22   2         43.67         43.65         2.89 o                         
   7  22   2         52.18         61.39         2.74 o                         
   8  22   2         35.53         34.47         2.13 o                         
   1  23   2         20.15         25.44         3.24 o                         
   2  23   2         10.92         14.10         2.03 o                         
   3  23   2         76.81         80.96         3.58 o                         
   4  23   2        327.68        332.68        10.78 o                         
   5  23   2         16.18         19.51         1.65 o                         
   6  23   2         54.01         50.63         2.87 o                         
   7  23   2          6.46          6.61         0.96 o                         
   0  24   2        109.97        110.30         8.56 o                         
   1  24   2         60.55         59.08         4.39 o                         
   2  24   2         23.93         23.11         2.10 o                         
   3  24   2         14.06         14.66         1.49 o                         
   4  24   2          1.81          2.69         0.84 o                         
   5  24   2         47.20         47.95         2.88 o                         
   6  24   2         42.33         44.70         2.02 o                         
   1  25   2         22.06         25.06         2.66 o                         
   2  25   2         74.45         80.12         4.55 o                         
   3  25   2         96.36         97.46         3.80 o                         
   4  25   2         35.05         31.44         1.91 o                         
   5  25   2         56.40         67.90         4.87 o                         
   0  26   2         23.44         23.71         3.17 o                         
   1  26   2         23.95         27.70         2.45 o                         
   2  26   2          1.35          3.33         2.98 o                         
   3  26   2          4.59          6.22         1.84 o                         
   2   0   3       1091.67       1193.05        29.55 o                         
   4   0   3       4195.68       4312.89       101.75 o                         
   6   0   3       2368.85       2358.24        88.26 o                         
   8   0   3       1012.46        940.15        21.47 o                         
  10   0   3        143.59        140.60         6.33 o                         
  12   0   3        153.85        165.56         6.58 o                         
  14   0   3        148.59        156.95         6.21 o                         
   0   1   3       4136.23       4368.51        60.34 o                         
   1   1   3        176.61        203.13         4.95 o                         
   2   1   3        458.97        505.62         8.87 o                         
   3   1   3        458.19        486.60         9.31 o                         
   4   1   3        851.52        867.47        25.05 o                         
   5   1   3        223.01        232.22         8.76 o                         
   6   1   3        452.55        466.92        13.44 o                         
   7   1   3         26.58         27.31         3.29 o                         
   8   1   3        264.30        257.97         5.67 o                         
   9   1   3         36.02         39.02         2.14 o                         
  10   1   3        255.05        261.10         6.34 o                         
  11   1   3        165.46        166.42         4.84 o                         
  12   1   3        681.12        706.27        14.08 o                         
  13   1   3         16.53         15.85         1.63 o                         
  14   1   3         22.10         24.38         1.66 o                         
   1   2   3        448.81        451.62         8.00 o                         
   2   2   3       2228.91       2389.13        27.78 o                         
   3   2   3        214.96        236.97         6.84 o                         
   4   2   3       1562.64       1659.14        25.54 o                         
   5   2   3        110.14        115.88         6.09 o                         
   6   2   3       1004.03        972.70        23.60 o                         
   7   2   3        279.65        269.00        10.35 o                         
   8   2   3        106.92        103.58         3.69 o                         
   9   2   3        524.05        517.33        11.17 o                         
  10   2   3          0.26          0.67         1.05 o                         
  11   2   3          2.07          0.89         0.97 o                         
  12   2   3        125.21        135.51         4.51 o                         
  13   2   3          2.58          3.89         1.09 o                         
  14   2   3        107.01        110.62         4.16 o                         
   0   3   3       2838.59       3149.89        48.13 o                         
   1   3   3       1051.14       1228.13        16.17 o                         
   2   3   3        103.04        123.41         4.44 o                         
   3   3   3        486.83        478.55        11.56 o                         
   4   3   3        457.08        491.63        18.53 o                         
   5   3   3        102.33         96.63         5.27 o                         
   6   3   3        425.34        402.52        14.38 o                         
   7   3   3        633.17        612.93        15.28 o                         
   8   3   3        307.58        303.18         6.77 o                         
   9   3   3         55.04         56.35         2.75 o                         
  10   3   3        176.27        177.65         5.07 o                         
  11   3   3        191.91        200.23         5.81 o                         
  12   3   3        179.88        204.23         5.62 o                         
  13   3   3          6.31          3.84         1.11 o                         
  14   3   3         29.34         27.64         1.78 o                         
   1   4   3       1388.47       1427.90        18.24 o                         
   2   4   3       1519.39       1607.05        21.15 o                         
   3   4   3        243.66        226.11         6.57 o                         
   4   4   3        468.05        484.86        12.79 o                         
   5   4   3         94.79         95.01         6.91 o                         
   6   4   3       1771.72       1814.60        34.85 o                         
   7   4   3         72.57         74.36         2.59 o                         
   8   4   3        122.25        125.86         4.41 o                         
   9   4   3        304.63        296.68         6.89 o                         
  10   4   3         60.93         59.99         2.88 o                         
  11   4   3         12.84         15.51         2.14 o                         
  12   4   3        396.71        395.94         9.28 o                         
  13   4   3         89.28         92.97         3.70 o                         
  14   4   3         48.67         50.32         2.31 o                         
   0   5   3        872.68        890.71        25.78 o                         
   1   5   3        180.07        189.33         6.21 o                         
   2   5   3         34.83         46.52         2.87 o                         
   3   5   3        526.12        497.79        12.19 o                         
   4   5   3         39.22         29.70         2.93 o                         
   5   5   3        438.10        435.12        14.12 o                         
   6   5   3        119.91        108.05         7.71 o                         
   7   5   3       1142.89       1129.02        12.98 o                         
   8   5   3        490.83        478.54         9.14 o                         
   9   5   3         13.85         15.24         1.66 o                         
  10   5   3         73.30         69.72         4.33 o                         
  11   5   3        120.85        121.91         4.00 o                         
  12   5   3         68.39         71.64         3.54 o                         
  13   5   3          8.21          7.54         1.04 o                         
  14   5   3         49.39         48.65         2.62 o                         
   1   6   3       1036.40       1060.02        18.70 o                         
   2   6   3        476.52        539.96         9.66 o                         
   3   6   3        205.28        193.03         7.12 o                         
   4   6   3        103.31         99.52         6.29 o                         
   5   6   3         52.33         56.31         5.06 o                         
   6   6   3        461.09        428.47        16.93 o                         
   7   6   3         44.25         45.20         1.92 o                         
   8   6   3         67.56         75.61         2.78 o                         
   9   6   3       1142.44       1124.37        23.80 o                         
  10   6   3        234.63        235.92         6.46 o                         
  11   6   3         26.15         23.15         1.99 o                         
  12   6   3         69.68         67.06         3.01 o                         
  13   6   3         73.74         79.05         2.93 o                         
  14   6   3         38.19         39.03         2.26 o                         
   0   7   3        342.07        348.17        13.08 o                         
   1   7   3        712.37        800.75        16.02 o                         
   2   7   3        227.36        223.84         7.15 o                         
   3   7   3       1475.39       1535.92        24.99 o                         
   4   7   3         98.80        102.06         6.71 o                         
   5   7   3        297.32        281.78        11.51 o                         
   6   7   3         12.94         11.65         1.39 o                         
   7   7   3        422.42        398.55         7.23 o                         
   8   7   3        465.54        461.97        11.57 o                         
   9   7   3          2.58          3.13         1.06 o                         
  10   7   3          4.31          5.33         1.47 o                         
  11   7   3         40.60         40.31         2.51 o                         
  12   7   3         90.95         90.00         3.94 o                         
  13   7   3         25.79         24.42         1.89 o                         
  14   7   3         55.76         59.75         2.70 o                         
   1   8   3        737.18        706.72        16.59 o                         
   2   8   3        108.50        102.05         5.32 o                         
   3   8   3        325.19        327.26         9.98 o                         
   4   8   3         75.91         74.08         5.55 o                         
   5   8   3         61.40         59.36         5.23 o                         
   6   8   3          2.83          3.20         0.68 o                         
   7   8   3        274.87        253.24         5.19 o                         
   8   8   3        216.13        211.67         5.09 o                         
   9   8   3        495.28        468.21         9.96 o                         
  10   8   3        211.93        220.83         6.27 o                         
  11   8   3        100.66        109.33         4.07 o                         
  12   8   3         17.05         16.94         1.79 o                         
  13   8   3         55.56         60.06         2.70 o                         
   0   9   3        463.39        416.87        17.70 o                         
   1   9   3        146.72        130.98         7.43 o                         
   2   9   3        103.69         94.36         5.70 o                         
   3   9   3       1141.98       1059.34        23.61 o                         
   4   9   3        303.44        311.15        12.17 o                         
   5   9   3        588.24        564.45        14.10 o                         
   6   9   3        409.78        399.56         6.45 o                         
   7   9   3        212.86        202.23         4.61 o                         
   8   9   3         87.52         79.75         3.05 o                         
   9   9   3         96.64         92.19         4.52 o                         
  10   9   3         48.26         42.84         2.65 o                         
  11   9   3         49.92         47.20         2.63 o                         
  12   9   3         97.64         98.16         3.93 o                         
  13   9   3         35.33         34.73         1.99 o                         
   1  10   3        689.22        598.34        19.58 o                         
   2  10   3        393.88        393.65        12.57 o                         
   3  10   3        441.99        400.33        12.78 o                         
   4  10   3         49.73         39.14         4.20 o                         
   5  10   3         12.28         13.47         1.06 o                         
   6  10   3        121.69        118.65         3.59 o                         
   7  10   3         86.03         88.83         2.97 o                         
   8  10   3        147.07        134.77         5.23 o                         
   9  10   3        483.36        493.60         9.34 o                         
  10  10   3         54.43         51.90         2.87 o                         
  11  10   3         44.71         46.38         2.58 o                         
  12  10   3         40.33         41.36         2.41 o                         
  13  10   3        265.51        278.18         8.19 o                         
   0  11   3       1490.41       1423.81        47.88 o                         
   1  11   3          3.56          3.77         1.72 o                         
   2  11   3        332.67        309.89        11.33 o                         
   3  11   3        133.40        121.89         8.54 o                         
   4  11   3         59.86         61.68         2.23 o                         
   5  11   3        673.97        631.96        18.31 o                         
   6  11   3         84.92         73.89         2.67 o                         
   7  11   3        431.68        406.79        11.73 o                         
   8  11   3        319.86        293.94         6.79 o                         
   9  11   3         85.14         79.75         3.31 o                         
  10  11   3        185.90        177.95         5.31 o                         
  11  11   3        235.77        229.40         5.81 o                         
  12  11   3         16.18         12.98         1.75 o                         
  13  11   3        135.40        124.15         4.11 o                         
   1  12   3        677.87        671.13        33.69 o                         
   2  12   3         70.37         64.90         3.84 o                         
   3  12   3        343.62        329.51         9.31 o                         
   4  12   3        262.69        246.30         5.16 o                         
   5  12   3          7.39          4.47         0.86 o                         
   6  12   3        195.53        180.74         4.66 o                         
   7  12   3         37.41         36.38         2.86 o                         
   8  12   3         81.50         79.16         3.30 o                         
   9  12   3         87.42         89.12         3.42 o                         
  10  12   3         55.73         50.88         2.72 o                         
  11  12   3        139.16        139.67         4.21 o                         
  12  12   3          6.57          3.86         0.89 o                         
   0  13   3        606.09        589.19        12.31 o                         
   1  13   3        256.03        249.92         6.18 o                         
   2  13   3        510.34        477.71        11.15 o                         
   3  13   3       1013.10        958.18        16.58 o                         
   4  13   3        295.98        287.32         6.03 o                         
   5  13   3        188.20        189.95         4.43 o                         
   6  13   3        275.53        259.72         6.94 o                         
   7  13   3         67.07         65.57         3.61 o                         
   8  13   3        324.81        310.79         7.58 o                         
   9  13   3         72.66         68.62         2.71 o                         
  10  13   3        147.08        143.93         4.46 o                         
  11  13   3         31.29         30.07         1.82 o                         
  12  13   3         18.19         16.50         2.03 o                         
   1  14   3         68.24         63.52         2.33 o                         
   2  14   3        467.79        436.08        10.29 o                         
   3  14   3        426.94        412.72         6.76 o                         
   4  14   3        110.16        110.39         3.53 o                         
   5  14   3        155.77        151.66         4.59 o                         
   6  14   3        488.98        448.01         9.64 o                         
   7  14   3         34.79         37.95         2.79 o                         
   8  14   3         56.54         58.62         3.03 o                         
   9  14   3         31.72         29.08         1.94 o                         
  10  14   3         49.23         48.11         2.19 o                         
  11  14   3         17.93         20.96         1.44 o                         
  12  14   3         56.52         59.01         4.75 o                         
   0  15   3       1583.22       1525.96        36.78 o                         
   1  15   3        129.63        135.31         3.52 o                         
   2  15   3        333.41        320.02         7.55 o                         
   3  15   3        122.48        118.16         3.70 o                         
   4  15   3          6.26          5.62         0.87 o                         
   5  15   3         10.21          7.05         1.29 o                         
   6  15   3         10.57         10.14         1.64 o                         
   7  15   3         38.38         42.65         2.96 o                         
   8  15   3        143.35        133.83         4.13 o                         
   9  15   3         30.29         28.00         1.81 o                         
  10  15   3         97.91         96.82         3.27 o                         
  11  15   3          6.13          4.87         0.88 o                         
   1  16   3        215.37        212.30         4.93 o                         
   2  16   3        128.49        123.38         3.90 o                         
   3  16   3        291.20        282.65         7.52 o                         
   4  16   3         47.23         46.32         2.29 o                         
   5  16   3        193.80        187.87         5.21 o                         
   6  16   3        659.10        630.63        18.75 o                         
   7  16   3         87.37         83.51         3.58 o                         
   8  16   3         44.30         49.20         2.44 o                         
   9  16   3         41.43         38.35         2.03 o                         
  10  16   3         10.50         14.24         1.23 o                         
  11  16   3          5.00          4.21         1.68 o                         
   0  17   3       1286.72       1236.75        33.56 o                         
   1  17   3         70.79         71.42         3.28 o                         
   2  17   3        196.66        196.24         5.41 o                         
   3  17   3        153.40        141.63         4.81 o                         
   4  17   3        189.44        180.88         5.09 o                         
   5  17   3        244.25        229.19         5.79 o                         
   6  17   3         26.32         25.62         2.07 o                         
   7  17   3          2.52          2.89         1.17 o                         
   8  17   3        150.02        142.61         4.02 o                         
   9  17   3         28.13         24.30         1.49 o                         
  10  17   3         80.44         75.12         2.51 o                         
   1  18   3         85.80         81.77         3.65 o                         
   2  18   3         86.34         81.75         3.32 o                         
   3  18   3        141.53        135.27         4.25 o                         
   4  18   3         48.50         46.04         2.70 o                         
   5  18   3        123.04        116.12         4.77 o                         
   6  18   3        103.21        102.53         3.88 o                         
   7  18   3        130.69        131.50         3.88 o                         
   8  18   3         36.65         37.76         1.92 o                         
   9  18   3          4.77          6.64         1.10 o                         
  10  18   3         17.95         19.19         2.88 o                         
   0  19   3        688.20        727.44        39.78 o                         
   1  19   3        137.50        142.71         5.35 o                         
   2  19   3         61.16         71.05         3.96 o                         
   3  19   3         48.71         49.32         3.11 o                         
   4  19   3         80.50         76.50         3.80 o                         
   5  19   3         54.41         53.63         3.16 o                         
   6  19   3         55.44         52.75         3.08 o                         
   7  19   3         95.33         88.99         3.33 o                         
   8  19   3        169.89        175.93         6.42 o                         
   9  19   3          7.09          8.20         1.04 o                         
   1  20   3        219.91        233.78         6.87 o                         
   2  20   3         27.06         23.73         2.56 o                         
   3  20   3         12.51         14.76         2.69 o                         
   4  20   3          2.67          1.23         1.24 o                         
   5  20   3         46.86         49.44         2.92 o                         
   6  20   3          5.91          9.82         1.39 o                         
   7  20   3         16.53         19.14         1.52 o                         
   8  20   3         22.23         23.62         1.96 o                         
   0  21   3         12.95         12.54         2.25 o                         
   1  21   3        194.94        201.00         6.07 o                         
   2  21   3         74.91         84.92         4.40 o                         
   3  21   3        165.83        155.05         6.00 o                         
   4  21   3         12.06         15.26         1.91 o                         
   5  21   3        124.04        126.91         5.05 o                         
   6  21   3         42.45         39.48         2.61 o                         
   7  21   3         36.32         35.00         1.99 o                         
   8  21   3         53.98         52.23         3.01 o                         
   1  22   3         16.47         18.79         1.74 o                         
   2  22   3         58.99         61.34         3.49 o                         
   3  22   3          2.91          2.54         1.11 o                         
   4  22   3          5.91          7.03         1.77 o                         
   5  22   3         19.26         19.79         1.89 o                         
   6  22   3         90.54        101.51         3.42 o                         
   7  22   3         14.60         17.42         1.51 o                         
   0  23   3        153.40        150.29         5.13 o                         
   1  23   3         44.04         45.25         2.81 o                         
   2  23   3         13.16         17.10         1.74 o                         
   3  23   3         11.85         16.45         1.66 o                         
   4  23   3         14.87         21.65         2.35 o                         
   5  23   3         80.13         92.60         4.50 o                         
   6  23   3          7.53         10.13         1.17 o                         
   1  24   3         26.31         28.64         1.69 o                         
   2  24   3         12.79         12.28         1.94 o                         
   3  24   3         14.85         16.21         3.10 o                         
   4  24   3         57.33         64.44         3.45 o                         
   0  25   3         39.05         41.96         3.83 o                         
   1  25   3          3.19          0.33         1.18 o                         
   2  25   3          3.72          6.90         1.68 o                         
   0   0   4        710.18        723.00        29.54 o                         
   2   0   4        127.79        103.80         8.34 o                         
   4   0   4         86.26         78.74         9.76 o                         
   6   0   4        697.83        678.45        14.04 o                         
   8   0   4        187.14        186.68         6.26 o                         
  10   0   4        394.90        390.47        10.86 o                         
  12   0   4        132.37        122.22         5.95 o                         
   1   1   4        200.45        214.16         6.98 o                         
   2   1   4          4.53         -0.27         2.15 o                         
   3   1   4        677.27        684.94        19.00 o                         
   4   1   4        181.65        145.07         9.20 o                         
   5   1   4         53.82         49.54         1.95 o                         
   6   1   4        261.38        230.77         4.98 o                         
   7   1   4         82.47         74.49         2.71 o                         
   8   1   4        147.78        142.44         3.59 o                         
   9   1   4        112.14        115.30         3.61 o                         
  10   1   4         33.65         29.95         1.65 o                         
  11   1   4         58.38         55.55         2.46 o                         
  12   1   4        112.64        119.48         4.48 o                         
  13   1   4          3.88          2.12         0.62 o                         
   0   2   4       1688.27       1563.58        30.80 o                         
   1   2   4        242.21        256.48         8.80 o                         
   2   2   4        533.49        487.84        15.26 o                         
   3   2   4         76.17         75.55         5.85 o                         
   4   2   4         57.43         38.63         5.05 o                         
   5   2   4        249.14        226.43         4.50 o                         
   6   2   4        327.20        313.92         5.29 o                         
   7   2   4          1.26          1.42         0.69 o                         
   8   2   4        524.85        523.99         8.54 o                         
   9   2   4         34.92         34.15         1.87 o                         
  10   2   4        384.92        395.19         7.81 o                         
  11   2   4         51.59         51.43         2.57 o                         
  12   2   4         65.65         66.27         2.43 o                         
  13   2   4         19.51         20.93         1.43 o                         
   1   3   4        349.70        376.97        11.88 o                         
   2   3   4         21.10         20.64         3.12 o                         
   3   3   4         41.97         39.08         4.11 o                         
   4   3   4        643.49        624.59        10.54 o                         
   5   3   4        109.89        103.77         2.62 o                         
   6   3   4        135.78        138.82         3.48 o                         
   7   3   4         12.19         12.63         1.13 o                         
   8   3   4        491.28        477.60         7.89 o                         
   9   3   4        220.60        218.57         5.05 o                         
  10   3   4         73.63         69.92         4.07 o                         
  11   3   4         52.25         56.54         2.75 o                         
  12   3   4         22.83         24.31         1.50 o                         
  13   3   4         25.04         24.41         1.81 o                         
   0   4   4        326.94        291.08        14.87 o                         
   1   4   4         47.52         58.45         4.24 o                         
   2   4   4        797.09        827.93        19.31 o                         
   3   4   4        233.20        219.82        11.57 o                         
   4   4   4        164.79        169.09         4.14 o                         
   5   4   4       1807.63       1765.66        17.24 o                         
   6   4   4        216.57        206.96         3.94 o                         
   7   4   4        397.81        401.29         7.10 o                         
   8   4   4        241.91        245.55         6.46 o                         
   9   4   4         85.73         85.22         3.08 o                         
  10   4   4        226.44        230.72         6.19 o                         
  11   4   4         32.95         32.42         2.16 o                         
  12   4   4        135.80        140.52         3.58 o                         
  13   4   4        179.28        186.32         5.33 o                         
   1   5   4        678.10        625.20        15.00 o                         
   2   5   4          9.96         13.68         2.78 o                         
   3   5   4        457.61        398.10        16.05 o                         
   4   5   4        358.21        342.43         5.18 o                         
   5   5   4         68.23         58.88         1.90 o                         
   6   5   4        536.05        519.55         6.70 o                         
   7   5   4        148.20        144.29         3.42 o                         
   8   5   4        377.54        363.12         6.80 o                         
   9   5   4         85.19         80.36         3.03 o                         
  10   5   4         36.98         43.07         2.37 o                         
  11   5   4        475.06        494.57         9.43 o                         
  12   5   4         17.15         20.60         1.56 o                         
  13   5   4         16.93         15.85         1.86 o                         
   0   6   4        521.92        504.58        20.61 o                         
   1   6   4         70.23         71.65         5.35 o                         
   2   6   4        682.70        609.52        23.72 o                         
   3   6   4        376.87        359.41         6.51 o                         
   4   6   4        201.15        206.06         4.02 o                         
   5   6   4        482.51        460.96         6.40 o                         
   6   6   4         58.34         48.18         1.81 o                         
   7   6   4        370.83        369.56         6.24 o                         
   8   6   4        154.04        152.88         5.60 o                         
   9   6   4        115.17        108.05         3.48 o                         
  10   6   4        165.49        164.28         4.60 o                         
  11   6   4         23.79         30.54         2.32 o                         
  12   6   4         41.86         42.88         2.02 o                         
   1   7   4        501.82        474.74        14.55 o                         
   2   7   4         13.19         15.57         1.60 o                         
   3   7   4       1259.97       1227.80        15.99 o                         
   4   7   4         67.82         69.14         2.36 o                         
   5   7   4          0.28          1.20         0.55 o                         
   6   7   4        236.89        231.98         4.24 o                         
   7   7   4         65.97         58.08         2.24 o                         
   8   7   4        252.51        234.91         8.25 o                         
   9   7   4        312.27        323.71         8.09 o                         
  10   7   4        360.96        361.43         8.03 o                         
  11   7   4        219.10        226.80         6.32 o                         
  12   7   4         57.76         56.11         2.59 o                         
   0   8   4         60.02         55.77         2.90 o                         
   1   8   4         65.51         61.98         2.42 o                         
   2   8   4        467.93        489.54         6.82 o                         
   3   8   4       1021.27        956.09        12.31 o                         
   4   8   4         58.57         51.42         1.94 o                         
   5   8   4        455.94        415.61         6.94 o                         
   6   8   4        144.21        153.09         3.50 o                         
   7   8   4        121.68        113.69         3.93 o                         
   8   8   4        127.54        125.60         4.15 o                         
   9   8   4        168.13        161.19         5.13 o                         
  10   8   4         69.46         69.94         3.19 o                         
  11   8   4         59.57         57.90         2.94 o                         
  12   8   4         18.00         21.88         1.61 o                         
   1   9   4        426.79        383.06         6.15 o                         
   2   9   4         20.58         20.63         1.28 o                         
   3   9   4        308.32        300.56         6.40 o                         
   4   9   4        195.46        172.51         3.53 o                         
   5   9   4          0.79          2.02         0.74 o                         
   6   9   4         97.00         91.22         2.95 o                         
   7   9   4         14.59         11.86         1.30 o                         
   8   9   4         58.26         55.87         2.72 o                         
   9   9   4        116.79        121.39         4.29 o                         
  10   9   4         66.89         60.03         2.82 o                         
  11   9   4         62.90         68.04         3.04 o                         
  12   9   4          1.35          3.00         0.77 o                         
   0  10   4        268.89        258.43         6.54 o                         
   1  10   4         56.86         59.30         2.34 o                         
   2  10   4        142.27        144.61         3.18 o                         
   3  10   4        291.99        273.06         5.75 o                         
   4  10   4         54.13         50.93         1.86 o                         
   5  10   4        134.41        129.62         2.91 o                         
   6  10   4         67.47         65.00         2.39 o                         
   7  10   4        369.91        344.38         6.79 o                         
   8  10   4         44.61         44.13         2.62 o                         
   9  10   4         35.29         32.80         2.23 o                         
  10  10   4          3.55          3.70         1.29 o                         
  11  10   4          3.01          2.28         0.93 o                         
  12  10   4         55.68         55.20         3.20 o                         
   1  11   4        502.49        477.56         7.74 o                         
   2  11   4        139.64        123.51         2.82 o                         
   3  11   4          4.59          3.60         0.73 o                         
   4  11   4        297.14        273.45         6.66 o                         
   5  11   4        111.94        100.09         2.98 o                         
   6  11   4        187.39        174.93         3.84 o                         
   7  11   4        233.29        231.47         6.91 o                         
   8  11   4         27.92         32.37         2.56 o                         
   9  11   4          4.48          2.70         1.08 o                         
  10  11   4         74.38         72.43         2.93 o                         
  11  11   4        251.73        277.05         5.71 o                         
   0  12   4        273.87        252.91         7.47 o                         
   1  12   4        440.80        410.76         6.65 o                         
   2  12   4        287.83        267.89         4.26 o                         
   3  12   4         78.49         66.67         2.49 o                         
   4  12   4        105.53        100.57         2.75 o                         
   5  12   4         77.16         74.24         2.55 o                         
   6  12   4         59.20         60.36         2.42 o                         
   7  12   4         36.84         34.55         1.94 o                         
   8  12   4         10.53          8.61         1.51 o                         
   9  12   4          5.86          6.72         1.38 o                         
  10  12   4         16.06         16.16         1.68 o                         
  11  12   4         36.23         47.42         2.27 o                         
   1  13   4         40.29         39.79         1.98 o                         
   2  13   4        253.04        241.53         4.67 o                         
   3  13   4         10.45         13.70         1.11 o                         
   4  13   4        864.99        805.77        18.47 o                         
   5  13   4         25.38         21.29         1.48 o                         
   6  13   4         86.73         77.96         2.76 o                         
   7  13   4         37.29         36.00         2.11 o                         
   8  13   4         50.04         49.89         2.99 o                         
   9  13   4         32.55         30.28         2.20 o                         
  10  13   4          3.78          4.38         1.06 o                         
  11  13   4          6.48          9.77         1.20 o                         
   0  14   4         52.01         49.79         4.22 o                         
   1  14   4        350.88        343.51         6.80 o                         
   2  14   4        357.09        333.91         7.58 o                         
   3  14   4        135.82        135.14         3.51 o                         
   4  14   4        100.82         92.54         3.04 o                         
   5  14   4        161.66        158.42         5.82 o                         
   6  14   4         16.46         17.41         1.37 o                         
   7  14   4         22.25         23.07         1.66 o                         
   8  14   4         22.39         21.99         1.74 o                         
   9  14   4         53.28         55.56         2.84 o                         
  10  14   4         53.02         58.29         2.56 o                         
   1  15   4         21.08         32.79         8.33 o                         
   2  15   4        343.41        345.82         9.80 o                         
   3  15   4        105.94        102.28         3.70 o                         
   4  15   4        373.27        359.45         7.07 o                         
   5  15   4         12.22         11.55         1.15 o                         
   6  15   4        296.97        278.61         5.35 o                         
   7  15   4         41.87         44.54         2.21 o                         
   8  15   4          4.27          4.37         1.01 o                         
   9  15   4         92.70         91.44         3.45 o                         
  10  15   4          4.05          2.72         1.23 o                         
   0  16   4        113.83        113.23         5.61 o                         
   1  16   4          8.61         33.06        12.46 o                         
   2  16   4        159.17        158.04         4.35 o                         
   3  16   4         26.74         29.10         2.04 o                         
   4  16   4         49.36         50.98         2.57 o                         
   5  16   4        107.04         99.82         3.38 o                         
   6  16   4         56.38         56.44         2.16 o                         
   7  16   4          3.87          3.68         0.98 o                         
   8  16   4          3.56          3.74         0.86 o                         
   9  16   4         25.51         24.85         1.95 o                         
   1  17   4         92.37         92.64         3.53 o                         
   2  17   4         73.68         68.45         3.23 o                         
   3  17   4         16.38         18.05         1.51 o                         
   4  17   4        237.62        243.24         5.67 o                         
   5  17   4          7.00          7.49         1.05 o                         
   6  17   4        416.02        423.98         9.45 o                         
   7  17   4         38.39         40.66         2.41 o                         
   8  17   4         72.90         70.29         2.86 o                         
   9  17   4         18.39         24.30         2.36 o                         
   0  18   4         82.03         78.85         4.16 o                         
   1  18   4         93.23         97.03         3.40 o                         
   2  18   4        179.87        185.94         4.84 o                         
   3  18   4         10.18         11.32         1.37 o                         
   4  18   4         48.90         52.44         2.37 o                         
   5  18   4         19.48         16.16         1.75 o                         
   6  18   4         41.29         37.63         2.33 o                         
   7  18   4         44.15         40.52         2.28 o                         
   8  18   4          6.41          9.66         1.26 o                         
   1  19   4          8.02          9.93         1.42 o                         
   2  19   4         93.69         95.13         3.44 o                         
   3  19   4          3.60          2.30         1.05 o                         
   4  19   4        162.06        176.57         6.03 o                         
   5  19   4          6.68          6.66         1.41 o                         
   6  19   4         14.49         17.06         1.54 o                         
   7  19   4         13.18         11.20         2.14 o                         
   0  20   4        217.04        245.19         7.38 o                         
   1  20   4         12.94         13.24         1.36 o                         
   2  20   4         10.77         10.91         1.16 o                         
   3  20   4          9.64         12.39         1.21 o                         
   4  20   4         44.12         48.24         4.56 o                         
   5  20   4         21.33         25.54         1.78 o                         
   6  20   4         16.49         19.05         1.42 o                         
   1  21   4         32.23         35.71         1.89 o                         
   2  21   4         17.06         16.36         1.22 o                         
   3  21   4          1.97          2.59         0.96 o                         
   4  21   4         91.30         92.03         3.21 o                         
   5  21   4          0.29          0.78         1.40 o                         
   0  22   4         63.16         63.86         3.57 o                         
   1  22   4         22.87         22.18         1.33 o                         
   2  22   4         49.63         54.25         2.71 o                         
   3  22   4         42.35         53.61         2.63 o                         
   4  22   4         12.09         14.81         1.36 o                         
   2   0   5         28.29         28.62         2.39 o                         
   4   0   5       1457.41       1409.11        27.92 o                         
   6   0   5        372.70        357.67         8.25 o                         
   8   0   5        303.41        302.30         8.01 o                         
  10   0   5         26.00         23.06         2.56 o                         
   0   1   5        494.87        505.00        11.16 o                         
   1   1   5        189.15        194.68         4.09 o                         
   2   1   5        240.85        249.64         5.43 o                         
   3   1   5        132.98        113.43         4.21 o                         
   4   1   5        254.53        249.26         6.62 o                         
   5   1   5         68.08         68.13         2.78 o                         
   6   1   5         27.15         27.91         1.70 o                         
   7   1   5          0.86          2.33         0.81 o                         
   8   1   5         66.07         66.09         2.43 o                         
   9   1   5          2.23          1.35         0.79 o                         
  10   1   5         57.24         61.38         2.59 o                         
  11   1   5         21.38         26.29         2.29 o                         
   1   2   5         74.94         73.00         2.54 o                         
   2   2   5        411.42        411.14         7.41 o                         
   3   2   5         29.90         28.52         1.66 o                         
   4   2   5        274.87        267.41         5.81 o                         
   5   2   5        186.84        177.08         4.60 o                         
   6   2   5        165.70        169.11         3.90 o                         
   7   2   5          3.90          3.81         0.81 o                         
   8   2   5        326.35        318.09         5.80 o                         
   9   2   5         25.13         27.70         1.58 o                         
  10   2   5          1.73          1.82         0.82 o                         
  11   2   5         57.12         62.87         3.59 o                         
   0   3   5        263.37        273.88         5.69 o                         
   1   3   5        223.23        211.40         4.33 o                         
   2   3   5        827.78        775.07        10.13 o                         
   3   3   5         37.30         41.21         1.98 o                         
   4   3   5        108.07        116.62         3.39 o                         
   5   3   5        116.99        117.95         3.68 o                         
   6   3   5         96.26         91.69         2.63 o                         
   7   3   5        175.23        170.12         4.37 o                         
   8   3   5         47.80         49.28         2.23 o                         
   9   3   5         10.61          9.99         1.12 o                         
  10   3   5         56.97         55.84         2.69 o                         
  11   3   5          2.42          2.80         1.10 o                         
   1   4   5         49.63         45.83         1.72 o                         
   2   4   5         42.94         40.98         1.83 o                         
   3   4   5         20.94         22.14         1.49 o                         
   4   4   5        659.89        671.21         9.80 o                         
   5   4   5         41.12         39.20         1.94 o                         
   6   4   5        134.05        126.06         3.48 o                         
   7   4   5         60.58         55.88         2.42 o                         
   8   4   5        174.28        170.78         4.18 o                         
   9   4   5         11.01         11.52         1.10 o                         
  10   4   5         21.49         22.93         1.77 o                         
  11   4   5         46.09         46.22         3.05 o                         
   0   5   5        214.92        233.74         6.92 o                         
   1   5   5        244.95        222.60         4.06 o                         
   2   5   5        126.79        119.06         3.47 o                         
   3   5   5        317.48        319.03         6.03 o                         
   4   5   5         14.10         15.46         1.29 o                         
   5   5   5        546.67        524.54         7.37 o                         
   6   5   5        289.67        278.46         5.15 o                         
   7   5   5        128.54        130.54         3.48 o                         
   8   5   5         99.28         97.40         2.85 o                         
   9   5   5         25.18         22.14         1.36 o                         
  10   5   5         46.69         47.00         2.43 o                         
  11   5   5         65.37         67.11         2.98 o                         
   1   6   5        189.20        172.51         3.92 o                         
   2   6   5         34.05         36.89         1.52 o                         
   3   6   5        106.75        104.42         3.02 o                         
   4   6   5        139.76        145.05         4.06 o                         
   5   6   5         72.41         66.48         2.13 o                         
   6   6   5        214.30        209.26         4.08 o                         
   7   6   5         24.68         23.09         1.43 o                         
   8   6   5         38.36         37.92         1.74 o                         
   9   6   5        224.13        215.07         5.34 o                         
  10   6   5         49.56         50.17         2.47 o                         
  11   6   5        100.43        103.32         3.66 o                         
   0   7   5         87.14         98.24         3.52 o                         
   1   7   5        165.09        149.73         3.51 o                         
   2   7   5        185.20        188.19         3.76 o                         
   3   7   5         77.36         75.62         2.27 o                         
   4   7   5          1.64          1.70         0.79 o                         
   5   7   5          7.22          6.49         0.85 o                         
   6   7   5         66.35         58.03         2.15 o                         
   7   7   5        128.44        128.04         3.13 o                         
   8   7   5         31.45         28.10         1.60 o                         
   9   7   5         99.48         94.70         3.71 o                         
  10   7   5         13.28         15.50         1.41 o                         
   1   8   5         28.04         29.46         1.54 o                         
   2   8   5        164.07        157.35         3.98 o                         
   3   8   5        246.71        235.99         5.32 o                         
   4   8   5         20.18         21.55         1.28 o                         
   5   8   5         38.85         39.00         1.78 o                         
   6   8   5         73.60         70.73         2.47 o                         
   7   8   5        217.18        203.81         4.11 o                         
   8   8   5         38.32         36.32         1.93 o                         
   9   8   5         10.09         12.57         1.41 o                         
  10   8   5         16.37         13.33         1.28 o                         
   0   9   5        380.57        373.62         8.38 o                         
   1   9   5        201.11        190.50         3.80 o                         
   2   9   5         20.62         21.82         1.25 o                         
   3   9   5        366.96        353.03         5.54 o                         
   4   9   5         27.46         25.53         1.34 o                         
   5   9   5        173.20        180.51         5.07 o                         
   6   9   5         52.92         45.50         1.96 o                         
   7   9   5        196.83        191.64         3.85 o                         
   8   9   5         11.77         11.74         1.14 o                         
   9   9   5         33.44         37.83         1.98 o                         
  10   9   5         26.94         23.70         1.79 o                         
   1  10   5        391.96        386.34         5.79 o                         
   2  10   5        111.13        112.97         2.84 o                         
   3  10   5         53.71         52.65         2.25 o                         
   4  10   5         35.54         35.30         1.48 o                         
   5  10   5         55.68         51.34         2.01 o                         
   6  10   5         34.90         31.05         1.55 o                         
   7  10   5         99.40        107.03         3.78 o                         
   8  10   5          0.26          0.16         0.72 o                         
   9  10   5         96.12        104.17         3.42 o                         
  10  10   5         13.23         14.28         1.39 o                         
   0  11   5         27.73         23.58         2.01 o                         
   1  11   5         24.88         27.63         1.45 o                         
   2  11   5         40.62         43.10         1.87 o                         
   3  11   5         29.83         28.20         1.69 o                         
   4  11   5          0.37          1.53         0.62 o                         
   5  11   5        353.22        348.19         6.64 o                         
   6  11   5         14.80         34.25        10.44 o                         
   7  11   5         70.38         80.92         2.91 o                         
   8  11   5         35.77         31.93         1.55 o                         
   9  11   5          6.14          7.95         1.14 o                         
   1  12   5        222.31        220.45         4.32 o                         
   2  12   5          9.09          8.44         0.96 o                         
   3  12   5        129.69        120.41         3.47 o                         
   4  12   5          1.95          3.04         0.83 o                         
   5  12   5          5.75          3.03         0.75 o                         
   6  12   5         11.09         10.00         1.15 o                         
   7  12   5         60.20         69.12         2.36 o                         
   8  12   5         59.76         65.70         2.29 o                         
   9  12   5         33.09         30.10         1.96 o                         
   0  13   5        208.22        197.95         5.69 o                         
   1  13   5        238.77        234.25         5.25 o                         
   2  13   5        199.52        191.57         3.88 o                         
   3  13   5        111.65        102.51         3.26 o                         
   4  13   5         15.37         14.11         1.33 o                         
   5  13   5        237.01        239.80         6.89 o                         
   6  13   5         12.38         11.95         1.08 o                         
   7  13   5         36.91         43.27         2.97 o                         
   8  13   5         72.93         81.23         2.63 o                         
   1  14   5         21.70         32.89         5.39 o                         
   2  14   5         84.35         85.37         2.80 o                         
   3  14   5         16.08         16.30         1.65 o                         
   4  14   5         20.50         17.39         1.32 o                         
   5  14   5          5.47          5.04         0.84 o                         
   6  14   5         25.81         26.67         1.31 o                         
   7  14   5         87.75         99.98         2.79 o                         
   8  14   5         34.42         36.81         2.19 o                         
   0  15   5        214.80        220.18         6.61 o                         
   1  15   5         11.25         10.99         1.10 o                         
   2  15   5        129.98        133.96         3.70 o                         
   3  15   5         43.53         48.25         2.11 o                         
   4  15   5          5.74          3.04         0.89 o                         
   5  15   5          7.80          8.34         0.91 o                         
   6  15   5         30.25         32.76         1.49 o                         
   7  15   5         17.62         23.91         1.57 o                         
   1  16   5         14.93         13.45         1.21 o                         
   2  16   5         21.34         23.86         1.50 o                         
   3  16   5         29.91         29.85         1.60 o                         
   4  16   5         15.99         17.02         1.23 o                         
   5  16   5         12.59         13.28         1.21 o                         
   6  16   5         37.79         40.62         1.81 o                         
   7  16   5         85.63         91.44         5.91 o                         
   0  17   5         82.42         89.66         4.13 o                         
   1  17   5         22.31         24.06         1.47 o                         
   2  17   5         28.91         29.40         1.73 o                         
   3  17   5         18.94         20.92         1.30 o                         
   4  17   5          7.50          8.69         0.87 o                         
   5  17   5          8.82          9.25         0.89 o                         
   6  17   5         78.96         89.85         5.97 o                         
   1  18   5         30.81         33.87         1.85 o                         
   2  18   5         26.28         27.18         1.66 o                         
   3  18   5         17.49         19.79         1.35 o                         
   4  18   5         36.15         41.47         1.81 o                         
   5  18   5         67.33         71.64         3.63 o                         
   0  19   5         48.63         50.99         3.35 o                         
   1  19   5         62.93         69.94         2.44 o                         
   2  19   5        145.31        161.21         3.85 o                         
   3  19   5         18.88         19.15         1.35 o                         
   1  20   5         31.69         37.47         2.58 o                         
   2  20   5          7.68          7.65         1.86 o                         
   0   0   6        263.68        256.37         8.18 o                         
   2   0   6        207.88        216.56         7.55 o                         
   4   0   6          6.07          5.58         1.57 o                         
   6   0   6        102.03        110.63         4.70 o                         
   8   0   6        177.53        175.33         7.17 o                         
   1   1   6         23.11         22.48         1.42 o                         
   2   1   6        143.46        147.99         3.97 o                         
   3   1   6         35.06         32.82         1.97 o                         
   4   1   6         47.89         48.76         2.37 o                         
   5   1   6          4.49          2.72         0.99 o                         
   6   1   6         87.70         91.56         2.99 o                         
   7   1   6          5.58          4.10         1.03 o                         
   8   1   6        194.90        194.38         5.09 o                         
   9   1   6          9.85          4.48         1.47 o                         
   0   2   6        626.52        639.11        14.57 o                         
   1   2   6        241.88        245.31         5.28 o                         
   2   2   6         23.77         25.53         1.71 o                         
   3   2   6         30.92         28.92         1.67 o                         
   4   2   6         38.18         34.21         2.11 o                         
   5   2   6        107.59        104.74         3.43 o                         
   6   2   6          9.15          7.41         0.99 o                         
   7   2   6         26.94         26.91         2.01 o                         
   8   2   6        354.63        357.46         7.52 o                         
   9   2   6          8.80          4.68         1.33 o                         
   1   3   6        164.73        159.04         4.44 o                         
   2   3   6         32.60         32.24         1.90 o                         
   3   3   6         10.88         13.77         1.23 o                         
   4   3   6         44.41         46.65         3.67 o                         
   5   3   6         13.58         11.69         1.25 o                         
   6   3   6        213.53        221.40         5.44 o                         
   7   3   6         43.37         42.31         2.34 o                         
   8   3   6         59.61         57.50         2.51 o                         
   0   4   6        340.56        385.73        13.04 o                         
   1   4   6         90.50         85.48         2.77 o                         
   2   4   6         40.04         44.01         2.09 o                         
   3   4   6        393.16        401.25         7.05 o                         
   4   4   6          6.43          5.13         1.12 o                         
   5   4   6        134.86        137.58         4.17 o                         
   6   4   6         74.32         74.82         2.94 o                         
   7   4   6        222.99        226.93         5.88 o                         
   8   4   6        113.44        107.48         3.42 o                         
   1   5   6        223.60        235.61         5.62 o                         
   2   5   6         64.21         68.52         2.40 o                         
   3   5   6        261.98        255.71         5.28 o                         
   4   5   6         59.17         59.22         2.51 o                         
   5   5   6         69.14         68.12         2.91 o                         
   6   5   6        186.87        190.06         4.87 o                         
   7   5   6         41.87         39.00         2.22 o                         
   8   5   6          3.76          2.73         0.81 o                         
   0   6   6        135.45        141.07         5.95 o                         
   1   6   6          4.73          5.79         1.04 o                         
   2   6   6         21.30         22.47         1.38 o                         
   3   6   6        331.08        323.54         6.06 o                         
   4   6   6         76.67         65.76         2.64 o                         
   5   6   6         72.49         74.28         2.78 o                         
   6   6   6        117.43        116.50         3.61 o                         
   7   6   6        228.23        229.92         5.69 o                         
   8   6   6          9.52         11.75         2.22 o                         
   1   7   6        201.43        215.94         5.49 o                         
   2   7   6         53.00         49.95         2.36 o                         
   3   7   6        131.09        130.76         3.28 o                         
   4   7   6        137.01        138.53         3.86 o                         
   5   7   6         14.59         10.65         1.13 o                         
   6   7   6         36.68         33.97         2.40 o                         
   7   7   6         46.97         49.83         2.74 o                         
   8   7   6          6.48          6.24         1.70 o                         
   0   8   6         60.76         60.44         2.85 o                         
   1   8   6        140.39        144.19         3.36 o                         
   2   8   6         54.01         55.01         2.26 o                         
   3   8   6        136.00        134.91         4.33 o                         
   4   8   6         47.14         48.01         2.43 o                         
   5   8   6        261.03        262.09         6.07 o                         
   6   8   6         70.63         68.36         3.08 o                         
   7   8   6         36.20         31.95         2.28 o                         
   1   9   6        124.86        124.85         2.90 o                         
   2   9   6         21.28         22.30         1.44 o                         
   3   9   6         63.97         65.97         2.67 o                         
   4   9   6         16.23         13.78         1.69 o                         
   5   9   6         46.95         48.11         2.88 o                         
   6   9   6         61.71         60.62         2.61 o                         
   7   9   6          7.66          9.37         1.48 o                         
   0  10   6        157.45        159.28         4.63 o                         
   1  10   6        100.84         94.02         2.44 o                         
   2  10   6         11.18         13.88         1.05 o                         
   3  10   6         18.84         19.88         1.81 o                         
   4  10   6         15.57         14.39         2.48 o                         
   5  10   6        131.12        130.32         4.24 o                         
   6  10   6         84.98         85.01         3.02 o                         
   1  11   6        218.43        231.43         3.95 o                         
   2  11   6         14.30         17.11         1.25 o                         
   3  11   6         69.86         62.06         2.35 o                         
   4  11   6         84.77         90.60         4.07 o                         
   5  11   6         50.97         53.35         2.89 o                         
   6  11   6         20.73         19.06         1.99 o                         
   0  12   6        136.93        152.90         4.88 o                         
   1  12   6         56.86         61.90         4.82 o                         
   2  12   6          1.63         12.38         6.08 o                         
   3  12   6        103.09         97.20         3.29 o                         
   4  12   6         79.41         85.93         4.50 o                         
   5  12   6         39.92         40.42         3.11 o                         
   1  13   6         84.53        102.93         8.18 o                         
   2  13   6        169.71        176.43         6.40 o                         
   3  13   6         27.44         23.35         1.36 o                         
   4  13   6         87.34         85.32         4.65 o                         
   5  13   6         38.89         40.20         4.02 o                         
   0  14   6        120.61        122.05         3.97 o                         
   1  14   6         17.49         18.83         1.23 o                         
   2  14   6         51.92         57.68         2.08 o                         
   3  14   6         89.39         98.53         3.26 o                         
   4  14   6        109.91        120.44         5.06 o                         
   1  15   6          8.33          8.82         1.00 o                         
   2  15   6         82.70         85.68         2.94 o                         
   2   0   7        119.36        128.14         6.54 o                         
   4   0   7        158.72        155.18         5.15 o                         
   0   1   7         90.52        100.15         5.62 o                         
   1   1   7          0.77          0.57         0.76 o                         
   2   1   7        284.15        285.81         5.58 o                         
   3   1   7         13.49         12.35         1.21 o                         
   4   1   7         21.31         17.74         1.54 o                         
   1   2   7         18.60         16.94         1.30 o                         
   2   2   7         51.10         51.97         1.92 o                         
   3   2   7         17.32         17.57         1.77 o                         
   4   2   7        271.05        269.42         9.69 o                         
   0   3   7        165.35        172.84        16.08 o                         
   1   3   7         28.65         29.27         1.41 o                         
   2   3   7         70.73         70.17         2.04 o                         
   3   3   7         71.18         72.71         2.78 o                         
   4   3   7         81.43        119.72        30.09 o                         
   1   4   7         38.90         35.80         1.55 o                         
   2   4   7         44.80         46.91         2.91 o                         
   3   4   7        147.36        168.03         5.04 o                         
   0   5   7         89.26         79.21         4.10 o                         
   1   5   7          9.12          8.39         1.04 o                         
   2   5   7        106.05        111.34         4.52 o                         
   3   5   7         72.06         70.71         2.94 o                         
   1   6   7        112.49        113.95         4.03 o                         
   2   6   7          9.42          8.49         1.45 o                         
   0   7   7         12.24         10.54         2.02 o                         
   1   7   7         30.91         32.22         2.46 o                         
   2   7   7         35.89         32.48         2.40 o                         
                                                                                
