# Supplementary material for: Crystal structures of three 3-chloro-3-methyl-2,6-di­aryl­piperidin-4-ones
Source: Acta Crystallogr E Crystallogr Commun. 2017 Jan 6;73(Pt 2):107–11. doi: 10.1107/S2056989016020661 (PMC5290544; doi:10.1107/S2056989016020661)
Supplement: Supplementary file 4 [file e-73-00107-IIIsup4.hkl]

data_III                                                              
_shelx_title ' ssk-pcbe3c2b_a.res in Pna2(1)'                                   
_shelx_refln_list_code          4                                               
_shelx_F_calc_maximum      180.96                                               
_exptl_crystal_F_000       760.00                                               
_reflns_d_resolution_high  0.8133                                               
                                                                                
loop_                                                                           
 _space_group_symop_operation_xyz                                               
 'x, y, z'                                                                      
 '-x, -y, z+1/2'                                                                
 'x+1/2, -y+1/2, z'                                                             
 '-x+1/2, y+1/2, z+1/2'                                                         
                                                                                
_cell_length_a    13.2430                                                       
_cell_length_b    22.3945                                                       
_cell_length_c     5.8195                                                       
_cell_angle_alpha  90.000                                                       
_cell_angle_beta   90.000                                                       
_cell_angle_gamma  90.000                                                       
                                                                                
_shelx_F_squared_multiplier     1.000                                           
                                                                                
loop_                                                                           
 _refln_index_h                                                                 
 _refln_index_k                                                                 
 _refln_index_l                                                                 
 _refln_F_squared_calc                                                          
 _refln_F_squared_meas                                                          
 _refln_F_squared_sigma                                                         
 _refln_observed_status                                                         
   0   1  -7         81.93         95.22         9.77 o                         
   1   1  -7         10.93         18.44         5.44 o                         
   1   2  -7          6.96          5.61         4.57 o                         
   2   2  -7         41.30         56.93        10.41 o                         
   0   3  -7         95.59         99.48         9.81 o                         
   1   3  -7         25.18         20.32         5.71 o                         
   2   3  -7         58.56         56.36         7.56 o                         
   1   4  -7         80.24         87.66         9.27 o                         
   2   4  -7         32.24         41.31         7.12 o                         
   1   5  -7         12.27         13.57         5.00 o                         
   0   0  -6        687.93        672.61        27.54 o                         
   2   0  -6        309.25        331.48        13.81 o                         
   4   0  -6          6.15          8.02         3.83 o                         
   6   0  -6        132.49        149.39        10.69 o                         
   8   0  -6        217.76        192.67         8.99 o                         
   1   1  -6         25.94         20.83         3.73 o                         
   2   1  -6        136.53        142.00         5.52 o                         
   3   1  -6         51.73         62.05         4.35 o                         
   4   1  -6         33.66         36.65         2.79 o                         
   5   1  -6         23.20         34.73         3.03 o                         
   6   1  -6         83.67        107.27         3.94 o                         
   7   1  -6          4.69          6.47         3.22 o                         
   8   1  -6        202.30        290.55        24.96 o                         
   0   2  -6        697.67        668.32        19.38 o                         
   1   2  -6        343.19        421.81        35.36 o                         
   2   2  -6        101.13         99.41         5.00 o                         
   3   2  -6         30.36         36.93         3.30 o                         
   4   2  -6         26.25         27.48         2.50 o                         
   5   2  -6        130.89        129.91         4.67 o                         
   6   2  -6         38.66         39.46         3.23 o                         
   7   2  -6         38.10         39.42         4.25 o                         
   8   2  -6        344.85        394.85        19.77 o                         
   1   3  -6        204.30        220.60        12.09 o                         
   2   3  -6         59.82         66.50         5.27 o                         
   3   3  -6         43.49         70.99         6.51 o                         
   4   3  -6         76.98         71.17         3.56 o                         
   5   3  -6         67.58         79.01         4.79 o                         
   6   3  -6        322.69        366.18         7.56 o                         
   7   3  -6         61.40         61.79         3.41 o                         
   8   3  -6        108.11        124.21         6.35 o                         
   0   4  -6        301.86        316.85        11.13 o                         
   1   4  -6         91.92         98.40         4.31 o                         
   2   4  -6         74.96         77.52         4.11 o                         
   3   4  -6        521.66        527.07        13.14 o                         
   4   4  -6         11.14         21.88         5.33 o                         
   5   4  -6        182.77        186.24         8.01 o                         
   6   4  -6         80.50         94.06         8.80 o                         
   7   4  -6        156.98        178.19         5.54 o                         
   8   4  -6        200.09        212.18         5.49 o                         
   1   5  -6        196.68        200.36         6.87 o                         
   2   5  -6         21.54         34.62         3.07 o                         
   3   5  -6        324.56        343.09        11.46 o                         
   4   5  -6        128.83        155.64         8.21 o                         
   5   5  -6         47.75         70.34         6.82 o                         
   6   5  -6        231.42        256.89         5.85 o                         
   7   5  -6         63.91         68.73         3.85 o                         
   8   5  -6         76.34         93.74         6.51 o                         
   0   6  -6        273.85        313.88        13.95 o                         
   1   6  -6         45.94         50.35         5.18 o                         
   2   6  -6         29.95         35.20         3.29 o                         
   3   6  -6        381.39        395.80         8.86 o                         
   4   6  -6         90.09         92.69         4.07 o                         
   5   6  -6         81.19         87.62         4.89 o                         
   6   6  -6        158.99        168.85         5.13 o                         
   7   6  -6        213.65        236.74         6.28 o                         
   8   6  -6         13.77         14.88         3.09 o                         
   1   7  -6        207.52        214.69         7.32 o                         
   2   7  -6         48.46         40.82         3.56 o                         
   3   7  -6         97.10         95.13         4.50 o                         
   4   7  -6         99.49         88.90         4.83 o                         
   5   7  -6         23.93         31.94         2.23 o                         
   6   7  -6        137.12        142.84         6.93 o                         
   7   7  -6         40.86         35.90         3.08 o                         
   0   8  -6        190.80        197.71        11.40 o                         
   1   8  -6         71.43         73.46         5.48 o                         
   2   8  -6         10.63          8.28         2.30 o                         
   3   8  -6        313.63        292.62         7.38 o                         
   4   8  -6         59.23         55.06         3.42 o                         
   5   8  -6        246.36        218.10        11.84 o                         
   6   8  -6        127.13        115.06         5.52 o                         
   7   8  -6         38.49         36.36         3.53 o                         
   1   9  -6        151.94        142.58         6.07 o                         
   2   9  -6         20.94         21.84         2.98 o                         
   3   9  -6        132.87        145.85         5.81 o                         
   4   9  -6         38.86         33.69         2.46 o                         
   5   9  -6        150.54        166.43         7.18 o                         
   6   9  -6         36.74         45.47         3.22 o                         
   7   9  -6         30.43         32.68         5.64 o                         
   0  10  -6        342.85        303.69        29.93 o                         
   1  10  -6         98.38         84.04         6.09 o                         
   2  10  -6        116.52        111.01         5.17 o                         
   3  10  -6         28.31         27.37         3.41 o                         
   4  10  -6         27.48         23.52         2.41 o                         
   5  10  -6         95.92         92.77         3.46 o                         
   6  10  -6         97.50         98.14         6.74 o                         
   1  11  -6        175.21        159.84        13.53 o                         
   2  11  -6         11.53          8.44         3.12 o                         
   3  11  -6        102.48        102.47         4.54 o                         
   4  11  -6         91.63         84.25         3.63 o                         
   5  11  -6          0.50          0.72         2.16 o                         
   6  11  -6         71.06        110.84         9.37 o                         
   0  12  -6        182.39        185.55        57.35 o                         
   1  12  -6         26.32         17.97         3.51 o                         
   2  12  -6         19.35         17.17         2.70 o                         
   3  12  -6        175.01        178.67         6.01 o                         
   4  12  -6         70.27         63.96         3.03 o                         
   5  12  -6         89.66         90.52         4.15 o                         
   1  13  -6        161.01        147.98         6.70 o                         
   2  13  -6        152.75        159.21         5.76 o                         
   3  13  -6         49.82         43.30         3.20 o                         
   4  13  -6         92.55         79.72         4.63 o                         
   0  14  -6         91.45         76.48         7.62 o                         
   1  14  -6         38.23         47.16         4.67 o                         
   2  14  -6        123.08        123.83         9.47 o                         
   3  14  -6         70.27         80.21         8.09 o                         
   2   0  -5          0.67         -1.90         1.90 o                         
   4   0  -5       1447.03       1453.17        32.47 o                         
   6   0  -5        871.47        966.20        29.99 o                         
   8   0  -5        811.12        821.02        22.20 o                         
  10   0  -5         77.09         78.73         5.33 o                         
   0   1  -5        339.54        306.01         8.46 o                         
   1   1  -5        124.45        117.31         3.78 o                         
   2   1  -5        214.20        202.68         4.60 o                         
   3   1  -5        528.82        484.67         8.43 o                         
   4   1  -5        242.70        244.93         7.96 o                         
   5   1  -5         45.64         45.64         2.91 o                         
   6   1  -5         44.65         45.70         3.06 o                         
   7   1  -5          6.82          7.81         2.60 o                         
   8   1  -5         54.27         68.75         5.08 o                         
   9   1  -5          6.22         11.75         3.08 o                         
  10   1  -5         63.67         67.42         4.68 o                         
  11   1  -5          6.70         10.39         2.22 o                         
   1   2  -5        131.33        120.59         4.26 o                         
   2   2  -5        571.18        517.02         8.14 o                         
   3   2  -5         10.47          9.37         1.62 o                         
   4   2  -5        315.03        294.91        13.27 o                         
   5   2  -5        387.53        391.17         8.94 o                         
   6   2  -5         87.17         84.60         3.58 o                         
   7   2  -5          5.65          3.53         2.19 o                         
   8   2  -5        301.95        331.46         8.90 o                         
   9   2  -5         83.24         98.63         4.31 o                         
  10   2  -5         40.10         42.27         3.02 o                         
  11   2  -5         61.88         60.26         3.66 o                         
   0   3  -5       1327.66       1268.59        20.78 o                         
   1   3  -5        293.92        275.14         5.49 o                         
   2   3  -5        695.41        651.11         8.84 o                         
   3   3  -5        272.90        259.98         5.68 o                         
   4   3  -5        264.90        249.48         9.10 o                         
   5   3  -5         67.63         62.33         3.59 o                         
   6   3  -5         65.56         63.99         3.42 o                         
   7   3  -5        219.58        226.24         6.87 o                         
   8   3  -5         62.35         61.67         4.59 o                         
   9   3  -5         15.06         16.98         2.43 o                         
  10   3  -5         27.51         33.76         2.49 o                         
  11   3  -5         24.23         30.54         5.16 o                         
   1   4  -5         44.02         37.78         2.20 o                         
   2   4  -5         85.85         84.85         3.40 o                         
   3   4  -5        170.08        164.13         5.15 o                         
   4   4  -5        540.53        555.20         9.33 o                         
   5   4  -5         96.38        106.20         4.54 o                         
   6   4  -5        325.99        330.90         7.26 o                         
   7   4  -5         13.50          9.47         1.83 o                         
   8   4  -5        120.20        117.12         4.70 o                         
   9   4  -5         46.55         57.76         5.57 o                         
  10   4  -5         21.46         22.65         2.17 o                         
  11   4  -5        110.76        120.84         6.15 o                         
   0   5  -5        352.35        303.10         8.08 o                         
   1   5  -5        163.56        144.74         4.36 o                         
   2   5  -5        428.73        382.12         6.97 o                         
   3   5  -5        343.82        352.40         6.65 o                         
   4   5  -5          9.91          9.84         2.14 o                         
   5   5  -5        440.59        422.84         8.01 o                         
   6   5  -5        371.39        343.41        11.74 o                         
   7   5  -5        118.87        108.47         6.22 o                         
   8   5  -5         55.45         68.22         3.42 o                         
   9   5  -5         11.62         12.32         1.98 o                         
  10   5  -5        111.77        119.95         4.07 o                         
  11   5  -5         64.21         70.06         4.11 o                         
   1   6  -5        234.52        206.99         5.30 o                         
   2   6  -5         16.55         14.87         1.70 o                         
   3   6  -5         57.55         65.13         3.06 o                         
   4   6  -5        112.19        108.71         4.33 o                         
   5   6  -5        215.23        211.83         5.87 o                         
   6   6  -5        170.31        175.97         7.03 o                         
   7   6  -5          6.02          3.00         1.78 o                         
   8   6  -5         60.56         67.49         3.58 o                         
   9   6  -5        479.27        511.98         8.53 o                         
  10   6  -5         36.41         40.83         2.95 o                         
  11   6  -5        109.96        127.31         7.32 o                         
   0   7  -5        620.60        615.51        12.81 o                         
   1   7  -5        205.51        188.56         7.15 o                         
   2   7  -5        379.99        352.71         7.71 o                         
   3   7  -5         75.30         73.28         4.10 o                         
   4   7  -5          6.65          6.49         1.63 o                         
   5   7  -5         17.35         16.25         1.93 o                         
   6   7  -5        155.54        145.26         4.37 o                         
   7   7  -5        186.60        200.64         5.64 o                         
   8   7  -5         21.94         14.65         2.17 o                         
   9   7  -5        106.18         98.69         4.38 o                         
  10   7  -5         57.96         65.41         3.40 o                         
   1   8  -5          9.82          7.78         2.59 o                         
   2   8  -5        215.91        206.98         7.07 o                         
   3   8  -5        286.15        272.81         6.31 o                         
   4   8  -5          1.61          2.34         1.49 o                         
   5   8  -5         43.55         45.59         2.80 o                         
   6   8  -5        228.26        254.61         7.19 o                         
   7   8  -5        379.87        365.60         7.36 o                         
   8   8  -5         18.61         25.31         2.55 o                         
   9   8  -5          8.21         10.26         1.85 o                         
  10   8  -5         53.26         53.79         3.06 o                         
   0   9  -5        242.30        231.56        10.39 o                         
   1   9  -5        368.47        335.34         9.81 o                         
   2   9  -5         55.86         52.49         5.23 o                         
   3   9  -5        482.57        481.76        10.08 o                         
   4   9  -5         24.85         24.90         2.52 o                         
   5   9  -5        339.82        347.45         7.75 o                         
   6   9  -5         68.31         59.16         2.89 o                         
   7   9  -5        172.10        189.06         5.24 o                         
   8   9  -5          2.64          4.02         1.76 o                         
   9   9  -5         60.92         85.92         3.73 o                         
  10   9  -5         13.95          7.07         1.93 o                         
   1  10  -5        401.88        398.96         8.98 o                         
   2  10  -5        125.95        126.39         5.59 o                         
   3  10  -5         53.68         58.09         3.67 o                         
   4  10  -5         39.34         40.25         2.99 o                         
   5  10  -5         82.56         77.14         5.60 o                         
   6  10  -5        240.81        254.59         7.10 o                         
   7  10  -5        140.00        157.20         6.29 o                         
   8  10  -5        137.66        162.92         4.84 o                         
   9  10  -5        137.48        146.84         4.53 o                         
   0  11  -5         43.56         55.21         4.93 o                         
   1  11  -5         84.85         68.99         3.72 o                         
   2  11  -5          8.16          5.68         2.47 o                         
   3  11  -5        129.52        134.05         4.92 o                         
   4  11  -5         24.74         27.04         2.75 o                         
   5  11  -5        231.72        241.20         6.94 o                         
   6  11  -5         13.66          9.33         1.94 o                         
   7  11  -5         77.54         97.61         4.31 o                         
   8  11  -5         13.54         14.26         1.84 o                         
   9  11  -5          4.68          4.27         1.85 o                         
   1  12  -5        212.34        202.80         6.03 o                         
   2  12  -5          2.95          0.47         2.34 o                         
   3  12  -5        218.21        219.43         6.47 o                         
   4  12  -5         20.79         20.81         2.85 o                         
   5  12  -5         35.65         42.41         3.15 o                         
   6  12  -5        152.03        162.60         5.18 o                         
   7  12  -5         25.25         35.20         2.78 o                         
   8  12  -5        255.44        284.09         8.75 o                         
   9  12  -5         55.40         58.03         5.74 o                         
   0  13  -5         95.06         81.05         5.70 o                         
   1  13  -5        173.04        142.10         7.44 o                         
   2  13  -5        290.56        279.83         7.89 o                         
   3  13  -5        366.40        353.52         8.00 o                         
   4  13  -5         42.45         45.21         3.29 o                         
   5  13  -5        352.66        367.81        10.74 o                         
   6  13  -5         20.09         22.53         2.41 o                         
   7  13  -5        109.45        127.90         4.81 o                         
   8  13  -5         84.76         98.41         4.48 o                         
   1  14  -5         36.54         39.06         3.10 o                         
   2  14  -5         67.27         53.52         3.68 o                         
   3  14  -5          8.95         13.92         2.24 o                         
   4  14  -5         52.48         49.25         3.18 o                         
   5  14  -5         90.30         97.49         3.87 o                         
   6  14  -5          1.07          2.83         1.81 o                         
   7  14  -5        184.45        195.95         6.36 o                         
   8  14  -5          9.12         12.49         2.22 o                         
   0  15  -5        822.82        884.32        22.18 o                         
   1  15  -5          1.88          2.54         1.79 o                         
   2  15  -5        156.45        160.31         5.68 o                         
   3  15  -5         17.34         22.63         2.32 o                         
   4  15  -5          4.15          1.65         1.53 o                         
   5  15  -5          6.38          5.93         1.55 o                         
   6  15  -5          5.22          6.37         1.87 o                         
   7  15  -5          7.36          5.75         1.62 o                         
   1  16  -5         17.04         17.53         2.07 o                         
   2  16  -5         76.63         93.55         5.78 o                         
   3  16  -5        109.95        127.61         5.36 o                         
   4  16  -5         18.25         15.13         1.56 o                         
   5  16  -5         30.88         27.15         1.79 o                         
   6  16  -5         44.13         45.95         2.99 o                         
   0  17  -5         17.49         23.52         3.44 o                         
   1  17  -5         41.57         44.30         3.02 o                         
   2  17  -5         75.29         88.77         4.66 o                         
   3  17  -5          3.48          8.79         1.43 o                         
   4  17  -5          0.95          2.13         1.03 o                         
   5  17  -5         19.89         22.01         2.08 o                         
   1  18  -5         11.09         13.06         2.39 o                         
   2  18  -5          7.39          8.58         2.03 o                         
   3  18  -5         62.70         58.80         2.70 o                         
   4  18  -5         10.21          7.33         2.03 o                         
   0  19  -5        204.08        187.58        18.07 o                         
   1  19  -5         62.11         70.68         3.51 o                         
   2  19  -5        215.96        219.32         5.01 o                         
   3  19  -5         58.29         77.59         7.19 o                         
   0   0  -4         22.07         11.50         5.51 o                         
   2   0  -4        115.71        118.59        12.25 o                         
   4   0  -4         95.60        103.92         7.18 o                         
   6   0  -4        673.93        676.81        21.97 o                         
   8   0  -4        151.37        175.87        11.19 o                         
  10   0  -4        414.30        478.33        16.64 o                         
  12   0  -4        166.17        177.71        11.79 o                         
   1   1  -4         59.45         58.79         5.39 o                         
   2   1  -4          3.49          2.02         3.40 o                         
   3   1  -4       1692.80       1580.13        39.53 o                         
   4   1  -4        174.17        160.68         5.88 o                         
   5   1  -4         76.43         74.79         3.50 o                         
   6   1  -4        480.81        479.05         7.49 o                         
   7   1  -4        109.21        119.71         4.52 o                         
   8   1  -4        366.26        377.95        11.51 o                         
   9   1  -4        260.16        278.71         7.81 o                         
  10   1  -4         53.99         61.93         6.78 o                         
  11   1  -4        348.98        366.88         9.55 o                         
  12   1  -4        142.97        170.45         9.00 o                         
  13   1  -4         30.76         18.58         2.30 o                         
   0   2  -4       3785.56       3470.83        57.28 o                         
   1   2  -4        167.78        158.99         9.41 o                         
   2   2  -4       1778.93       1567.48        34.67 o                         
   3   2  -4         44.85         48.47         7.47 o                         
   4   2  -4         26.58         22.27         1.96 o                         
   5   2  -4        220.30        209.93         5.15 o                         
   6   2  -4        461.04        436.28         7.56 o                         
   7   2  -4          2.49         -0.45         2.28 o                         
   8   2  -4        602.56        595.31        12.53 o                         
   9   2  -4          7.49          5.59         2.72 o                         
  10   2  -4        381.05        426.64        11.01 o                         
  11   2  -4         94.89        127.15         8.65 o                         
  12   2  -4         91.79        105.97         4.43 o                         
  13   2  -4         89.03         94.58         9.42 o                         
   1   3  -4        324.01        315.01        13.25 o                         
   2   3  -4         52.21         60.36         7.20 o                         
   3   3  -4          7.60         13.48         3.75 o                         
   4   3  -4        554.90        533.60         8.38 o                         
   5   3  -4        387.79        384.93         7.12 o                         
   6   3  -4        603.57        654.68        13.34 o                         
   7   3  -4         11.77         13.19         2.11 o                         
   8   3  -4        143.59        134.95         5.15 o                         
   9   3  -4        195.69        207.18         6.79 o                         
  10   3  -4         15.32         22.15         4.39 o                         
  11   3  -4          0.27          6.06         2.17 o                         
  12   3  -4         49.54         52.61         7.60 o                         
  13   3  -4         26.19         25.30         3.24 o                         
   0   4  -4         88.31         71.01         9.46 o                         
   1   4  -4        303.68        284.21        13.54 o                         
   2   4  -4        535.95        511.83        19.98 o                         
   3   4  -4        689.59        612.98        21.47 o                         
   4   4  -4        149.26        156.52         4.56 o                         
   5   4  -4       3391.80       3249.26        40.76 o                         
   6   4  -4        186.48        188.37         5.96 o                         
   7   4  -4        225.15        247.74         6.86 o                         
   8   4  -4        218.35        208.38         7.09 o                         
   9   4  -4        120.77        126.35         4.96 o                         
  10   4  -4        222.09        242.77         6.47 o                         
  11   4  -4        137.26        165.20         5.45 o                         
  12   4  -4         88.87        102.52         5.56 o                         
  13   4  -4         81.48         84.31         7.11 o                         
   1   5  -4        729.30        657.43        21.02 o                         
   2   5  -4         92.89         84.69         8.32 o                         
   3   5  -4        397.30        372.06         8.64 o                         
   4   5  -4        647.69        655.31         9.10 o                         
   5   5  -4         39.12         44.49         4.66 o                         
   6   5  -4       1328.68       1314.12        15.49 o                         
   7   5  -4        170.12        172.23         5.44 o                         
   8   5  -4       1321.40       1369.88        15.94 o                         
   9   5  -4         43.07         42.03         3.13 o                         
  10   5  -4        133.95        140.86         6.45 o                         
  11   5  -4        559.40        613.60        11.26 o                         
  12   5  -4          0.92          2.43         1.73 o                         
  13   5  -4         36.01         45.99         3.50 o                         
   0   6  -4        341.19        306.74        17.56 o                         
   1   6  -4          3.36          0.84         2.76 o                         
   2   6  -4        594.45        578.44         9.31 o                         
   3   6  -4        442.15        444.69         7.45 o                         
   4   6  -4        173.79        165.48         5.05 o                         
   5   6  -4        119.23        115.90         4.40 o                         
   6   6  -4         39.56         36.51         4.78 o                         
   7   6  -4        268.55        262.57         8.47 o                         
   8   6  -4        298.04        291.83        12.11 o                         
   9   6  -4         39.37         35.15         2.51 o                         
  10   6  -4        221.08        242.21         5.78 o                         
  11   6  -4        110.58        138.54         5.56 o                         
  12   6  -4         53.19         61.52         3.77 o                         
   1   7  -4        451.70        394.34         7.35 o                         
   2   7  -4          3.20          5.81         1.21 o                         
   3   7  -4       1991.81       1920.95        15.09 o                         
   4   7  -4         12.82         12.71         1.70 o                         
   5   7  -4        139.19        136.96         4.80 o                         
   6   7  -4         12.85          9.49         2.02 o                         
   7   7  -4         74.02         74.51         3.54 o                         
   8   7  -4        822.83        822.93        11.37 o                         
   9   7  -4        261.80        298.12         6.58 o                         
  10   7  -4        176.27        185.19         5.43 o                         
  11   7  -4        309.01        337.34         6.39 o                         
  12   7  -4          4.57          3.92         2.09 o                         
   0   8  -4        289.38        269.68         7.32 o                         
   1   8  -4        327.82        329.21        11.05 o                         
   2   8  -4       1222.17       1183.90        14.38 o                         
   3   8  -4       1822.97       1665.80        18.93 o                         
   4   8  -4        110.42        114.31         4.16 o                         
   5   8  -4        985.04        918.19        12.26 o                         
   6   8  -4        223.08        227.37         7.64 o                         
   7   8  -4        204.86        197.08         7.22 o                         
   8   8  -4         73.33         68.56         3.27 o                         
   9   8  -4        230.13        251.15         5.98 o                         
  10   8  -4         37.68         40.46         2.77 o                         
  11   8  -4         86.07         99.39         4.16 o                         
  12   8  -4         75.10         88.19         5.02 o                         
   1   9  -4        324.76        309.05         6.25 o                         
   2   9  -4          9.61         10.04         1.55 o                         
   3   9  -4        182.97        198.76         9.31 o                         
   4   9  -4         96.29         84.24         3.60 o                         
   5   9  -4        158.17        151.54         6.38 o                         
   6   9  -4         20.01         21.11         2.56 o                         
   7   9  -4         46.26         35.81         3.62 o                         
   8   9  -4        255.14        242.41         5.51 o                         
   9   9  -4          7.85         11.00         1.76 o                         
  10   9  -4         41.08         40.50         3.15 o                         
  11   9  -4         11.98          6.92         1.89 o                         
  12   9  -4          7.50          4.66         1.59 o                         
   0  10  -4       1417.84       1344.29        25.94 o                         
   1  10  -4         60.81         63.67         3.18 o                         
   2  10  -4        644.40        643.00         9.59 o                         
   3  10  -4        307.49        299.36         6.59 o                         
   4  10  -4         61.06         61.83         3.26 o                         
   5  10  -4         36.29         33.13         3.15 o                         
   6  10  -4         35.28         33.96         2.92 o                         
   7  10  -4        292.35        283.00         6.64 o                         
   8  10  -4         69.27         82.61         3.51 o                         
   9  10  -4         10.93         10.33         1.88 o                         
  10  10  -4          8.22          6.27         1.78 o                         
  11  10  -4         28.73         28.61         1.86 o                         
  12  10  -4        103.01        113.58         8.98 o                         
   1  11  -4        628.65        623.62        12.57 o                         
   2  11  -4        128.69        129.55         4.54 o                         
   3  11  -4        117.38        122.25         4.68 o                         
   4  11  -4        370.26        355.19         7.93 o                         
   5  11  -4        600.36        597.19        10.84 o                         
   6  11  -4        122.41        101.58         4.72 o                         
   7  11  -4        178.67        189.04         5.45 o                         
   8  11  -4         22.04         22.76         2.08 o                         
   9  11  -4        173.58        189.87         5.38 o                         
  10  11  -4         71.26         58.29         3.03 o                         
  11  11  -4        639.88        690.90        10.41 o                         
   0  12  -4       1363.62       1258.74        23.11 o                         
   1  12  -4        398.91        389.97        11.04 o                         
   2  12  -4         11.12          8.89         2.17 o                         
   3  12  -4         76.82         64.34         3.97 o                         
   4  12  -4        123.26        117.79         4.76 o                         
   5  12  -4        113.76        115.48         4.97 o                         
   6  12  -4         41.47         38.78         3.04 o                         
   7  12  -4         76.27         86.52         3.78 o                         
   8  12  -4         12.07          9.51         1.55 o                         
   9  12  -4          7.80          6.61         1.58 o                         
  10  12  -4         32.27         33.62         2.33 o                         
  11  12  -4        177.65        204.60         6.60 o                         
   1  13  -4         42.55         36.55         2.70 o                         
   2  13  -4        105.18        101.58         4.65 o                         
   3  13  -4         28.42         23.68         2.56 o                         
   4  13  -4        803.20        736.19        16.75 o                         
   5  13  -4         75.25         69.84         3.98 o                         
   6  13  -4        192.41        214.84         6.06 o                         
   7  13  -4         36.51         34.05         2.31 o                         
   8  13  -4        264.60        279.81         5.28 o                         
   9  13  -4          7.04          7.50         1.42 o                         
  10  13  -4         28.53         25.73         2.11 o                         
  11  13  -4          4.52          0.94         1.88 o                         
   0  14  -4        165.57        125.94         8.18 o                         
   1  14  -4        567.05        561.25        17.22 o                         
   2  14  -4        640.63        611.03        10.98 o                         
   3  14  -4        459.95        449.02        10.25 o                         
   4  14  -4        108.92        106.51         4.84 o                         
   5  14  -4        396.36        392.80        10.65 o                         
   6  14  -4         43.55         41.97         2.95 o                         
   7  14  -4         11.88         12.85         1.69 o                         
   8  14  -4        129.50        123.65         4.00 o                         
   9  14  -4         73.20         82.84         3.84 o                         
  10  14  -4         59.03         72.23         3.19 o                         
   1  15  -4         83.97         91.51         3.94 o                         
   2  15  -4        437.58        405.69        13.48 o                         
   3  15  -4        146.81        136.57         5.73 o                         
   4  15  -4        366.73        345.52        10.41 o                         
   5  15  -4         40.59         32.99         3.29 o                         
   6  15  -4        237.10        227.95         6.24 o                         
   7  15  -4         66.20         69.43         3.22 o                         
   8  15  -4        223.53        224.27         6.01 o                         
   9  15  -4         81.97         74.92         3.45 o                         
  10  15  -4         19.33         14.43         2.52 o                         
   0  16  -4         34.06         35.61         4.59 o                         
   1  16  -4         14.22         13.78         1.93 o                         
   2  16  -4        157.06        156.07         4.99 o                         
   3  16  -4        202.37        214.77         6.92 o                         
   4  16  -4         15.38         13.60         2.64 o                         
   5  16  -4         12.91         14.43         2.78 o                         
   6  16  -4         32.24         45.12         3.28 o                         
   7  16  -4          1.16          1.98         1.39 o                         
   8  16  -4         54.93         51.04         2.84 o                         
   9  16  -4         21.11         22.16         2.31 o                         
   1  17  -4         57.43         38.61         3.62 o                         
   2  17  -4         20.60         19.23         2.44 o                         
   3  17  -4        105.83        103.70         4.42 o                         
   4  17  -4        287.20        305.17        12.87 o                         
   5  17  -4        117.96        146.08         5.30 o                         
   6  17  -4        682.01        694.18        10.59 o                         
   7  17  -4         22.14         22.87         2.00 o                         
   8  17  -4        287.87        313.69        10.90 o                         
   0  18  -4        302.29        314.25        11.55 o                         
   1  18  -4        142.22        124.47         5.76 o                         
   2  18  -4         99.43         99.55         4.36 o                         
   3  18  -4        117.74        109.82         5.25 o                         
   4  18  -4         47.05         59.02         3.54 o                         
   5  18  -4        180.01        158.88         4.73 o                         
   6  18  -4         15.93         10.07         1.64 o                         
   7  18  -4         76.84         76.12         2.99 o                         
   8  18  -4          4.25          7.50         2.00 o                         
   1  19  -4          0.01          3.36         1.88 o                         
   2  19  -4         82.70         68.37         4.58 o                         
   3  19  -4         36.34         44.92         3.83 o                         
   4  19  -4         92.85         87.60         4.86 o                         
   5  19  -4         78.50         82.30         4.48 o                         
   6  19  -4          7.22          6.73         1.29 o                         
   7  19  -4          3.02          4.43         1.65 o                         
   0  20  -4        959.25       1089.83        23.25 o                         
   1  20  -4         19.82         20.57         3.33 o                         
   2  20  -4         70.37         81.51         6.21 o                         
   3  20  -4         20.86         23.05         2.76 o                         
   4  20  -4         39.19         39.69         3.19 o                         
   5  20  -4         88.32         81.82         4.38 o                         
   6  20  -4          3.06          3.79         1.78 o                         
   1  21  -4         23.05         29.51         2.93 o                         
   2  21  -4         30.80         43.81         3.27 o                         
   3  21  -4         29.04         29.99         3.16 o                         
   4  21  -4        135.57        136.31         6.96 o                         
   5  21  -4         86.31         91.39         7.15 o                         
   0  22  -4         11.43         14.07         4.03 o                         
   1  22  -4         15.05         10.90         1.84 o                         
   2  22  -4        126.26        125.10         5.32 o                         
   3  22  -4         88.16        118.71         4.92 o                         
   2   0  -3        429.10        437.39        16.77 o                         
   4   0  -3       4993.17       5065.12        63.60 o                         
   6   0  -3       5031.61       5003.90        67.24 o                         
   8   0  -3       3584.83       3387.08        43.13 o                         
  10   0  -3        244.71        249.43        10.22 o                         
  12   0  -3        160.92        144.91         9.64 o                         
  14   0  -3        227.48        250.04         9.99 o                         
   0   1  -3       2891.35       3034.17        43.29 o                         
   1   1  -3        326.30        341.24         9.83 o                         
   2   1  -3        195.35        217.01         7.57 o                         
   3   1  -3       2342.34       2343.89        38.53 o                         
   4   1  -3       1083.29       1096.41        33.76 o                         
   5   1  -3         39.74         39.37         4.09 o                         
   6   1  -3        398.27        405.46        14.32 o                         
   7   1  -3         79.76         85.79         7.93 o                         
   8   1  -3        244.03        260.40         7.22 o                         
   9   1  -3         43.09         49.23         3.42 o                         
  10   1  -3        227.78        255.81         8.06 o                         
  11   1  -3         25.81         36.23         4.64 o                         
  12   1  -3        628.88        693.13        24.22 o                         
  13   1  -3        100.06         91.88         4.99 o                         
  14   1  -3          0.09          1.41         1.47 o                         
   1   2  -3        705.74        712.28        13.39 o                         
   2   2  -3       2871.00       2779.57        28.27 o                         
   3   2  -3        537.54        551.48        12.68 o                         
   4   2  -3       1153.63       1143.51        19.35 o                         
   5   2  -3        637.91        633.66        15.77 o                         
   6   2  -3        488.02        503.81        17.21 o                         
   7   2  -3        423.15        396.75        16.65 o                         
   8   2  -3        155.97        162.62         6.26 o                         
   9   2  -3       1019.47       1059.70        18.62 o                         
  10   2  -3        103.80         97.94         4.80 o                         
  11   2  -3         20.83         22.46         3.41 o                         
  12   2  -3         89.21        106.15         5.44 o                         
  13   2  -3         17.31         18.93         2.54 o                         
  14   2  -3         65.51         69.34         4.74 o                         
   0   3  -3       7624.62       7810.46        68.66 o                         
   1   3  -3       1433.32       1563.14        17.40 o                         
   2   3  -3        703.63        679.31        19.91 o                         
   3   3  -3       1608.29       1508.05        22.56 o                         
   4   3  -3        353.49        367.03        15.86 o                         
   5   3  -3        361.00        343.89        12.91 o                         
   6   3  -3        224.53        227.54        11.14 o                         
   7   3  -3        680.02        698.92        14.81 o                         
   8   3  -3        385.20        381.11         8.25 o                         
   9   3  -3         86.77         80.05         5.53 o                         
  10   3  -3        185.53        177.31         6.42 o                         
  11   3  -3        352.85        383.44        11.08 o                         
  12   3  -3        377.51        421.46        13.46 o                         
  13   3  -3         51.65         53.60         3.63 o                         
  14   3  -3        176.12        184.34         7.45 o                         
   1   4  -3       1052.02       1071.36        15.04 o                         
   2   4  -3       1797.75       1878.99        21.01 o                         
   3   4  -3        401.13        397.65        11.77 o                         
   4   4  -3        518.15        503.71        13.06 o                         
   5   4  -3       1264.37       1179.95        28.87 o                         
   6   4  -3       2307.39       2257.08        42.50 o                         
   7   4  -3         42.25         46.37         3.40 o                         
   8   4  -3         42.25         40.96         2.88 o                         
   9   4  -3        240.26        238.43         7.30 o                         
  10   4  -3         84.44         87.00         5.60 o                         
  11   4  -3        154.55        158.24         7.57 o                         
  12   4  -3        466.72        462.77        10.84 o                         
  13   4  -3         24.91         31.60         3.23 o                         
  14   4  -3         87.16         86.77         6.29 o                         
   0   5  -3       2989.54       3049.86        40.92 o                         
   1   5  -3        202.65        226.22         7.11 o                         
   2   5  -3        919.99        914.39        15.58 o                         
   3   5  -3        459.80        436.21        11.77 o                         
   4   5  -3         59.68         56.93         4.78 o                         
   5   5  -3        379.64        356.89        14.61 o                         
   6   5  -3        484.39        520.92        23.21 o                         
   7   5  -3        959.20        981.85        11.16 o                         
   8   5  -3        362.40        374.91         7.70 o                         
   9   5  -3          5.16          6.28         3.78 o                         
  10   5  -3         95.90         97.22         5.34 o                         
  11   5  -3         97.29        103.48         5.25 o                         
  12   5  -3         74.96         72.33         4.81 o                         
  13   5  -3          7.78         12.11         2.14 o                         
  14   5  -3         32.20         31.85         2.62 o                         
   1   6  -3       1408.41       1412.93        21.43 o                         
   2   6  -3        335.22        327.16         9.77 o                         
   3   6  -3       1019.64        950.88        17.85 o                         
   4   6  -3        229.66        218.44        10.56 o                         
   5   6  -3        493.60        478.76        15.96 o                         
   6   6  -3        882.43        838.67        33.22 o                         
   7   6  -3         13.04         15.15         1.91 o                         
   8   6  -3        127.43        141.58         4.70 o                         
   9   6  -3       2282.45       2317.94        19.75 o                         
  10   6  -3        217.53        226.51         6.85 o                         
  11   6  -3        354.33        383.77         8.90 o                         
  12   6  -3         63.99         66.02         4.06 o                         
  13   6  -3        225.19        242.76         8.02 o                         
  14   6  -3         55.73         56.94         7.34 o                         
   0   7  -3       3178.18       3123.53        35.33 o                         
   1   7  -3        407.32        464.32        10.70 o                         
   2   7  -3        197.92        182.63         9.92 o                         
   3   7  -3       1119.63       1163.30        21.94 o                         
   4   7  -3        112.85        135.76         8.31 o                         
   5   7  -3        287.52        268.95        12.25 o                         
   6   7  -3        116.60        112.38         5.49 o                         
   7   7  -3        364.90        358.20         6.67 o                         
   8   7  -3        374.70        387.45         7.61 o                         
   9   7  -3          7.71         17.38         2.66 o                         
  10   7  -3         43.76         44.36         2.86 o                         
  11   7  -3        220.75        222.38         6.80 o                         
  12   7  -3        176.72        184.12         6.34 o                         
  13   7  -3        112.39        115.07         5.29 o                         
  14   7  -3        223.46        250.02         9.24 o                         
   1   8  -3        550.11        506.54        12.00 o                         
   2   8  -3        325.31        315.89        10.26 o                         
   3   8  -3        469.77        454.60        15.45 o                         
   4   8  -3         31.34         39.32         5.41 o                         
   5   8  -3        167.16        140.20        11.02 o                         
   6   8  -3        277.45        274.49         6.45 o                         
   7   8  -3        405.90        379.98         6.98 o                         
   8   8  -3        886.33        873.18        11.67 o                         
   9   8  -3        295.98        285.08         6.67 o                         
  10   8  -3        161.76        167.43         5.13 o                         
  11   8  -3         84.94         84.62         4.26 o                         
  12   8  -3         14.28         15.57         2.62 o                         
  13   8  -3         18.36         21.75         2.55 o                         
   0   9  -3       1073.48        983.79        33.54 o                         
   1   9  -3        810.69        737.29        25.20 o                         
   2   9  -3        210.74        189.41        10.01 o                         
   3   9  -3       2964.75       2878.40        44.50 o                         
   4   9  -3        156.02        168.98        11.21 o                         
   5   9  -3       1138.97       1092.33        16.40 o                         
   6   9  -3        666.13        637.22         9.42 o                         
   7   9  -3        214.41        199.88         4.97 o                         
   8   9  -3        127.93        119.06         4.80 o                         
   9   9  -3        270.88        274.40         6.57 o                         
  10   9  -3         92.49         97.42         3.94 o                         
  11   9  -3          8.10          9.71         2.05 o                         
  12   9  -3        102.52        116.80         5.64 o                         
  13   9  -3         39.66         40.58         3.18 o                         
   1  10  -3        838.64        778.74        22.39 o                         
   2  10  -3        116.20        112.80         9.10 o                         
   3  10  -3        452.02        431.19        18.25 o                         
   4  10  -3          2.79          2.43         3.70 o                         
   5  10  -3         32.92         33.14         2.32 o                         
   6  10  -3        990.80        941.65        12.77 o                         
   7  10  -3        175.52        171.49         4.60 o                         
   8  10  -3        555.00        553.06         8.74 o                         
   9  10  -3        531.25        543.48         9.07 o                         
  10  10  -3        221.84        214.76         5.95 o                         
  11  10  -3        161.32        166.08         5.32 o                         
  12  10  -3         75.34         90.19         4.84 o                         
  13  10  -3        290.67        311.97        17.99 o                         
   0  11  -3       2031.91       1837.89        49.57 o                         
   1  11  -3        213.93        190.65        11.50 o                         
   2  11  -3        395.90        405.34        17.79 o                         
   3  11  -3        378.23        333.58        18.61 o                         
   4  11  -3        113.06        113.26         4.02 o                         
   5  11  -3        466.90        452.09         8.10 o                         
   6  11  -3        121.97        128.22         5.34 o                         
   7  11  -3        292.84        277.20         5.85 o                         
   8  11  -3        111.65        103.57         4.88 o                         
   9  11  -3         30.77         31.16         2.55 o                         
  10  11  -3         46.88         39.11         2.79 o                         
  11  11  -3        497.11        531.03        12.97 o                         
  12  11  -3         16.38         16.61         2.95 o                         
  13  11  -3         37.31         42.88         4.25 o                         
   1  12  -3        805.96        672.00        25.00 o                         
   2  12  -3         23.21         17.66         3.18 o                         
   3  12  -3        623.06        595.67        12.40 o                         
   4  12  -3        279.45        292.04         6.50 o                         
   5  12  -3        182.30        188.31         5.84 o                         
   6  12  -3        791.21        736.10        16.78 o                         
   7  12  -3         20.24         18.68         2.26 o                         
   8  12  -3        545.24        550.19         8.68 o                         
   9  12  -3        245.13        275.88         6.38 o                         
  10  12  -3        210.76        200.24         5.53 o                         
  11  12  -3        282.25        294.12         8.26 o                         
  12  12  -3          2.95          7.36         1.82 o                         
   0  13  -3        404.54        401.64        11.47 o                         
   1  13  -3        118.07        112.69         6.47 o                         
   2  13  -3        550.81        537.30        10.05 o                         
   3  13  -3       2075.27       1963.09        25.22 o                         
   4  13  -3        300.53        308.77         6.48 o                         
   5  13  -3        635.51        599.21         8.98 o                         
   6  13  -3        127.26        110.37         4.04 o                         
   7  13  -3        192.93        208.80         6.17 o                         
   8  13  -3        431.63        404.34         8.35 o                         
   9  13  -3         77.67         78.27         4.06 o                         
  10  13  -3        182.28        185.28         5.21 o                         
  11  13  -3         82.36         79.75         4.05 o                         
  12  13  -3        122.71        108.51         5.11 o                         
   1  14  -3         94.96         97.13         3.99 o                         
   2  14  -3        511.91        466.58        17.80 o                         
   3  14  -3        789.71        811.36        33.01 o                         
   4  14  -3        206.59        207.28         5.43 o                         
   5  14  -3         72.63         65.65         3.42 o                         
   6  14  -3        482.59        428.97         7.66 o                         
   7  14  -3         74.19         72.64         3.29 o                         
   8  14  -3          1.40          0.67         1.52 o                         
   9  14  -3          4.98          4.71         2.09 o                         
  10  14  -3         44.48         45.93         3.18 o                         
  11  14  -3         20.38         18.36         2.22 o                         
  12  14  -3         49.26         54.25         3.53 o                         
   0  15  -3       3457.59       3512.14        60.32 o                         
   1  15  -3         34.96         33.99         2.91 o                         
   2  15  -3       1056.16       1037.21        29.46 o                         
   3  15  -3        183.62        190.29         5.54 o                         
   4  15  -3         12.47         15.72         2.07 o                         
   5  15  -3        126.40        123.67         4.77 o                         
   6  15  -3         58.44         54.38         3.13 o                         
   7  15  -3         23.28         23.31         2.25 o                         
   8  15  -3        174.08        158.17         5.05 o                         
   9  15  -3        104.81        105.72         4.30 o                         
  10  15  -3         54.02         49.57         3.10 o                         
  11  15  -3         11.05         10.46         1.73 o                         
   1  16  -3        214.25        214.89         7.57 o                         
   2  16  -3        233.82        241.45         8.58 o                         
   3  16  -3        723.12        743.63        12.91 o                         
   4  16  -3         36.63         32.72         2.71 o                         
   5  16  -3         47.35         54.68         3.12 o                         
   6  16  -3        489.40        470.02         8.30 o                         
   7  16  -3          3.83          3.36         1.93 o                         
   8  16  -3         15.56         15.77         2.03 o                         
   9  16  -3        254.32        275.57         6.36 o                         
  10  16  -3         30.96         33.62         2.25 o                         
  11  16  -3        140.07        143.44         4.74 o                         
   0  17  -3       1343.19       1337.84        25.94 o                         
   1  17  -3        158.81        169.59         6.80 o                         
   2  17  -3          5.26          7.36         2.13 o                         
   3  17  -3        299.89        303.40         6.88 o                         
   4  17  -3         83.18         89.82         4.04 o                         
   5  17  -3        217.23        204.00         5.77 o                         
   6  17  -3         59.64         59.94         3.43 o                         
   7  17  -3         13.60         18.08         1.87 o                         
   8  17  -3         86.48         87.30         3.60 o                         
   9  17  -3         43.87         35.59         2.46 o                         
  10  17  -3         64.31         64.89         2.71 o                         
   1  18  -3        109.73        114.53         5.14 o                         
   2  18  -3          4.21          4.51         1.97 o                         
   3  18  -3        318.94        328.40         7.55 o                         
   4  18  -3        111.03        112.78         4.77 o                         
   5  18  -3        357.75        346.55         7.21 o                         
   6  18  -3        510.14        533.91        10.51 o                         
   7  18  -3         80.15         79.10         3.23 o                         
   8  18  -3        185.89        215.40         6.39 o                         
   9  18  -3         25.52         30.43         2.13 o                         
  10  18  -3         24.12         27.49         3.35 o                         
   0  19  -3       1104.32       1175.34        20.93 o                         
   1  19  -3         72.88         76.75         4.12 o                         
   2  19  -3         95.40        106.13         4.41 o                         
   3  19  -3         52.67         56.40         3.40 o                         
   4  19  -3         64.85         61.29         3.38 o                         
   5  19  -3         63.03         56.42         3.23 o                         
   6  19  -3        155.95        133.51         4.44 o                         
   7  19  -3        118.91        113.48         4.19 o                         
   8  19  -3        362.35        382.08         7.37 o                         
   9  19  -3          6.69          6.44         1.43 o                         
   1  20  -3         57.85         56.54         3.25 o                         
   2  20  -3        118.70        130.60         4.36 o                         
   3  20  -3         15.91         17.66         2.15 o                         
   4  20  -3          4.31          4.50         1.51 o                         
   5  20  -3         28.36         28.32         2.38 o                         
   6  20  -3         60.55         57.40         4.24 o                         
   7  20  -3         27.49         30.55         2.27 o                         
   8  20  -3        168.07        181.32         4.70 o                         
   0  21  -3         42.84         54.69         4.80 o                         
   1  21  -3        159.07        171.39         5.00 o                         
   2  21  -3        102.31        117.72         4.23 o                         
   3  21  -3        406.89        412.25         6.92 o                         
   4  21  -3         37.64         40.41         2.38 o                         
   5  21  -3        205.35        210.69         5.03 o                         
   6  21  -3         22.77         24.26         1.91 o                         
   7  21  -3         23.37         24.58         2.06 o                         
   1  22  -3         31.09         38.26         2.44 o                         
   2  22  -3         49.46         54.14         2.97 o                         
   3  22  -3         41.63         37.34         2.50 o                         
   4  22  -3         28.62         29.21         2.17 o                         
   5  22  -3         35.52         40.80         2.18 o                         
   6  22  -3        353.61        392.41         7.12 o                         
   7  22  -3          4.32          5.91         2.49 o                         
   0  23  -3         50.71         43.61         3.26 o                         
   1  23  -3          0.40          1.31         1.37 o                         
   2  23  -3         24.75         30.34         2.55 o                         
   3  23  -3         67.54         62.54         3.10 o                         
   4  23  -3         31.28         39.93         2.88 o                         
   5  23  -3        230.52        245.28        21.66 o                         
   1  24  -3         20.01         23.37         1.82 o                         
   2  24  -3         20.94         22.02         2.31 o                         
   3  24  -3         70.31         73.09         6.25 o                         
   0   0  -2      32196.40      32703.29       210.84 o                         
   2   0  -2      10566.45      10881.80        74.05 o                         
   4   0  -2        433.62        548.86        13.79 o                         
   6   0  -2        204.54        226.14        11.82 o                         
   8   0  -2        766.21        790.71        26.41 o                         
  10   0  -2        179.76        193.83         9.49 o                         
  12   0  -2        284.72        264.90        21.53 o                         
  14   0  -2         85.76        110.69         7.97 o                         
   1   1  -2        116.67        120.61         3.03 o                         
   2   1  -2       1758.03       1854.41        13.07 o                         
   3   1  -2        591.90        516.28         8.35 o                         
   4   1  -2        293.45        264.93         6.69 o                         
   5   1  -2       2334.79       2381.56        24.60 o                         
   6   1  -2       1038.37       1075.84        20.20 o                         
   7   1  -2        109.84        117.98         7.37 o                         
   8   1  -2       1626.36       1577.82        32.76 o                         
   9   1  -2        524.34        572.98        13.77 o                         
  10   1  -2         28.62         26.35         3.14 o                         
  11   1  -2       1295.51       1337.38        26.29 o                         
  12   1  -2         10.50         14.10         4.69 o                         
  13   1  -2          3.47          9.86         3.46 o                         
  14   1  -2          9.88          8.92         3.68 o                         
  15   1  -2         19.89         17.16         3.04 o                         
   0   2  -2       7655.41       8004.31        67.89 o                         
   1   2  -2       2032.35       2079.64        15.77 o                         
   2   2  -2       3216.95       3155.24        17.60 o                         
   3   2  -2        931.86        976.55        11.29 o                         
   4   2  -2        701.06        717.07        11.12 o                         
   5   2  -2        176.65        161.90         6.00 o                         
   6   2  -2        591.21        610.40        13.50 o                         
   7   2  -2          5.71          3.37         3.05 o                         
   8   2  -2        670.09        600.54        21.13 o                         
   9   2  -2        153.60        151.26         5.24 o                         
  10   2  -2        305.74        296.02        11.59 o                         
  11   2  -2        420.85        413.45        16.12 o                         
  12   2  -2        231.96        190.52        24.25 o                         
  13   2  -2        262.43        261.58        11.02 o                         
  14   2  -2        348.63        342.43         9.40 o                         
  15   2  -2         14.23         16.37         2.19 o                         
   2   3  -2         39.25         26.62         2.12 o                         
   3   3  -2       2902.04       2990.73        40.57 o                         
   4   3  -2        691.81        695.99        12.37 o                         
   5   3  -2        560.87        525.41        12.50 o                         
   6   3  -2       2082.86       1959.04        31.26 o                         
   7   3  -2         64.44         47.19         5.20 o                         
   8   3  -2       1721.73       1645.39        31.55 o                         
   9   3  -2        297.13        304.67         7.87 o                         
  10   3  -2        225.70        232.70         9.19 o                         
  11   3  -2        102.23        110.39         7.36 o                         
  12   3  -2        128.39        139.82         9.76 o                         
  13   3  -2        234.35        238.24        10.45 o                         
  14   3  -2        234.77        218.50        10.79 o                         
  15   3  -2         12.20         13.70         1.68 o                         
   0   4  -2       3535.56       3560.74        47.55 o                         
   1   4  -2       2513.17       2547.52        24.72 o                         
   2   4  -2       2076.16       2092.12        20.16 o                         
   3   4  -2       1649.95       1555.06        15.23 o                         
   4   4  -2        380.70        408.42         8.80 o                         
   5   4  -2       1978.83       2010.93        36.42 o                         
   6   4  -2         80.60         79.08         5.35 o                         
   7   4  -2        814.57        773.57        22.97 o                         
   8   4  -2        679.53        667.71        20.49 o                         
   9   4  -2         63.82         61.07         4.01 o                         
  10   4  -2        410.23        404.28        10.57 o                         
  11   4  -2        304.10        293.61        11.80 o                         
  12   4  -2          9.34         12.81         3.42 o                         
  13   4  -2        133.92        115.97         7.50 o                         
  14   4  -2         39.90         39.09         4.84 o                         
  15   4  -2          3.38          4.17         2.36 o                         
   1   5  -2        242.74        198.02         4.39 o                         
   2   5  -2       1685.34       1787.90        19.99 o                         
   3   5  -2       1446.19       1519.49        16.89 o                         
   4   5  -2       1038.28       1045.27        17.22 o                         
   5   5  -2        465.10        527.29        12.80 o                         
   6   5  -2       2394.92       2240.78        35.51 o                         
   7   5  -2        187.14        204.98        11.26 o                         
   8   5  -2       1891.89       1713.80        51.14 o                         
   9   5  -2         53.00         47.78         3.61 o                         
  10   5  -2        183.98        186.91         7.27 o                         
  11   5  -2        238.81        233.67         9.00 o                         
  12   5  -2          0.96          1.87         2.84 o                         
  13   5  -2        291.95        290.35        12.76 o                         
  14   5  -2        106.14        102.93         5.33 o                         
  15   5  -2          5.42          3.82         1.69 o                         
   0   6  -2        280.85        295.74         8.07 o                         
   1   6  -2        784.11        778.75        10.23 o                         
   2   6  -2       2312.04       2330.33        21.14 o                         
   3   6  -2       4550.13       4767.13        44.05 o                         
   4   6  -2        434.19        437.39        14.05 o                         
   5   6  -2       2695.91       2727.40        36.57 o                         
   6   6  -2       1197.11       1257.60        23.93 o                         
   7   6  -2        111.71        105.10         8.66 o                         
   8   6  -2        227.87        184.94        12.41 o                         
   9   6  -2         40.63         42.23         4.66 o                         
  10   6  -2        386.75        404.80         9.69 o                         
  11   6  -2        133.30        132.28         5.75 o                         
  12   6  -2          9.13          7.91         3.53 o                         
  13   6  -2        234.26        241.82         8.77 o                         
  14   6  -2         30.06         33.13         3.21 o                         
  15   6  -2        132.48        140.53         7.07 o                         
   1   7  -2        953.90        921.02        11.74 o                         
   2   7  -2        460.53        484.68        10.07 o                         
   3   7  -2       1522.58       1576.05        25.31 o                         
   4   7  -2         64.77         85.63         7.37 o                         
   5   7  -2       1655.64       1739.40        32.96 o                         
   6   7  -2       1238.87       1117.38        25.62 o                         
   7   7  -2        175.19        148.34        11.08 o                         
   8   7  -2        634.05        617.52        10.69 o                         
   9   7  -2        267.33        270.95         7.34 o                         
  10   7  -2        298.19        304.67         8.44 o                         
  11   7  -2        418.09        436.30        10.02 o                         
  12   7  -2         13.38         12.90         2.95 o                         
  13   7  -2         41.79         41.86         3.69 o                         
  14   7  -2         23.78         21.02         2.72 o                         
  15   7  -2         75.67         72.68         5.03 o                         
   0   8  -2       1465.11       1495.61        20.93 o                         
   1   8  -2       1025.48       1049.52        15.70 o                         
   2   8  -2       2627.49       2730.93        27.59 o                         
   3   8  -2       1535.17       1549.20        27.84 o                         
   4   8  -2        303.71        319.15        14.19 o                         
   5   8  -2        821.89        755.59        22.76 o                         
   6   8  -2        794.34        812.82        24.38 o                         
   7   8  -2        133.17        123.60         9.25 o                         
   8   8  -2         72.19         71.02         3.09 o                         
   9   8  -2        422.54        427.54         7.98 o                         
  10   8  -2         94.06         83.12         4.78 o                         
  11   8  -2        263.63        287.82         8.23 o                         
  12   8  -2        148.64        159.04         6.49 o                         
  13   8  -2         81.54         72.83         4.53 o                         
  14   8  -2        199.82        206.88         7.83 o                         
   1   9  -2        733.39        705.30        15.00 o                         
   2   9  -2        340.29        377.85        11.94 o                         
   3   9  -2        255.64        184.98        12.49 o                         
   4   9  -2        155.31        163.24        10.91 o                         
   5   9  -2        421.78        421.00        17.59 o                         
   6   9  -2        285.58        293.28        15.31 o                         
   7   9  -2        427.94        396.99        21.29 o                         
   8   9  -2        867.06        837.61        11.11 o                         
   9   9  -2       2837.34       2900.90        34.27 o                         
  10   9  -2        449.67        441.46         9.41 o                         
  11   9  -2        417.35        431.19        12.21 o                         
  12   9  -2        143.80        134.77         6.01 o                         
  13   9  -2        113.62        131.44         6.09 o                         
  14   9  -2        125.00        115.46         9.39 o                         
   0  10  -2       3911.61       4015.11        61.36 o                         
   1  10  -2        519.22        498.63        16.63 o                         
   2  10  -2       2218.74       2218.40        38.48 o                         
   3  10  -2        663.96        624.85        21.22 o                         
   4  10  -2         22.51         20.97         4.18 o                         
   5  10  -2        637.42        617.12        20.29 o                         
   6  10  -2         51.26         53.98         6.74 o                         
   7  10  -2        407.13        396.34         7.41 o                         
   8  10  -2        395.78        409.03         7.69 o                         
   9  10  -2        270.33        284.07         8.52 o                         
  10  10  -2         86.90         87.33         4.17 o                         
  11  10  -2        374.81        404.33         8.22 o                         
  12  10  -2        361.30        380.74         8.52 o                         
  13  10  -2          8.48          9.42         2.17 o                         
  14  10  -2        153.91        166.66         6.33 o                         
   1  11  -2        702.79        681.15        19.15 o                         
   2  11  -2         53.04         39.75         4.66 o                         
   3  11  -2        127.04        106.12         8.34 o                         
   4  11  -2        107.87         91.35         9.23 o                         
   5  11  -2       1380.31       1283.84        30.12 o                         
   6  11  -2        178.12        171.12         6.35 o                         
   7  11  -2        175.44        164.99         6.18 o                         
   8  11  -2        103.80        101.23         4.06 o                         
   9  11  -2        447.95        442.05        10.65 o                         
  10  11  -2         62.89         60.71         3.55 o                         
  11  11  -2        586.06        630.70        10.05 o                         
  12  11  -2         70.47         68.83         3.57 o                         
  13  11  -2        125.53        137.53         7.30 o                         
  14  11  -2          5.09          3.06         2.49 o                         
   0  12  -2       2975.76       2971.10        56.75 o                         
   1  12  -2        201.94        201.80        11.08 o                         
   2  12  -2        190.71        174.51        10.40 o                         
   3  12  -2       1402.41       1320.06        35.69 o                         
   4  12  -2        243.69        235.65        14.64 o                         
   5  12  -2        464.11        409.06        17.71 o                         
   6  12  -2        702.26        688.27         9.89 o                         
   7  12  -2        460.68        436.56         8.11 o                         
   8  12  -2         63.45         54.49         3.10 o                         
   9  12  -2        127.44        123.01         4.46 o                         
  10  12  -2         51.01         43.69         3.07 o                         
  11  12  -2        152.24        145.23         5.08 o                         
  12  12  -2         92.77        102.14         4.85 o                         
  13  12  -2        111.49        115.91         5.04 o                         
   1  13  -2        565.91        495.32        19.48 o                         
   2  13  -2        523.12        474.89        17.80 o                         
   3  13  -2        194.64        198.91        15.81 o                         
   4  13  -2        446.21        384.74        19.39 o                         
   5  13  -2        806.13        778.46         9.75 o                         
   6  13  -2        696.37        675.81         9.97 o                         
   7  13  -2        382.67        369.00         7.54 o                         
   8  13  -2        203.20        182.98         5.41 o                         
   9  13  -2        339.32        325.42         7.06 o                         
  10  13  -2        240.37        247.03         6.39 o                         
  11  13  -2        466.68        482.33         8.89 o                         
  12  13  -2         66.93         68.87         3.24 o                         
  13  13  -2         51.50         59.58         4.24 o                         
   0  14  -2        118.42         99.19        14.08 o                         
   1  14  -2       1054.32        966.29        25.81 o                         
   2  14  -2        679.68        650.95        26.93 o                         
   3  14  -2        908.99        837.78        31.89 o                         
   4  14  -2        266.76        275.33         7.09 o                         
   5  14  -2        300.71        275.01         6.40 o                         
   6  14  -2        251.01        229.42         5.97 o                         
   7  14  -2         35.38         29.47         2.40 o                         
   8  14  -2        134.57        132.39         4.63 o                         
   9  14  -2         30.58         29.91         2.60 o                         
  10  14  -2        167.60        170.61         5.29 o                         
  11  14  -2         58.52         65.82         3.50 o                         
  12  14  -2         79.81         92.10         3.78 o                         
  13  14  -2        296.30        289.23         9.43 o                         
   1  15  -2        249.14        229.21         6.74 o                         
   2  15  -2        347.07        339.55         7.04 o                         
   3  15  -2         20.42         21.32         2.22 o                         
   4  15  -2        598.88        581.36         9.72 o                         
   5  15  -2        175.50        173.16         5.48 o                         
   6  15  -2        951.52        915.53        12.34 o                         
   7  15  -2        242.71        254.93         7.15 o                         
   8  15  -2        362.61        371.47         8.47 o                         
   9  15  -2         36.44         29.98         2.84 o                         
  10  15  -2        134.74        123.73         4.76 o                         
  11  15  -2        110.74        112.43         4.12 o                         
  12  15  -2          8.97          9.19         2.10 o                         
   0  16  -2         97.98        108.67         6.18 o                         
   1  16  -2        418.47        410.04         8.24 o                         
   2  16  -2        664.78        687.18        10.56 o                         
   3  16  -2        519.79        515.33        16.40 o                         
   4  16  -2        111.34        100.07         4.26 o                         
   5  16  -2         34.87         32.49         2.54 o                         
   6  16  -2         56.14         64.40         3.91 o                         
   7  16  -2         82.71         79.29         4.58 o                         
   8  16  -2        174.76        178.21         6.32 o                         
   9  16  -2         33.40         28.69         2.97 o                         
  10  16  -2        169.25        190.62         6.02 o                         
  11  16  -2         32.68         35.23         3.02 o                         
  12  16  -2        114.84        120.93         7.18 o                         
   1  17  -2        280.48        276.09         6.45 o                         
   2  17  -2        261.43        251.73         6.59 o                         
   3  17  -2        190.17        185.94         9.79 o                         
   4  17  -2        714.84        704.15        11.10 o                         
   5  17  -2        673.99        649.87        10.88 o                         
   6  17  -2        488.67        523.59        11.15 o                         
   7  17  -2         12.89         13.02         2.14 o                         
   8  17  -2        460.25        443.12         8.82 o                         
   9  17  -2         19.88         18.48         2.31 o                         
  10  17  -2         77.84         79.83         3.59 o                         
  11  17  -2         31.74         34.90         2.20 o                         
   0  18  -2        747.46        770.08        16.29 o                         
   1  18  -2       1537.87       1574.20        18.72 o                         
   2  18  -2        103.57         97.37         4.53 o                         
   3  18  -2        480.89        455.93         8.81 o                         
   4  18  -2          7.31         10.66         1.79 o                         
   5  18  -2        175.05        168.10         5.43 o                         
   6  18  -2        125.79        142.01         4.92 o                         
   7  18  -2        285.85        269.80         6.98 o                         
   8  18  -2         61.85         57.37         3.67 o                         
   9  18  -2        109.98        102.38         4.08 o                         
  10  18  -2         81.18         87.05         3.48 o                         
  11  18  -2          1.15          0.99         1.17 o                         
   1  19  -2         56.53         50.71         3.45 o                         
   2  19  -2        366.11        372.80         8.61 o                         
   3  19  -2         10.43         13.36         2.17 o                         
   4  19  -2        132.13        130.30         4.28 o                         
   5  19  -2        270.81        290.59         6.47 o                         
   6  19  -2        205.03        198.84         5.22 o                         
   7  19  -2         33.35         23.90         2.69 o                         
   8  19  -2        117.09        122.69         4.59 o                         
   9  19  -2         68.69         77.40         3.39 o                         
  10  19  -2         14.87         16.65         2.53 o                         
   0  20  -2        187.51        201.11         9.70 o                         
   1  20  -2        267.13        257.87         7.81 o                         
   2  20  -2        952.58        966.45        23.47 o                         
   3  20  -2        134.71        127.19         4.80 o                         
   4  20  -2         71.41         75.06         3.52 o                         
   5  20  -2        103.22        101.73         3.85 o                         
   6  20  -2          3.14          2.98         1.69 o                         
   7  20  -2         91.12         86.71         4.19 o                         
   8  20  -2        219.51        241.12         5.79 o                         
   9  20  -2          4.68          8.66         1.72 o                         
  10  20  -2         24.97         22.12         2.37 o                         
   1  21  -2        178.27        183.59         6.32 o                         
   2  21  -2        230.28        237.91         8.50 o                         
   3  21  -2         27.15         30.76         2.58 o                         
   4  21  -2        198.14        219.29         5.78 o                         
   5  21  -2        314.84        301.32         6.99 o                         
   6  21  -2         31.05         37.07         2.87 o                         
   7  21  -2        134.35        141.36         5.37 o                         
   8  21  -2         95.47        101.30         4.51 o                         
   9  21  -2        380.73        393.79        11.00 o                         
   0  22  -2        389.80        372.19        15.24 o                         
   1  22  -2        115.22        116.66         4.91 o                         
   2  22  -2        345.78        383.42         7.95 o                         
   3  22  -2         50.58         54.92         3.60 o                         
   4  22  -2         12.40         17.47         2.73 o                         
   5  22  -2         32.93         33.62         2.77 o                         
   6  22  -2         95.45         99.40         4.41 o                         
   7  22  -2         56.04         70.33         3.92 o                         
   8  22  -2         27.98         25.25         3.22 o                         
   1  23  -2         42.77         46.09         3.05 o                         
   2  23  -2         30.00         32.46         2.81 o                         
   3  23  -2        111.04        120.86         4.67 o                         
   4  23  -2        353.39        362.99         8.31 o                         
   5  23  -2         94.82        102.25         4.96 o                         
   6  23  -2         23.10         31.00         2.53 o                         
   7  23  -2          5.30         10.03         2.09 o                         
   0  24  -2        212.18        220.42         8.72 o                         
   1  24  -2         25.41         23.58         2.17 o                         
   2  24  -2         56.31         49.44         2.60 o                         
   3  24  -2        103.44        102.80         3.66 o                         
   4  24  -2          3.32          4.35         2.10 o                         
   5  24  -2         20.13         17.64         1.93 o                         
   6  24  -2        134.53        124.02         4.63 o                         
   1  25  -2         17.17         27.98         2.17 o                         
   2  25  -2        151.69        164.28         4.64 o                         
   3  25  -2        123.66        114.44         4.50 o                         
   4  25  -2         19.91         14.71         2.69 o                         
   5  25  -2         40.52         40.25         3.82 o                         
   0  26  -2          5.85          6.09         1.63 o                         
   1  26  -2         55.49         57.57         2.92 o                         
   2  26  -2          2.02          1.50         1.30 o                         
   2   0  -1       1086.88       1151.22        12.85 o                         
   4   0  -1       4807.23       5240.94        62.47 o                         
   6   0  -1       6540.42       6938.71        72.08 o                         
   8   0  -1       1225.23       1322.62        66.77 o                         
  10   0  -1       1059.35       1246.95        39.83 o                         
  12   0  -1        129.12        134.12        10.98 o                         
  14   0  -1         70.29         57.20        10.01 o                         
  16   0  -1        147.80        132.26         9.44 o                         
   0   1  -1      13757.73      13554.17        91.63 o                         
   1   1  -1      12510.57      12700.85        58.25 o                         
   2   1  -1       2543.23       2559.95        15.83 o                         
   3   1  -1       6780.26       6994.78        39.34 o                         
   4   1  -1       4032.80       4323.23        44.19 o                         
   5   1  -1       1008.79       1045.61        14.99 o                         
   6   1  -1        187.32        229.73         9.88 o                         
   7   1  -1        280.00        305.23        10.57 o                         
   8   1  -1         62.80         73.83         8.67 o                         
   9   1  -1         80.51         65.16        13.10 o                         
  10   1  -1        431.46        466.23        17.21 o                         
  11   1  -1        341.48        351.71        13.51 o                         
  12   1  -1       1082.75       1085.75        29.16 o                         
  13   1  -1          6.23          2.25         3.06 o                         
  14   1  -1        284.39        267.77        14.05 o                         
  15   1  -1         25.26         25.88         4.42 o                         
  16   1  -1         30.54         32.94         3.75 o                         
   1   2  -1        196.04        229.30         3.25 o                         
   2   2  -1       4913.78       4989.84        46.74 o                         
   3   2  -1       4672.50       4908.81        65.29 o                         
   4   2  -1      12048.17      12083.27        84.62 o                         
   5   2  -1        363.33        326.44         9.29 o                         
   6   2  -1       1975.94       1868.46        24.31 o                         
   7   2  -1       1151.80       1267.20        24.51 o                         
   8   2  -1       1493.21       1396.49        37.72 o                         
   9   2  -1        509.92        532.49        26.67 o                         
  10   2  -1        148.28        143.86         8.54 o                         
  11   2  -1          9.00         13.72         3.79 o                         
  12   2  -1        235.94        262.74        14.72 o                         
  13   2  -1         76.12         81.06         9.35 o                         
  14   2  -1        484.43        464.39        18.00 o                         
  15   2  -1         30.90         30.76         4.75 o                         
  16   2  -1         47.41         39.43         3.89 o                         
   0   3  -1       7344.56       7314.73        47.63 o                         
   1   3  -1       4016.40       4011.48        44.32 o                         
   2   3  -1       5492.67       5537.17       132.66 o                         
   3   3  -1        861.99        969.52        12.16 o                         
   4   3  -1       2590.05       2723.92        20.56 o                         
   5   3  -1       2320.53       2515.07        24.85 o                         
   6   3  -1         93.07         83.39         7.47 o                         
   7   3  -1         55.38         54.38         5.73 o                         
   8   3  -1        208.17        201.85        13.01 o                         
   9   3  -1         68.59         79.12        10.28 o                         
  10   3  -1        528.37        536.22        12.10 o                         
  11   3  -1         25.46         15.27         3.56 o                         
  12   3  -1        295.51        323.35        10.89 o                         
  13   3  -1        727.09        754.48        15.77 o                         
  14   3  -1         26.14         30.98         5.56 o                         
  15   3  -1         51.41         43.39         5.43 o                         
  16   3  -1         38.81         33.21         3.70 o                         
   1   4  -1       4892.36       4749.88        33.15 o                         
   2   4  -1       6252.68       6584.90        50.72 o                         
   3   4  -1       6160.39       6128.83        64.82 o                         
   4   4  -1       2397.38       2376.27        20.97 o                         
   5   4  -1       1587.00       1450.82        20.17 o                         
   6   4  -1        162.53        176.67         8.38 o                         
   7   4  -1        122.06        139.26        10.41 o                         
   8   4  -1        253.18        244.83        11.76 o                         
   9   4  -1       2093.18       1955.61        45.18 o                         
  10   4  -1         95.20         97.95         5.42 o                         
  11   4  -1       1148.46       1215.92        20.73 o                         
  12   4  -1        113.60        122.34         6.89 o                         
  13   4  -1        184.60        190.24         8.16 o                         
  14   4  -1         45.55         40.74         7.09 o                         
  15   4  -1         59.92         54.88         6.35 o                         
   0   5  -1       7916.25       8046.15        55.01 o                         
   1   5  -1       1099.76       1096.46        13.68 o                         
   2   5  -1       9251.18       9780.58        46.01 o                         
   3   5  -1        609.45        582.26        18.93 o                         
   4   5  -1        671.87        740.41        16.83 o                         
   5   5  -1       1509.24       1547.67        23.16 o                         
   6   5  -1       1350.21       1471.86        22.77 o                         
   7   5  -1       1492.20       1465.14        30.07 o                         
   8   5  -1         39.81         33.61         5.40 o                         
   9   5  -1         69.21         67.64         9.21 o                         
  10   5  -1        193.44        202.95         6.92 o                         
  11   5  -1         75.50         81.36         4.80 o                         
  12   5  -1        743.62        778.76        16.59 o                         
  13   5  -1         29.10         29.48         3.60 o                         
  14   5  -1        977.11        982.26        19.32 o                         
  15   5  -1         65.20         63.39         6.01 o                         
   1   6  -1       2006.37       1885.79        28.02 o                         
   2   6  -1       2560.00       2672.80        38.02 o                         
   3   6  -1        748.59        812.57        19.05 o                         
   4   6  -1       1507.23       1504.97        25.04 o                         
   5   6  -1       3515.98       3593.00        36.70 o                         
   6   6  -1       1863.46       1908.42        28.06 o                         
   7   6  -1        682.52        663.07        19.02 o                         
   8   6  -1        197.92        164.79        12.89 o                         
   9   6  -1        324.11        302.69        11.12 o                         
  10   6  -1        112.04        108.45         5.15 o                         
  11   6  -1        370.65        406.69         9.86 o                         
  12   6  -1        265.81        267.02         9.79 o                         
  13   6  -1         27.00         32.43         3.80 o                         
  14   6  -1         21.72         20.11         3.80 o                         
  15   6  -1          9.44          7.50         2.14 o                         
   0   7  -1       6235.11       6189.57        51.56 o                         
   1   7  -1        601.11        561.64        10.42 o                         
   2   7  -1       1058.41       1093.46        29.85 o                         
   3   7  -1       2087.86       2021.08        21.53 o                         
   4   7  -1       1984.73       2195.44        39.65 o                         
   5   7  -1       4185.94       4183.23        51.91 o                         
   6   7  -1       1928.71       2120.68        31.09 o                         
   7   7  -1        658.40        606.41        20.71 o                         
   8   7  -1         48.16         35.12         7.13 o                         
   9   7  -1        515.68        510.06        12.37 o                         
  10   7  -1        629.37        636.30        13.23 o                         
  11   7  -1       1061.43       1094.73        15.98 o                         
  12   7  -1        126.73        143.00         7.39 o                         
  13   7  -1         12.58         12.11         3.40 o                         
  14   7  -1        110.09        126.98         6.66 o                         
  15   7  -1         59.19         50.17         4.42 o                         
   1   8  -1       2594.93       2386.92        28.76 o                         
   2   8  -1        696.49        719.94        15.17 o                         
   3   8  -1       2686.10       2721.61        32.45 o                         
   4   8  -1        387.90        365.33        17.20 o                         
   5   8  -1       4045.23       4208.05        61.38 o                         
   6   8  -1       2638.67       2647.52        39.19 o                         
   7   8  -1         48.27         52.80         7.97 o                         
   8   8  -1        774.26        708.39        27.90 o                         
   9   8  -1       1123.28       1142.57        15.39 o                         
  10   8  -1        165.27        166.89         6.94 o                         
  11   8  -1       1405.16       1418.63        18.24 o                         
  12   8  -1        187.03        192.53         8.44 o                         
  13   8  -1         82.89         88.60         5.45 o                         
  14   8  -1         55.28         53.90         3.73 o                         
  15   8  -1         46.49         46.11         5.11 o                         
   0   9  -1       1523.56       1626.69        74.81 o                         
   1   9  -1        568.25        530.75        17.81 o                         
   2   9  -1         79.80         71.14         7.10 o                         
   3   9  -1       3727.84       3995.39        52.12 o                         
   4   9  -1        851.09        982.10        29.34 o                         
   5   9  -1       1120.63       1064.16        32.40 o                         
   6   9  -1         67.93         70.92        11.84 o                         
   7   9  -1         71.65         78.70        10.62 o                         
   8   9  -1        374.23        393.63        24.15 o                         
   9   9  -1         52.43         53.46         4.11 o                         
  10   9  -1        287.06        294.93         8.23 o                         
  11   9  -1         77.88         91.47         5.60 o                         
  12   9  -1          3.95          4.57         2.09 o                         
  13   9  -1        309.06        319.53        12.53 o                         
  14   9  -1         95.48         89.05         4.74 o                         
  15   9  -1         57.26         45.35         4.32 o                         
   1  10  -1        974.99        985.75        25.47 o                         
   2  10  -1       1399.10       1497.72        32.08 o                         
   3  10  -1        600.58        622.02        15.15 o                         
   4  10  -1         54.29         30.36         6.49 o                         
   5  10  -1         98.73         88.02        10.25 o                         
   6  10  -1       1265.76       1140.84        46.49 o                         
   7  10  -1        544.21        523.92        27.24 o                         
   8  10  -1       3039.35       3108.46        27.74 o                         
   9  10  -1       1059.97       1082.65        17.79 o                         
  10  10  -1        620.85        620.39        11.86 o                         
  11  10  -1        358.98        384.15         9.57 o                         
  12  10  -1          0.29          0.89         1.99 o                         
  13  10  -1         29.17         34.96         3.62 o                         
  14  10  -1         10.78         12.65         2.42 o                         
   0  11  -1        484.98        484.56        37.18 o                         
   1  11  -1       1206.43       1226.80        35.74 o                         
   2  11  -1       2456.78       2607.68        56.53 o                         
   3  11  -1       2163.62       2015.62        44.17 o                         
   4  11  -1        162.66        157.36        10.44 o                         
   5  11  -1       2242.66       2241.05        64.68 o                         
   6  11  -1        137.14        109.10        16.46 o                         
   7  11  -1        431.04        397.62        30.00 o                         
   8  11  -1        113.43        117.12         5.17 o                         
   9  11  -1        300.22        295.07         9.03 o                         
  10  11  -1         10.83         10.49         2.28 o                         
  11  11  -1        143.33        140.08         5.91 o                         
  12  11  -1         21.72         16.44         2.37 o                         
  13  11  -1          2.77          4.55         2.37 o                         
  14  11  -1          9.64         12.48         2.10 o                         
   1  12  -1        505.22        436.34        26.33 o                         
   2  12  -1        234.02        239.33        14.37 o                         
   3  12  -1        311.24        312.48        15.35 o                         
   4  12  -1         12.47          0.37         3.31 o                         
   5  12  -1        198.77        178.35        18.97 o                         
   6  12  -1        960.09        857.30        30.40 o                         
   7  12  -1        475.69        477.43         9.99 o                         
   8  12  -1       1017.33        999.83        14.92 o                         
   9  12  -1        130.38        125.77         5.54 o                         
  10  12  -1        143.83        135.88         5.34 o                         
  11  12  -1        144.11        142.95         5.84 o                         
  12  12  -1         41.84         37.47         3.08 o                         
  13  12  -1         94.21        111.88         4.76 o                         
  14  12  -1         41.86         39.28         3.37 o                         
   0  13  -1       3784.82       3405.27       108.22 o                         
   1  13  -1        176.07        142.90        15.99 o                         
   2  13  -1       1761.19       1709.89        39.54 o                         
   3  13  -1        930.29        923.12        23.90 o                         
   4  13  -1          6.72          8.42         4.51 o                         
   5  13  -1        104.32         86.82         9.63 o                         
   6  13  -1         50.63         47.04         3.37 o                         
   7  13  -1         45.18         48.03         3.59 o                         
   8  13  -1        378.02        368.88        10.24 o                         
   9  13  -1        142.71        143.15         5.85 o                         
  10  13  -1        160.07        146.67         5.45 o                         
  11  13  -1         54.17         53.66         3.54 o                         
  12  13  -1          1.64          4.46         1.66 o                         
  13  13  -1        184.18        181.76         6.28 o                         
  14  13  -1        163.78        187.21        11.76 o                         
   1  14  -1        171.70        138.95        16.36 o                         
   2  14  -1         37.03         37.30         9.11 o                         
   3  14  -1       1914.44       1796.45        40.35 o                         
   4  14  -1        251.42        218.96        15.48 o                         
   5  14  -1        950.81        931.66        25.57 o                         
   6  14  -1        433.21        402.29         9.30 o                         
   7  14  -1        104.88        107.17         4.96 o                         
   8  14  -1        688.67        657.31        12.09 o                         
   9  14  -1        524.03        534.39        12.04 o                         
  10  14  -1        122.71        135.05         5.12 o                         
  11  14  -1        195.35        212.02         5.92 o                         
  12  14  -1         15.79         11.45         1.94 o                         
  13  14  -1         27.53         27.84         2.70 o                         
   0  15  -1       2798.68       2557.60       102.74 o                         
   1  15  -1        350.98        360.13        27.37 o                         
   2  15  -1        272.74        231.55        22.78 o                         
   3  15  -1        538.70        506.80        30.95 o                         
   4  15  -1         92.17        101.27         5.69 o                         
   5  15  -1        377.27        371.45         8.95 o                         
   6  15  -1         38.58         45.31         3.68 o                         
   7  15  -1        215.71        208.96         6.99 o                         
   8  15  -1        195.24        184.54         7.40 o                         
   9  15  -1         66.98         67.56         4.16 o                         
  10  15  -1        613.84        650.05        11.54 o                         
  11  15  -1          6.04         13.75         2.21 o                         
  12  15  -1         11.36          9.42         1.84 o                         
  13  15  -1         38.53         46.12         4.46 o                         
   1  16  -1        746.37        686.63        39.43 o                         
   2  16  -1        234.85        217.69         8.29 o                         
   3  16  -1        430.31        436.59         9.57 o                         
   4  16  -1         75.64         79.95         4.33 o                         
   5  16  -1        169.06        169.94         7.54 o                         
   6  16  -1        755.07        744.78        12.97 o                         
   7  16  -1         46.29         43.60         3.56 o                         
   8  16  -1         85.74         83.93         4.57 o                         
   9  16  -1        158.20        166.46         7.53 o                         
  10  16  -1         26.63         22.79         2.62 o                         
  11  16  -1        165.25        156.06         5.68 o                         
  12  16  -1         10.08          7.48         1.86 o                         
   0  17  -1       2721.60       2787.68        42.48 o                         
   1  17  -1        225.08        217.72         5.95 o                         
   2  17  -1       2281.53       2317.47        22.11 o                         
   3  17  -1        713.10        703.83        12.46 o                         
   4  17  -1        263.11        252.52         7.50 o                         
   5  17  -1        154.03        133.96         5.62 o                         
   6  17  -1        200.90        177.67         7.36 o                         
   7  17  -1        295.27        255.41         8.54 o                         
   8  17  -1        109.33        108.69         5.73 o                         
   9  17  -1          1.29          2.94         2.48 o                         
  10  17  -1        177.79        188.31         6.59 o                         
  11  17  -1        135.35        140.74         4.78 o                         
  12  17  -1         36.02         45.71         4.27 o                         
   1  18  -1        916.53        905.74        15.90 o                         
   2  18  -1        237.02        239.22         7.39 o                         
   3  18  -1        126.34        125.78         5.53 o                         
   4  18  -1         77.38         64.88         4.02 o                         
   5  18  -1        499.54        464.87         9.54 o                         
   6  18  -1        255.91        258.11         7.69 o                         
   7  18  -1         16.78         22.24         2.64 o                         
   8  18  -1        139.45        130.82         5.37 o                         
   9  18  -1        184.41        176.43         6.42 o                         
  10  18  -1         58.54         70.86         3.66 o                         
  11  18  -1        299.46        287.80         6.24 o                         
  12  18  -1          9.68         20.19         4.33 o                         
   0  19  -1       1039.46       1035.23        27.11 o                         
   1  19  -1         12.60         17.58         3.13 o                         
   2  19  -1        387.44        387.19         9.63 o                         
   3  19  -1        613.72        597.51        11.62 o                         
   4  19  -1         82.89         91.12         5.01 o                         
   5  19  -1         49.55         51.78         3.81 o                         
   6  19  -1         75.93         87.83         4.63 o                         
   7  19  -1        123.97        111.16         4.94 o                         
   8  19  -1         66.70         61.49         4.07 o                         
   9  19  -1         86.13         92.09         4.61 o                         
  10  19  -1         78.41         88.05         3.72 o                         
  11  19  -1        116.40        133.73         4.81 o                         
   1  20  -1         68.02         66.92         5.39 o                         
   2  20  -1         44.92         42.42         5.07 o                         
   3  20  -1         21.58         23.89         3.00 o                         
   4  20  -1        226.15        214.07         7.83 o                         
   5  20  -1          3.13          2.75         1.90 o                         
   6  20  -1        204.80        234.81         7.02 o                         
   7  20  -1         32.29         33.19         3.17 o                         
   8  20  -1       1105.56       1142.77        26.46 o                         
   9  20  -1         46.45         44.22         2.92 o                         
  10  20  -1        107.59        112.59         4.21 o                         
   0  21  -1        492.57        494.34        19.07 o                         
   1  21  -1        615.49        590.43        12.90 o                         
   2  21  -1        382.61        397.01        11.88 o                         
   3  21  -1        305.62        310.87        10.45 o                         
   4  21  -1         77.73         86.01         5.02 o                         
   5  21  -1        130.80        136.15         6.79 o                         
   6  21  -1         77.31         70.06         4.88 o                         
   7  21  -1          7.81         10.73         2.68 o                         
   8  21  -1        145.66        155.07         7.03 o                         
   9  21  -1         10.55          6.10         1.49 o                         
  10  21  -1         33.25         37.78         3.83 o                         
   1  22  -1         71.70         85.80         5.87 o                         
   2  22  -1          8.63         12.87         2.76 o                         
   3  22  -1          5.65          8.66         3.56 o                         
   4  22  -1        104.07         92.98         5.20 o                         
   5  22  -1        150.85        161.46         7.19 o                         
   6  22  -1        368.36        385.52         8.99 o                         
   7  22  -1         60.13         66.26         3.79 o                         
   8  22  -1        114.75        111.12         4.38 o                         
   9  22  -1         20.65         22.71         2.04 o                         
   0  23  -1        755.94        753.43        22.02 o                         
   1  23  -1         94.02        106.65         6.17 o                         
   2  23  -1         61.41         57.14         5.58 o                         
   3  23  -1        388.73        417.79        11.25 o                         
   4  23  -1          2.83          1.10         2.14 o                         
   5  23  -1        515.38        561.92        12.14 o                         
   6  23  -1        117.25        109.89         5.41 o                         
   7  23  -1         17.18         18.96         2.91 o                         
   8  23  -1         33.72         28.73         2.42 o                         
   1  24  -1         18.54         19.77         2.98 o                         
   2  24  -1          7.65          5.37         2.53 o                         
   3  24  -1         26.79         27.69         2.92 o                         
   4  24  -1         16.15         19.51         2.38 o                         
   5  24  -1        199.58        199.42         6.90 o                         
   6  24  -1         81.91         89.70         4.40 o                         
   7  24  -1         24.95         23.85         2.86 o                         
   0  25  -1        118.59        124.08         8.07 o                         
   1  25  -1         62.59         62.96         4.34 o                         
   2  25  -1        127.27        129.91         4.64 o                         
   3  25  -1          3.30          3.71         1.85 o                         
   4  25  -1          0.96          5.07         2.06 o                         
   5  25  -1         58.98         55.94         3.48 o                         
   6  25  -1          8.27         10.34         1.69 o                         
   1  26  -1         22.67         27.52         2.31 o                         
   2  26  -1         21.23         23.41         3.13 o                         
   3  26  -1         80.29         79.90         4.03 o                         
   4  26  -1         18.99         23.42         2.27 o                         
   0  27  -1        285.82        298.03         8.63 o                         
   1  27  -1          4.40          4.57         1.31 o                         
   2  27  -1        176.86        181.28         5.07 o                         
   2   0   0        208.89        208.53         6.42 o                         
   4   0   0       5264.08       5366.53        45.96 o                         
   6   0   0        758.19        800.59        20.42 o                         
   8   0   0       1386.46       1653.38        70.13 o                         
  10   0   0       1224.22       1273.69        33.91 o                         
  12   0   0        427.91        480.84        18.97 o                         
  14   0   0         37.97         48.82         6.77 o                         
  16   0   0        134.40        122.12         9.17 o                         
   1   1   0        101.14        125.24         3.88 o                         
   2   1   0       2319.76       2255.93        23.19 o                         
   3   1   0        581.89        513.83         9.28 o                         
   4   1   0       2121.42       2203.87        20.68 o                         
   5   1   0       2112.80       2088.69        25.21 o                         
   6   1   0       4123.00       4498.64        56.46 o                         
   7   1   0         15.57         17.07         4.16 o                         
   8   1   0        497.79        497.67        27.36 o                         
   9   1   0        255.57        225.42        20.32 o                         
  10   1   0          0.08         -3.47         3.47 o                         
  11   1   0       1237.12       1296.61        21.81 o                         
  12   1   0         36.14         36.88         4.39 o                         
  13   1   0         28.99         28.54         4.11 o                         
  14   1   0         56.04         56.08         4.91 o                         
  15   1   0         14.65          5.10         2.19 o                         
  16   1   0        196.25        180.43        10.88 o                         
   0   2   0       2214.46       2127.73        29.17 o                         
   1   2   0       1518.25       1517.79        16.27 o                         
   2   2   0       2207.10       2171.24        22.70 o                         
   3   2   0      10049.33      10239.59        59.46 o                         
   4   2   0       4493.74       4385.38        38.32 o                         
   5   2   0        412.67        384.30         6.73 o                         
   6   2   0         79.87         77.68         5.83 o                         
   7   2   0         11.94         16.63         3.53 o                         
   8   2   0       1681.41       1744.10        41.64 o                         
   9   2   0        979.42       1054.27        43.60 o                         
  10   2   0        281.80        252.24         9.32 o                         
  11   2   0         68.50         60.79         6.21 o                         
  12   2   0          9.26         15.99         3.43 o                         
  13   2   0        123.29        127.79         7.26 o                         
  14   2   0        433.76        398.51        11.50 o                         
  15   2   0        115.38        122.57         6.70 o                         
  16   2   0        262.59        213.38        11.82 o                         
   1   3   0         14.78         38.16         4.52 o                         
   2   3   0       7243.94       7469.10        40.74 o                         
   3   3   0      19694.85      20464.38       164.31 o                         
   4   3   0        232.91        302.31         9.10 o                         
   5   3   0         50.59         51.81         3.55 o                         
   6   3   0       5602.71       5501.82        68.27 o                         
   7   3   0          3.31          6.98         3.08 o                         
   8   3   0       5191.97       5631.32        75.92 o                         
   9   3   0       1127.37       1107.04        36.32 o                         
  10   3   0        341.28        350.27        10.66 o                         
  11   3   0        149.40        148.60         8.13 o                         
  12   3   0        234.87        217.72         9.58 o                         
  13   3   0        491.27        526.13        14.10 o                         
  14   3   0         59.88         60.33         4.87 o                         
  15   3   0          1.53          2.41         2.00 o                         
  16   3   0        291.67        228.29        12.16 o                         
   0   4   0       4773.27       4833.15        44.63 o                         
   1   4   0       1098.49       1146.95        18.35 o                         
   2   4   0      10041.19      10622.94        52.00 o                         
   3   4   0      10666.43      11438.94        63.57 o                         
   4   4   0         42.62         70.43         5.22 o                         
   5   4   0        253.65        221.52         6.97 o                         
   6   4   0        135.66        122.48         6.27 o                         
   7   4   0        123.35        111.71         8.08 o                         
   8   4   0       2587.60       2791.31        58.62 o                         
   9   4   0         14.05          6.05         6.47 o                         
  10   4   0        104.20        105.15         5.16 o                         
  11   4   0        348.48        324.49        11.56 o                         
  12   4   0          8.00         10.25         2.83 o                         
  13   4   0        133.23        146.71         7.60 o                         
  14   4   0         58.97         49.14         9.05 o                         
  15   4   0          2.37          3.43         2.12 o                         
   1   5   0       3104.42       3113.89        24.95 o                         
   2   5   0          5.47         13.62         5.06 o                         
   3   5   0        482.11        496.09        14.19 o                         
   4   5   0         45.94         43.42         4.54 o                         
   5   5   0         18.36         32.66         3.82 o                         
   6   5   0       1901.75       1971.31        26.85 o                         
   7   5   0         30.97         18.23         3.71 o                         
   8   5   0       2639.13       2661.24        43.51 o                         
   9   5   0        330.44        301.40        17.08 o                         
  10   5   0         56.27         50.92         4.00 o                         
  11   5   0         68.75         78.29         6.04 o                         
  12   5   0         53.93         56.20         5.26 o                         
  13   5   0         14.17         14.90         3.10 o                         
  14   5   0         77.90         85.93         6.23 o                         
  15   5   0         65.06         47.86         4.16 o                         
   0   6   0       5124.59       4746.99        54.35 o                         
   1   6   0        973.83        948.00        15.15 o                         
   2   6   0        449.58        371.77        14.10 o                         
   3   6   0      10498.88      10544.12        90.30 o                         
   4   6   0          9.50         12.52         3.27 o                         
   5   6   0       6236.05       6521.66        69.10 o                         
   6   6   0        379.24        371.49        12.16 o                         
   7   6   0        701.70        676.46        18.36 o                         
   8   6   0         49.83         55.51         7.36 o                         
   9   6   0         78.23         79.71        10.75 o                         
  10   6   0        149.06        162.00        10.51 o                         
  11   6   0        227.86        242.57         7.97 o                         
  12   6   0        214.25        233.94         9.65 o                         
  13   6   0         38.12         35.16         4.65 o                         
  14   6   0         54.76         52.97         4.99 o                         
  15   6   0        313.50        323.36        15.97 o                         
   1   7   0        718.55        629.85        13.88 o                         
   2   7   0        640.35        735.14        15.42 o                         
   3   7   0         53.62         80.70         6.62 o                         
   4   7   0        905.31       1061.72        42.17 o                         
   5   7   0       2406.66       2507.16        42.11 o                         
   6   7   0       3330.23       3303.75        45.43 o                         
   7   7   0        402.77        409.71        17.84 o                         
   8   7   0       1545.38       1438.69        32.52 o                         
   9   7   0        428.78        391.68        21.04 o                         
  10   7   0        526.98        535.39        13.51 o                         
  11   7   0         85.78         90.88         5.47 o                         
  12   7   0          9.88          9.28         3.41 o                         
  13   7   0         30.03         37.56         4.71 o                         
  14   7   0         33.84         34.32         4.18 o                         
  15   7   0          1.67          3.78         2.19 o                         
   0   8   0       2652.20       2690.00        47.91 o                         
   1   8   0          0.71          3.61         2.88 o                         
   2   8   0        111.01        109.01         6.18 o                         
   3   8   0        581.66        594.56        20.75 o                         
   4   8   0       1406.09       1602.52        47.33 o                         
   5   8   0        252.53        362.02        18.03 o                         
   6   8   0         78.04         77.32         9.51 o                         
   7   8   0       1198.30       1157.84        60.36 o                         
   8   8   0         18.31         12.67         5.48 o                         
   9   8   0         10.29         19.37         3.10 o                         
  10   8   0         47.47         43.77         4.49 o                         
  11   8   0        895.86        949.43        17.94 o                         
  12   8   0         15.22         18.54         7.10 o                         
  13   8   0         41.19         38.86         4.47 o                         
  14   8   0        573.85        582.11        14.67 o                         
  15   8   0        483.89        390.09        12.23 o                         
   1   9   0       2799.92       2837.94        33.56 o                         
   2   9   0       1206.55       1325.43        19.11 o                         
   3   9   0       2524.31       2416.45        29.56 o                         
   4   9   0         63.96         47.92         5.91 o                         
   5   9   0        787.47        676.65        25.91 o                         
   6   9   0        588.11        581.33        21.79 o                         
   7   9   0         42.53         35.86         7.43 o                         
   8   9   0        444.81        438.87        21.40 o                         
   9   9   0       6253.59       6551.75        39.87 o                         
  10   9   0        442.91        448.26        12.28 o                         
  11   9   0        604.42        635.08        14.83 o                         
  12   9   0        394.65        395.51        14.28 o                         
  13   9   0        463.69        520.53        14.36 o                         
  14   9   0         36.83         36.99         4.22 o                         
  15   9   0          0.13          2.99         2.91 o                         
   0  10   0       4304.17       4255.22       101.50 o                         
   1  10   0        465.73        540.70        17.84 o                         
   2  10   0       8574.61       9356.05       140.16 o                         
   3  10   0       6330.61       7235.05       109.11 o                         
   4  10   0        145.35        113.99         7.49 o                         
   5  10   0       1458.75       1460.18        49.42 o                         
   6  10   0         39.31         32.34         6.25 o                         
   7  10   0       1601.06       1532.81        40.56 o                         
   8  10   0        219.68        216.37        16.63 o                         
   9  10   0          8.95          9.39         2.51 o                         
  10  10   0          3.88          3.99         1.97 o                         
  11  10   0        218.02        240.35        10.77 o                         
  12  10   0         52.36         59.12         6.35 o                         
  13  10   0        114.19        118.64         6.04 o                         
  14  10   0         95.58         94.11         5.59 o                         
  15  10   0        306.22        275.98        70.62 o                         
   1  11   0       3033.17       3300.67        88.13 o                         
   2  11   0        436.90        502.16        14.90 o                         
   3  11   0       1394.05       1476.75        28.73 o                         
   4  11   0        403.21        386.29        13.04 o                         
   5  11   0       1069.40       1049.20        25.70 o                         
   6  11   0         64.91         55.39         7.63 o                         
   7  11   0         94.30         98.87        12.37 o                         
   8  11   0        232.23        227.56         7.49 o                         
   9  11   0        131.68        139.04         6.16 o                         
  10  11   0        458.49        464.36        11.18 o                         
  11  11   0         98.88         95.82         5.93 o                         
  12  11   0         78.16         86.02         4.94 o                         
  13  11   0         56.75         54.16         4.95 o                         
  14  11   0          6.38          9.78         3.44 o                         
   0  12   0       3757.13       3632.14        88.50 o                         
   1  12   0       1273.10       1198.97        29.12 o                         
   2  12   0        381.96        353.91        16.67 o                         
   3  12   0       2808.88       2703.60        47.79 o                         
   4  12   0         60.89         49.27         4.98 o                         
   5  12   0        137.35        130.45        10.00 o                         
   6  12   0        373.98        385.14        19.85 o                         
   7  12   0       1299.53       1289.17        29.34 o                         
   8  12   0        278.66        277.18         7.68 o                         
   9  12   0        269.02        280.62         8.71 o                         
  10  12   0          4.56          3.83         2.02 o                         
  11  12   0         20.29         18.11         2.71 o                         
  12  12   0        381.91        394.86         9.74 o                         
  13  12   0         46.66         45.89         5.66 o                         
  14  12   0        195.96        216.00         9.45 o                         
   1  13   0        261.07        218.59        15.49 o                         
   2  13   0       2193.04       2086.22        46.90 o                         
   3  13   0       2058.48       2098.62        54.94 o                         
   4  13   0        141.43        111.00         8.55 o                         
   5  13   0        584.32        535.28        23.17 o                         
   6  13   0          0.97          4.93         4.09 o                         
   7  13   0        205.20        187.92         7.59 o                         
   8  13   0        871.55        846.58        16.41 o                         
   9  13   0        738.22        711.41        17.19 o                         
  10  13   0          8.94          5.47         2.02 o                         
  11  13   0        756.37        821.04        14.97 o                         
  12  13   0          0.58          1.02         4.00 o                         
  13  13   0        362.49        395.63        14.27 o                         
  14  13   0         63.19         68.57         5.33 o                         
   0  14   0       1370.52       1511.77        50.11 o                         
   1  14   0        434.97        419.49        19.15 o                         
   2  14   0        177.81        180.99        16.11 o                         
   3  14   0         42.38         36.08         7.75 o                         
   4  14   0         81.39         79.24         8.32 o                         
   5  14   0        284.24        249.83        16.64 o                         
   6  14   0       1162.44       1277.66        19.53 o                         
   7  14   0         26.17         24.64         2.99 o                         
   8  14   0         32.74         29.19         3.01 o                         
   9  14   0        120.95        138.23         6.10 o                         
  10  14   0         15.82         15.28         3.11 o                         
  11  14   0        529.89        520.05        14.32 o                         
  12  14   0         38.27         35.16         4.48 o                         
  13  14   0         33.78         31.88         4.51 o                         
  14  14   0          6.02          6.28         2.72 o                         
   1  15   0        106.02         98.70        11.38 o                         
   2  15   0          5.91         12.62         6.33 o                         
   3  15   0         44.57         35.11         7.88 o                         
   4  15   0        577.73        539.09        24.29 o                         
   5  15   0         20.23         22.68         2.70 o                         
   6  15   0       5254.98       5206.75        47.26 o                         
   7  15   0         60.58         53.76         4.60 o                         
   8  15   0        248.46        251.53         9.18 o                         
   9  15   0          0.02          0.13         2.27 o                         
  10  15   0        185.05        202.22         8.06 o                         
  11  15   0          0.12         -0.18         2.69 o                         
  12  15   0         51.95         53.40         6.17 o                         
  13  15   0         18.00         19.70         4.69 o                         
   0  16   0        791.69        846.69        60.29 o                         
   1  16   0         37.84         32.14         9.20 o                         
   2  16   0         32.28         37.64         9.78 o                         
   3  16   0        730.61        674.65        31.41 o                         
   4  16   0         56.86         57.78         4.08 o                         
   5  16   0        922.13        934.70        15.27 o                         
   6  16   0         11.36         13.09         2.58 o                         
   7  16   0        231.99        199.37         8.34 o                         
   8  16   0         60.29         59.56         4.92 o                         
   9  16   0         19.79         18.50         3.05 o                         
  10  16   0        181.10        176.19         7.23 o                         
  11  16   0         98.22         96.40         9.82 o                         
  12  16   0        118.59        127.29         8.05 o                         
  13  16   0         56.77         66.79         5.07 o                         
   1  17   0        226.87        272.07        10.91 o                         
   2  17   0        766.97        794.50        14.10 o                         
   3  17   0        311.42        321.42         9.33 o                         
   4  17   0         97.93         92.68         5.25 o                         
   5  17   0       1211.25       1168.40        17.41 o                         
   6  17   0          1.79          4.51         2.22 o                         
   7  17   0        222.77        216.62         8.51 o                         
   8  17   0        236.79        229.54         8.69 o                         
   9  17   0          0.91          3.04         2.30 o                         
  10  17   0        300.09        282.77         8.68 o                         
  11  17   0          1.47         -1.09         2.90 o                         
  12  17   0          9.51         17.92         3.56 o                         
   0  18   0       1571.74       1562.72        32.22 o                         
   1  18   0        329.02        345.31        10.71 o                         
   2  18   0         73.26         72.20         5.27 o                         
   3  18   0       2156.63       2316.72        27.20 o                         
   4  18   0        174.06        188.80         8.19 o                         
   5  18   0         46.83         53.31         5.32 o                         
   6  18   0        200.00        219.44         8.67 o                         
   7  18   0        296.02        285.10         9.61 o                         
   8  18   0          2.55          4.02         2.44 o                         
   9  18   0         15.99         16.92         3.02 o                         
  10  18   0         36.55         38.66         3.51 o                         
  11  18   0         17.34          9.23         2.87 o                         
  12  18   0        160.61        183.89         7.78 o                         
   1  19   0        639.74        666.65        15.19 o                         
   2  19   0        564.58        564.31        13.84 o                         
   3  19   0        613.11        584.57        13.98 o                         
   4  19   0        163.91        188.99         8.91 o                         
   5  19   0          3.49          2.97         2.90 o                         
   6  19   0        600.12        620.61        14.33 o                         
   7  19   0         79.65         69.08         5.12 o                         
   8  19   0        127.51        116.47         6.13 o                         
   9  19   0         21.42         20.19         2.81 o                         
  10  19   0         68.99         71.01         5.97 o                         
  11  19   0        120.38        126.36         6.65 o                         
   0  20   0        186.47        167.05        11.32 o                         
   1  20   0         56.13         48.37         5.34 o                         
   2  20   0        837.58        829.54        22.57 o                         
   3  20   0        145.94        139.12         7.11 o                         
   4  20   0        352.92        367.47        11.10 o                         
   5  20   0         23.37         18.70         3.39 o                         
   6  20   0          5.25          7.68         2.66 o                         
   7  20   0          3.70          1.00         2.35 o                         
   8  20   0        188.37        184.90         7.08 o                         
   9  20   0         38.82         32.96         3.11 o                         
  10  20   0        191.33        216.86         9.08 o                         
  11  20   0          4.81          8.54         2.53 o                         
   1  21   0        235.61        273.72        10.06 o                         
   2  21   0        182.23        200.20         8.64 o                         
   3  21   0        225.39        221.41         8.69 o                         
   4  21   0          1.05          4.61         2.97 o                         
   5  21   0        234.36        241.62         8.82 o                         
   6  21   0        334.18        345.06         9.88 o                         
   7  21   0         31.11         23.47         3.00 o                         
   8  21   0          0.30          1.81         1.84 o                         
   9  21   0        348.94        347.44         9.22 o                         
  10  21   0          7.58          7.83         3.06 o                         
   0  22   0       1622.50       1761.82        52.40 o                         
   1  22   0          0.24          4.64         2.95 o                         
   2  22   0        156.57        167.64         8.32 o                         
   3  22   0          4.95          5.53         3.12 o                         
   4  22   0          0.58          2.84         2.74 o                         
   5  22   0          5.81          6.98         2.59 o                         
   6  22   0         33.68         30.95         3.42 o                         
   7  22   0        152.04        148.10         5.97 o                         
   8  22   0         22.34         19.62         2.37 o                         
   9  22   0          9.95          4.49         5.94 o                         
   1  23   0         14.95         17.38         3.44 o                         
   2  23   0         82.46         74.27         5.25 o                         
   3  23   0         16.31         16.15         3.80 o                         
   4  23   0         71.51         66.86         4.87 o                         
   5  23   0        107.23         99.36         6.32 o                         
   6  23   0          4.85          3.94         2.42 o                         
   7  23   0          1.04          2.15         2.08 o                         
   8  23   0          8.47          9.60         2.54 o                         
   0  24   0        119.17        134.04         9.20 o                         
   1  24   0          2.14          2.95         2.53 o                         
   2  24   0         23.94         26.88         3.30 o                         
   3  24   0        296.39        304.46         9.18 o                         
   4  24   0          1.98          1.57         2.09 o                         
   5  24   0        125.93        128.32         5.52 o                         
   6  24   0        257.26        248.96         6.99 o                         
   7  24   0         34.48         28.43         2.80 o                         
   1  25   0         97.89        113.51         5.57 o                         
   2  25   0         58.66         69.66         4.99 o                         
   3  25   0         13.40         18.18         2.51 o                         
   4  25   0         94.89        103.92         4.80 o                         
   5  25   0         95.53         98.39         4.37 o                         
   6  25   0         72.89         67.11         4.76 o                         
   0  26   0          0.04         -0.51         4.69 o                         
   1  26   0         19.80         23.62         3.00 o                         
   2  26   0          3.99         11.43         3.21 o                         
   3  26   0        132.54        128.98         6.18 o                         
   4  26   0         73.77         65.42         3.40 o                         
   5  26   0         17.99         14.14         3.43 o                         
   1  27   0          4.86          9.54         1.79 o                         
   2  27   0          2.59          5.44         2.25 o                         
   2   0   1        808.22        917.03        20.35 o                         
   4   0   1       4768.08       4854.90        45.96 o                         
   6   0   1       6361.04       6975.96        69.76 o                         
   8   0   1       1141.21       1171.94        72.50 o                         
  10   0   1       1017.21       1143.96        39.35 o                         
  12   0   1        133.14        198.10        19.41 o                         
  14   0   1         57.56         76.63         8.62 o                         
   0   1   1      12382.04      13119.98        43.95 o                         
   1   1   1      12008.18      12668.06        38.65 o                         
   2   1   1       2874.87       2763.41        25.78 o                         
   3   1   1       6629.42       6641.67        53.17 o                         
   4   1   1       3823.46       4077.34        29.92 o                         
   5   1   1       1232.12       1225.84        20.10 o                         
   6   1   1        156.22        176.93         9.40 o                         
   7   1   1        269.93        310.07        12.68 o                         
   8   1   1         32.96         45.70         7.05 o                         
   9   1   1         65.44         74.66        12.35 o                         
  10   1   1        414.92        439.53        14.54 o                         
  11   1   1        370.98        379.60        13.39 o                         
  12   1   1       1091.95       1081.23        20.28 o                         
  13   1   1          4.32          0.96         2.56 o                         
  14   1   1        284.36        259.70        14.29 o                         
  15   1   1         28.80         26.14         4.34 o                         
   1   2   1        180.55        235.69         9.20 o                         
   2   2   1       4640.87       4853.95        23.77 o                         
   3   2   1       4872.82       4997.56        36.55 o                         
   4   2   1      11991.20      12051.83        54.85 o                         
   5   2   1        255.64        254.45        11.03 o                         
   6   2   1       1777.26       1617.41        26.09 o                         
   7   2   1       1190.51       1292.13        31.95 o                         
   8   2   1       1612.06       1422.81        51.93 o                         
   9   2   1        528.86        535.72        31.51 o                         
  10   2   1        158.75        152.52         9.03 o                         
  11   2   1          2.16          1.42         2.74 o                         
  12   2   1        208.58        220.52         9.66 o                         
  13   2   1         69.80         67.13         6.42 o                         
  14   2   1        491.14        462.72        17.95 o                         
  15   2   1         32.80         28.38         3.66 o                         
   0   3   1       6878.20       7074.48        47.28 o                         
   1   3   1       4249.91       4387.77        79.30 o                         
   2   3   1       5143.61       5414.65        45.45 o                         
   3   3   1        662.00        755.47        13.64 o                         
   4   3   1       2551.30       2594.32        26.23 o                         
   5   3   1       2331.33       2496.29        32.38 o                         
   6   3   1         92.52         96.19         6.87 o                         
   7   3   1         77.78         74.70         6.96 o                         
   8   3   1        177.27        181.58        12.44 o                         
   9   3   1         66.97         73.15        19.18 o                         
  10   3   1        567.17        556.26        16.65 o                         
  11   3   1         22.43         14.42         4.61 o                         
  12   3   1        308.03        302.36        12.69 o                         
  13   3   1        742.01        692.73        23.78 o                         
  14   3   1         35.13         30.90         4.38 o                         
  15   3   1         41.35         35.35         5.06 o                         
   1   4   1       4621.95       4641.46        39.23 o                         
   2   4   1       6228.08       6454.83        35.42 o                         
   3   4   1       6646.07       6599.62        52.71 o                         
   4   4   1       2363.18       2355.27        28.91 o                         
   5   4   1       1583.36       1580.90        20.82 o                         
   6   4   1        134.28        154.40        10.44 o                         
   7   4   1        136.24        142.23        10.44 o                         
   8   4   1        291.17        292.08        15.98 o                         
   9   4   1       1930.04       1754.61        62.97 o                         
  10   4   1         84.66         94.77         7.37 o                         
  11   4   1       1182.04       1164.92        42.05 o                         
  12   4   1        118.33        129.54         8.54 o                         
  13   4   1        212.11        209.28        11.55 o                         
  14   4   1         44.44         65.01         5.93 o                         
  15   4   1         56.28         52.58         4.50 o                         
   0   5   1       8016.57       7825.62       158.98 o                         
   1   5   1       1149.79       1118.22        17.60 o                         
   2   5   1       9625.29       9835.43        52.36 o                         
   3   5   1        520.87        555.79        23.37 o                         
   4   5   1        725.35        774.67        21.35 o                         
   5   5   1       1506.27       1573.59        30.12 o                         
   6   5   1       1379.63       1456.49        39.49 o                         
   7   5   1       1496.88       1487.75        33.71 o                         
   8   5   1         27.60         34.15         5.88 o                         
   9   5   1         83.47         75.20        10.83 o                         
  10   5   1        221.91        203.04        18.62 o                         
  11   5   1         68.91         76.60         9.28 o                         
  12   5   1        705.15        719.89        19.16 o                         
  13   5   1         36.02         38.02         5.33 o                         
  14   5   1        978.75        999.89        40.82 o                         
  15   5   1         47.77         46.31         4.06 o                         
   1   6   1       2047.97       1959.53        21.22 o                         
   2   6   1       2532.67       2648.86        34.05 o                         
   3   6   1        929.25        929.76        16.94 o                         
   4   6   1       1612.89       1628.01        32.66 o                         
   5   6   1       3453.01       3537.39        51.22 o                         
   6   6   1       1879.59       1816.77        34.11 o                         
   7   6   1        576.31        610.01        26.01 o                         
   8   6   1        211.23        229.91        14.73 o                         
   9   6   1        303.77        302.73        17.30 o                         
  10   6   1        109.44         99.96         9.60 o                         
  11   6   1        388.17        413.28        14.78 o                         
  12   6   1        267.87        257.57        11.83 o                         
  13   6   1         35.41         35.06         4.93 o                         
  14   6   1         18.79         32.29         5.91 o                         
  15   6   1          7.52          1.89         2.29 o                         
   0   7   1       5920.75       6056.42        55.19 o                         
   1   7   1        538.81        504.05        12.74 o                         
   2   7   1       1181.81       1219.95        19.42 o                         
   3   7   1       1750.78       1814.17        31.61 o                         
   4   7   1       2082.40       2401.28        36.46 o                         
   5   7   1       4471.89       4294.52        58.91 o                         
   6   7   1       1770.35       1876.95        35.89 o                         
   7   7   1        552.44        527.29        24.63 o                         
   8   7   1         52.44         38.39         6.12 o                         
   9   7   1        531.11        517.89        55.15 o                         
  10   7   1        651.37        641.21        32.51 o                         
  11   7   1       1067.03       1080.62        23.53 o                         
  12   7   1        115.81        101.17         7.71 o                         
  13   7   1         15.28         13.90         3.49 o                         
  14   7   1        153.76        148.73        10.14 o                         
  15   7   1         42.16         38.81         4.40 o                         
   1   8   1       2701.42       2515.94        29.97 o                         
   2   8   1        783.90        815.29        21.54 o                         
   3   8   1       2435.35       2570.81        34.11 o                         
   4   8   1        402.91        397.22        14.11 o                         
   5   8   1       4188.07       4230.45        61.42 o                         
   6   8   1       2541.90       2416.17        42.49 o                         
   7   8   1         70.98         58.42         8.51 o                         
   8   8   1        798.61        728.28        32.28 o                         
   9   8   1        881.46        972.68        37.79 o                         
  10   8   1        178.04        190.77        17.50 o                         
  11   8   1       1528.46       1510.88       104.98 o                         
  12   8   1        185.21        174.89         9.85 o                         
  13   8   1         50.60         54.21         5.61 o                         
  14   8   1         55.86         50.17         4.76 o                         
  15   8   1         53.30         42.44        11.34 o                         
   0   9   1       1816.45       1894.93        39.73 o                         
   1   9   1        506.96        501.50        14.48 o                         
   2   9   1        108.49         87.78         7.14 o                         
   3   9   1       3638.96       3951.46        40.58 o                         
   4   9   1        852.80        923.60        38.95 o                         
   5   9   1       1137.67       1156.81        26.53 o                         
   6   9   1         72.48         87.89         9.50 o                         
   7   9   1         56.85         35.07         6.37 o                         
   8   9   1        387.60        404.40        29.86 o                         
   9   9   1         69.69         69.99        10.51 o                         
  10   9   1        285.51        301.21        21.43 o                         
  11   9   1        133.70        117.77        11.92 o                         
  12   9   1          3.22          5.27         3.87 o                         
  13   9   1        263.68        257.00        10.83 o                         
  14   9   1         86.99         88.57         7.39 o                         
  15   9   1         41.66         56.56         6.72 o                         
   1  10   1        846.12        887.31        22.71 o                         
   2  10   1       1314.01       1428.88        24.28 o                         
   3  10   1        651.50        669.70        16.23 o                         
   4  10   1         64.36         44.05         7.46 o                         
   5  10   1        100.62        108.57         9.68 o                         
   6  10   1       1145.56       1120.37        43.47 o                         
   7  10   1        551.34        536.68        23.10 o                         
   8  10   1       3125.86       3171.57        63.71 o                         
   9  10   1        934.19        970.96        37.58 o                         
  10  10   1        604.52        601.00        30.40 o                         
  11  10   1        392.58        396.43        17.69 o                         
  12  10   1          1.04          4.05         3.10 o                         
  13  10   1         21.06         14.54         3.74 o                         
  14  10   1         10.76         11.28         2.73 o                         
  15  10   1          3.62         -2.92         2.92 o                         
   0  11   1        449.33        438.24        35.74 o                         
   1  11   1       1391.89       1458.50        25.06 o                         
   2  11   1       2516.91       2805.10        64.11 o                         
   3  11   1       1915.12       1843.79        27.97 o                         
   4  11   1        171.12        173.66        10.72 o                         
   5  11   1       2340.33       2306.40        50.26 o                         
   6  11   1        126.26        112.77        10.92 o                         
   7  11   1        337.77        330.12        22.17 o                         
   8  11   1         85.73        101.57        13.13 o                         
   9  11   1        316.41        318.84        21.09 o                         
  10  11   1          9.27         11.35         5.58 o                         
  11  11   1        150.51        153.64        11.60 o                         
  12  11   1         18.03         15.81         3.70 o                         
  13  11   1          2.80          5.98         2.75 o                         
  14  11   1          6.52          7.86         2.92 o                         
   1  12   1        456.65        419.62        17.35 o                         
   2  12   1        191.32        204.59        10.38 o                         
   3  12   1        299.46        294.52        13.61 o                         
   4  12   1         11.55          2.92         3.56 o                         
   5  12   1        219.40        185.99        12.24 o                         
   6  12   1        837.27        821.43        29.76 o                         
   7  12   1        458.60        460.34        23.85 o                         
   8  12   1       1164.24       1120.12        38.96 o                         
   9  12   1         98.24         98.31        12.23 o                         
  10  12   1        131.61        123.26        14.04 o                         
  11  12   1        123.25        136.26        10.71 o                         
  12  12   1         33.35         23.94         4.08 o                         
  13  12   1         90.30         88.36         5.90 o                         
  14  12   1         41.77         38.81         5.68 o                         
   0  13   1       3821.77       3690.15       106.02 o                         
   1  13   1        134.25        126.96        12.48 o                         
   2  13   1       1634.18       1610.24        34.01 o                         
   3  13   1        958.94        982.51        24.25 o                         
   4  13   1          9.50         11.84         4.13 o                         
   5  13   1         91.95         81.30         8.26 o                         
   6  13   1         46.00         43.16         8.64 o                         
   7  13   1         27.82         31.17         6.95 o                         
   8  13   1        379.11        330.36        20.69 o                         
   9  13   1        137.14        143.68        14.24 o                         
  10  13   1        180.05        176.43        15.92 o                         
  11  13   1         43.33         34.38         5.98 o                         
  12  13   1          0.66          5.18         2.86 o                         
  13  13   1        209.87        194.16        17.88 o                         
  14  13   1        192.22        179.09        10.61 o                         
   1  14   1        183.95        152.96        14.16 o                         
   2  14   1         25.51         36.85         7.31 o                         
   3  14   1       1856.63       1683.19        43.51 o                         
   4  14   1        266.28        243.52        14.11 o                         
   5  14   1        953.61        883.70        27.76 o                         
   6  14   1        386.07        378.49        21.16 o                         
   7  14   1        114.35         94.14        11.49 o                         
   8  14   1        734.82        699.45        29.96 o                         
   9  14   1        487.41        490.54        25.32 o                         
  10  14   1        106.63        116.58        13.00 o                         
  11  14   1        226.89        209.09        22.34 o                         
  12  14   1         18.20         21.04         5.64 o                         
  13  14   1         27.21         17.89         3.49 o                         
   0  15   1       3071.20       2954.54        77.43 o                         
   1  15   1        361.81        385.86        22.99 o                         
   2  15   1        284.90        269.35        19.60 o                         
   3  15   1        545.49        496.94        27.02 o                         
   4  15   1        123.82         96.70        12.17 o                         
   5  15   1        386.96        391.49        21.23 o                         
   6  15   1         33.86         34.22         6.99 o                         
   7  15   1        240.53        237.96        17.90 o                         
   8  15   1        153.14        166.12        14.95 o                         
   9  15   1         68.69         50.95         8.90 o                         
  10  15   1        621.68        588.24        26.80 o                         
  11  15   1          8.06          6.19         4.16 o                         
  12  15   1          6.42          5.84         2.98 o                         
  13  15   1         43.85         47.38         4.32 o                         
   1  16   1        778.44        750.98        28.80 o                         
   2  16   1        206.93        160.78        17.14 o                         
   3  16   1        419.71        430.53        24.30 o                         
   4  16   1        115.78        102.10        13.08 o                         
   5  16   1        175.98        162.93        14.11 o                         
   6  16   1        689.12        705.69        29.59 o                         
   7  16   1         56.04         56.73         8.93 o                         
   8  16   1        104.76        101.90        11.89 o                         
   9  16   1        174.33        187.55        14.85 o                         
  10  16   1         25.40         18.64         5.64 o                         
  11  16   1        159.00        141.60        12.06 o                         
  12  16   1         10.22          8.38         2.87 o                         
   0  17   1       2658.63       2768.50        56.90 o                         
   1  17   1        195.38        194.92        11.32 o                         
   2  17   1       2248.36       2339.58        30.95 o                         
   3  17   1        772.58        771.90        17.89 o                         
   4  17   1        239.83        233.42        12.34 o                         
   5  17   1        151.44        139.30        10.24 o                         
   6  17   1        149.70        153.06        13.64 o                         
   7  17   1        299.37        251.67        17.87 o                         
   8  17   1        120.44        112.55        11.49 o                         
   9  17   1          0.83         -2.52         4.77 o                         
  10  17   1        179.94        180.56        13.64 o                         
  11  17   1        139.60        132.50        11.08 o                         
  12  17   1         35.59         42.40         4.20 o                         
   1  18   1        911.54        930.06        20.99 o                         
   2  18   1        192.48        204.78         9.57 o                         
   3  18   1        151.02        151.13         8.45 o                         
   4  18   1        111.16         78.56        12.91 o                         
   5  18   1        497.03        497.03        19.36 o                         
   6  18   1        238.11        235.07        17.03 o                         
   7  18   1         15.84         19.78         5.98 o                         
   8  18   1        152.77        118.16        12.12 o                         
   9  18   1        194.34        176.26        13.43 o                         
  10  18   1         64.00         66.13         8.20 o                         
  11  18   1        289.49        276.55        14.01 o                         
   0  19   1        977.37       1078.78        29.34 o                         
   1  19   1         18.73         15.87         4.37 o                         
   2  19   1        443.36        469.87        17.74 o                         
   3  19   1        607.79        620.77        16.40 o                         
   4  19   1         79.38         93.04        11.22 o                         
   5  19   1         31.71         45.88         7.89 o                         
   6  19   1         83.24         97.84        10.58 o                         
   7  19   1        118.75        104.59        11.05 o                         
   8  19   1         68.22         56.09         8.13 o                         
   9  19   1         86.40         81.15         9.07 o                         
  10  19   1         64.06         75.10         7.76 o                         
  11  19   1        116.31        123.90         8.56 o                         
   1  20   1         52.84         60.38         5.63 o                         
   2  20   1         31.53         38.10         4.66 o                         
   3  20   1         27.61         38.31         5.92 o                         
   4  20   1        210.76        207.47        16.09 o                         
   5  20   1          1.62          5.00         5.58 o                         
   6  20   1        250.02        265.17        16.39 o                         
   7  20   1         32.59         31.30         6.05 o                         
   8  20   1       1125.12       1091.71        30.70 o                         
   9  20   1         44.26         41.38         6.18 o                         
  10  20   1         99.13        104.19         7.99 o                         
   0  21   1        437.76        494.06        24.17 o                         
   1  21   1        605.35        617.18        14.09 o                         
   2  21   1        433.35        462.47        12.26 o                         
   3  21   1        287.21        307.10        13.85 o                         
   8  21   1        150.84        148.12        10.45 o                         
   9  21   1          9.58         14.24         3.66 o                         
   1  22   1         76.75         95.50         7.60 o                         
   2  22   1         12.39         13.93         3.27 o                         
   3  22   1         15.67         19.68         3.38 o                         
   4  22   1        122.49        115.47        11.29 o                         
   0  23   1        790.06        787.98        20.93 o                         
   1  23   1         91.89        101.28         5.58 o                         
   2  23   1         42.77         41.79         4.33 o                         
   3  23   1        359.30        405.42        11.71 o                         
   4  23   1          2.92          0.79         3.01 o                         
   5  23   1        539.01        545.11        22.91 o                         
   6  23   1        117.01         93.74         9.57 o                         
   8  23   1         30.70         29.29         4.63 o                         
   1  24   1         19.25         22.06         3.14 o                         
   2  24   1          7.01          8.53         2.45 o                         
   3  24   1         33.69         34.54         4.47 o                         
   4  24   1         21.40         23.07         5.31 o                         
   5  24   1        194.83        189.97        12.46 o                         
   6  24   1         83.03         84.54         8.06 o                         
   7  24   1         28.51         24.42         4.50 o                         
   0  25   1        140.73        138.91         7.75 o                         
   1  25   1         66.63         60.88         4.82 o                         
   2  25   1        121.33        113.51         6.80 o                         
   3  25   1          5.16          3.06         3.02 o                         
   4  25   1          2.23          1.58         2.92 o                         
   5  25   1         56.54         46.79         5.88 o                         
   6  25   1          5.10          2.75         2.18 o                         
   1  26   1         18.61         19.04         4.47 o                         
   2  26   1         18.01         21.29         4.33 o                         
   3  26   1         86.59         84.47         7.42 o                         
   4  26   1         19.24         16.02         3.53 o                         
   0   0   2      32745.28      33273.68        93.50 o                         
   2   0   2      10306.71      10399.68       134.35 o                         
   4   0   2        468.52        576.47        24.84 o                         
   6   0   2        283.49        275.68        20.74 o                         
   8   0   2        786.46        732.09        52.36 o                         
  10   0   2        179.40        173.44        18.07 o                         
  12   0   2        270.27        273.90        22.17 o                         
  14   0   2        113.68        135.72        13.57 o                         
   1   1   2         94.39        104.44         3.62 o                         
   2   1   2       1975.34       1981.83        17.11 o                         
   3   1   2        591.09        585.51        15.88 o                         
   4   1   2        279.35        288.19        14.40 o                         
   5   1   2       2402.91       2451.18        45.10 o                         
   6   1   2       1336.65       1337.47        36.17 o                         
   7   1   2         90.64         89.57        10.65 o                         
   8   1   2       1677.26       1429.76        52.43 o                         
   9   1   2        629.25        696.26        23.05 o                         
  10   1   2         29.99         14.83         5.28 o                         
  11   1   2       1229.46       1303.78        58.59 o                         
  12   1   2          4.49         13.65         4.90 o                         
  13   1   2          0.94         -0.22         5.02 o                         
  14   1   2          6.77          9.74         4.04 o                         
  15   1   2         21.65         11.54         3.35 o                         
   0   2   2       8968.47       8614.53        38.33 o                         
   1   2   2       2064.36       2133.93        17.69 o                         
   2   2   2       3208.03       3112.48        26.14 o                         
   3   2   2        910.77        920.03        26.62 o                         
   4   2   2        736.15        805.49        24.01 o                         
   5   2   2        182.27        157.23        11.83 o                         
   6   2   2        555.84        575.50        24.30 o                         
   7   2   2         12.67          9.06         6.22 o                         
   8   2   2        675.99        655.08        30.02 o                         
   9   2   2        165.75        161.46        11.98 o                         
  10   2   2        303.51        255.10        15.39 o                         
  11   2   2        365.57        388.87        30.68 o                         
  12   2   2        212.95        190.80        13.31 o                         
  13   2   2        277.84        247.09        14.43 o                         
  14   2   2        303.53        259.26        13.33 o                         
  15   2   2         11.90          8.96         7.14 o                         
   1   3   2        121.70        165.73         7.24 o                         
   2   3   2         29.01         18.98         3.98 o                         
   3   3   2       2825.44       3083.84        37.41 o                         
   4   3   2        733.54        763.57        23.84 o                         
   5   3   2        620.10        615.82        23.12 o                         
   6   3   2       2396.03       2367.96        48.98 o                         
   7   3   2         58.97         44.59         7.52 o                         
   8   3   2       1587.40       1511.96        45.44 o                         
   9   3   2        350.41        346.45        16.99 o                         
  10   3   2        199.91        195.51        13.60 o                         
  11   3   2         72.88         67.81         8.25 o                         
  12   3   2        156.57        159.96        12.25 o                         
  13   3   2        237.28        230.02        13.57 o                         
  14   3   2        230.75        199.13        11.46 o                         
  15   3   2         11.91         19.00         3.70 o                         
   0   4   2       3529.00       3604.78        53.39 o                         
   1   4   2       2359.23       2385.89        26.04 o                         
   2   4   2       1954.05       2023.36        25.29 o                         
   3   4   2       1726.56       1660.72        31.20 o                         
   4   4   2        391.81        404.10        17.96 o                         
   5   4   2       1759.25       1724.28        39.23 o                         
   6   4   2         58.17         74.27         9.07 o                         
   7   4   2        844.26        816.79        31.72 o                         
   8   4   2        702.59        696.37        31.31 o                         
   9   4   2         47.34         54.98         9.74 o                         
  10   4   2        353.66        342.17        17.68 o                         
  11   4   2        335.47        307.21        16.59 o                         
  12   4   2         12.27          8.62         6.65 o                         
  13   4   2        104.85         89.66         8.70 o                         
  14   4   2         40.13         47.57         9.54 o                         
  15   4   2          0.17          1.08         2.52 o                         
   1   5   2        251.30        210.86         7.89 o                         
   2   5   2       1828.71       1878.52        37.57 o                         
   3   5   2       1342.47       1461.34        24.66 o                         
   4   5   2        891.01       1000.67        50.69 o                         
   5   5   2        465.41        535.95        22.63 o                         
   6   5   2       2210.86       2039.61        46.97 o                         
   7   5   2        226.74        214.54        16.46 o                         
   8   5   2       1997.00       1895.87        52.34 o                         
   9   5   2         40.19         32.38         8.06 o                         
  10   5   2        212.64        187.96        12.93 o                         
  11   5   2        232.86        220.72        14.45 o                         
  12   5   2          6.06         15.53         4.90 o                         
  13   5   2        290.85        284.45        14.39 o                         
  14   5   2         93.31         88.28         7.83 o                         
  15   5   2          7.09          1.61         5.44 o                         
   0   6   2        194.92        215.41        10.10 o                         
   1   6   2        677.34        694.46        15.00 o                         
   2   6   2       2214.24       2354.12        33.91 o                         
   3   6   2       5100.72       5278.38        52.46 o                         
   4   6   2        471.55        520.70        27.06 o                         
   5   6   2       2447.54       2486.73        43.19 o                         
   6   6   2       1198.63       1172.84        46.76 o                         
   7   6   2        141.81        110.05        12.31 o                         
   8   6   2        182.73        206.47        17.61 o                         
   9   6   2         24.76         25.66         7.46 o                         
  10   6   2        347.07        378.52        24.59 o                         
  11   6   2         91.31         83.73         9.11 o                         
  12   6   2         15.28         11.41         4.35 o                         
  13   6   2        237.52        249.57        13.42 o                         
  14   6   2         24.37         25.15         5.22 o                         
  15   6   2        158.87        154.48         7.75 o                         
   1   7   2        929.19        892.25        19.05 o                         
   2   7   2        392.16        436.49        13.05 o                         
   3   7   2       1333.16       1450.26        26.96 o                         
   4   7   2         83.28        101.40         8.72 o                         
   5   7   2       1732.87       1762.92        44.12 o                         
   6   7   2       1180.32       1167.66        34.10 o                         
   7   7   2        187.21        159.57        12.83 o                         
   8   7   2        625.53        582.43        49.61 o                         
   9   7   2        318.30        339.90        22.81 o                         
  10   7   2        283.31        279.95        21.33 o                         
  11   7   2        438.02        403.32        18.83 o                         
  12   7   2         17.87         10.21         4.44 o                         
  13   7   2         37.68         37.71         6.03 o                         
  14   7   2         32.43         15.13         3.61 o                         
  15   7   2         75.08         67.68         6.78 o                         
   0   8   2       1850.60       1800.86        45.37 o                         
   1   8   2       1112.90       1075.18        31.36 o                         
   2   8   2       2649.89       2798.85        34.51 o                         
   3   8   2       1423.35       1488.53        26.06 o                         
   4   8   2        295.41        316.04        15.60 o                         
   5   8   2        862.17        822.05        31.45 o                         
   6   8   2        810.33        859.46        29.82 o                         
   7   8   2        147.91        124.34        11.63 o                         
   8   8   2         63.25         44.64         9.03 o                         
   9   8   2        383.32        360.05        23.07 o                         
  10   8   2         81.77         82.66        11.82 o                         
  11   8   2        283.38        263.44        20.67 o                         
  12   8   2        121.74        126.16        10.87 o                         
  13   8   2         81.50         73.08         7.40 o                         
  14   8   2        186.86        173.87         9.55 o                         
   1   9   2        814.44        795.97        25.76 o                         
   2   9   2        347.80        390.38        13.68 o                         
   3   9   2        270.04        225.36        12.85 o                         
   4   9   2        145.05        153.73        10.26 o                         
   5   9   2        301.44        320.22        17.29 o                         
   6   9   2        334.10        327.81        16.25 o                         
   7   9   2        398.35        386.94        22.52 o                         
   8   9   2        768.99        746.94        31.40 o                         
   9   9   2       2985.40       2898.71        64.25 o                         
  10   9   2        479.99        454.93        26.00 o                         
  11   9   2        349.75        295.53        30.70 o                         
  12   9   2        137.04        119.56         9.83 o                         
  13   9   2        132.98        132.80         9.45 o                         
  14   9   2        134.43        116.84         7.46 o                         
   0  10   2       3801.58       3914.68        99.45 o                         
   1  10   2        532.81        477.27        22.31 o                         
   2  10   2       2035.50       2138.96        32.99 o                         
   3  10   2        730.31        739.28        22.08 o                         
   4  10   2         24.17         25.37         4.96 o                         
   5  10   2        677.71        648.41        25.29 o                         
   6  10   2         38.66         36.34         6.50 o                         
   8  10   2        402.60        412.95        24.28 o                         
   9  10   2        278.89        211.46        18.67 o                         
  10  10   2         97.02        106.71        13.40 o                         
  11  10   2        359.48        377.11        63.28 o                         
  12  10   2        369.88        359.54        15.61 o                         
  13  10   2         15.52         10.62         3.86 o                         
  14  10   2        202.08        185.81         8.72 o                         
   1  11   2        697.35        678.59        23.33 o                         
   2  11   2         54.99         50.31         6.18 o                         
   3  11   2        151.48        133.17        10.03 o                         
   4  11   2        100.90         78.15        10.36 o                         
   5  11   2       1338.37       1263.38        41.06 o                         
   6  11   2        165.57        151.82        14.57 o                         
   8  11   2        111.43        136.19        13.90 o                         
   9  11   2        505.77        556.80        27.51 o                         
  10  11   2         62.56         52.76         9.57 o                         
  11  11   2        584.48        588.73        34.12 o                         
  12  11   2         74.54         52.86         6.43 o                         
  13  11   2        154.78        132.81         8.70 o                         
  14  11   2          7.36         15.06         5.09 o                         
   0  12   2       3173.59       3290.20       102.41 o                         
   1  12   2        197.88        216.77        13.96 o                         
   2  12   2        306.63        269.11        14.17 o                         
   3  12   2       1475.98       1330.75        48.33 o                         
   4  12   2        263.00        239.03        18.29 o                         
   5  12   2        386.10        398.39        24.15 o                         
   8  12   2         78.74         71.00        10.04 o                         
   9  12   2        130.56        121.89        14.24 o                         
  10  12   2         48.22         60.62         9.74 o                         
  11  12   2        191.41        174.09        26.95 o                         
  12  12   2         98.06         95.03         7.95 o                         
  13  12   2         98.73         93.00         6.75 o                         
   1  13   2        585.65        540.15        26.11 o                         
   2  13   2        517.54        469.70        22.00 o                         
   3  13   2        272.06        249.99        16.41 o                         
   4  13   2        393.20        355.17        22.80 o                         
   8  13   2        152.06        150.64        14.74 o                         
   9  13   2        358.40        350.81        21.29 o                         
  10  13   2        249.13        242.93        17.63 o                         
  11  13   2        449.09        434.47        20.32 o                         
  12  13   2         60.92         63.00         6.41 o                         
  13  13   2         54.99         58.37         6.15 o                         
   0  14   2         54.52         92.67        22.10 o                         
   1  14   2       1086.52       1179.70        49.48 o                         
   2  14   2        599.82        553.29        28.26 o                         
   3  14   2        917.61        793.92        29.84 o                         
   9  14   2         28.43         37.35         7.76 o                         
  10  14   2        161.24        139.86        13.03 o                         
  11  14   2         77.34         69.43         6.98 o                         
  12  14   2         84.09         84.90         6.80 o                         
   9  15   2         43.41         36.78         7.83 o                         
  10  15   2        158.54        138.01        12.33 o                         
  11  15   2        114.06         96.00         8.35 o                         
  12  15   2         14.13         19.67         6.80 o                         
  10  16   2        163.87        173.88        12.70 o                         
  11  16   2         32.77         33.16         4.35 o                         
  12  16   2        108.62        102.24         9.54 o                         
  11  17   2         33.10         21.83         5.98 o                         
  10  19   2         12.58         11.39         4.10 o                         
   3  21   2         47.30         47.86         7.49 o                         
   3  22   2         50.42         50.85         7.25 o                         
   4  22   2          8.24         10.24         3.73 o                         
   5  22   2         28.58         40.04         6.31 o                         
   4  23   2        348.92        345.88        16.22 o                         
   5  23   2        102.51        101.94         8.77 o                         
   6  23   2         29.89         27.54         4.67 o                         
   2   0   3        359.14        433.40        31.03 o                         
   4   0   3       5096.84       5278.21        86.48 o                         
   6   0   3       5003.60       4989.26       134.62 o                         
   8   0   3       3420.17       3780.20        74.46 o                         
  10   0   3        189.40        210.05        19.45 o                         
  12   0   3        139.13        140.16        15.55 o                         
  14   0   3        269.36        253.75        15.85 o                         
   0   1   3       2808.90       3035.44        61.84 o                         
   1   1   3        277.05        301.77        10.01 o                         
   2   1   3        125.97        161.53        12.46 o                         
   3   1   3       2259.04       2321.81        44.46 o                         
   4   1   3       1056.10       1031.03        31.47 o                         
   5   1   3         39.33         24.44         5.86 o                         
   6   1   3        407.66        348.57        25.88 o                         
   7   1   3         89.73         88.15        13.38 o                         
   8   1   3        232.66        272.56        21.06 o                         
   9   1   3         36.09         51.98        17.75 o                         
  10   1   3        306.09        310.34        16.33 o                         
  11   1   3         48.70         43.65         6.83 o                         
  12   1   3        613.00        585.98        20.77 o                         
  13   1   3         99.28         85.95         8.00 o                         
  14   1   3          0.85          6.41         3.24 o                         
   1   2   3        721.49        698.24        15.50 o                         
   2   2   3       2859.69       2879.61        57.62 o                         
   3   2   3        571.99        576.12        22.51 o                         
   4   2   3       1110.31       1181.02        28.81 o                         
   5   2   3        670.14        669.92        23.27 o                         
   6   2   3        428.42        395.66        22.25 o                         
   7   2   3        454.44        433.55        30.98 o                         
   8   2   3        199.91        201.26        13.31 o                         
   9   2   3       1015.99       1109.50        29.92 o                         
  10   2   3        115.78        100.24        10.16 o                         
  11   2   3         24.01         21.30         5.78 o                         
  12   2   3         86.89         69.37         8.30 o                         
  13   2   3         10.84          6.51         3.50 o                         
  14   2   3         61.47         60.17         5.76 o                         
   0   3   3       7060.59       7279.58       133.56 o                         
   1   3   3       1553.34       1727.50        36.74 o                         
   2   3   3        787.34        676.05        22.37 o                         
   3   3   3       1604.99       1534.93        37.20 o                         
   4   3   3        340.99        339.35        20.54 o                         
   5   3   3        431.30        399.01        18.51 o                         
   6   3   3        281.62        271.14        16.18 o                         
   7   3   3        659.58        647.94        26.47 o                         
   8   3   3        391.83        398.58        24.89 o                         
   9   3   3        109.95        114.08        18.10 o                         
  10   3   3        196.21        163.37        12.52 o                         
  11   3   3        334.24        347.14        17.00 o                         
  12   3   3        411.47        380.08        16.98 o                         
  13   3   3         59.61         49.76         6.28 o                         
  14   3   3        186.59        176.35        10.58 o                         
   1   4   3       1082.75       1094.74        23.36 o                         
   2   4   3       1811.14       1887.32        30.94 o                         
   3   4   3        371.04        411.89        23.45 o                         
   4   4   3        463.42        488.17        19.28 o                         
   5   4   3       1306.19       1311.31        33.75 o                         
   6   4   3       2333.81       2367.77        55.79 o                         
   7   4   3         48.01         50.98        14.81 o                         
   9   4   3        208.66        184.23        26.53 o                         
  10   4   3         91.50         85.03         9.12 o                         
  11   4   3        174.59        158.18        11.75 o                         
  12   4   3        481.08        492.94        18.74 o                         
  13   4   3         22.79         23.53         4.56 o                         
  14   4   3         83.54         85.26         6.56 o                         
   0   5   3       2932.55       3018.72        94.95 o                         
   1   5   3        219.20        242.59        12.72 o                         
   2   5   3       1057.02       1030.97        31.25 o                         
   3   5   3        471.51        452.64        16.12 o                         
   4   5   3         62.18         64.06         7.43 o                         
   5   5   3        449.26        462.19        20.50 o                         
   6   5   3        495.87        476.39        22.02 o                         
   7   5   3        943.42        849.81        61.97 o                         
   9   5   3         13.01         16.22         6.65 o                         
  10   5   3         99.41         94.36         9.59 o                         
  11   5   3         92.27        101.66        11.54 o                         
  12   5   3         74.50         87.41         8.44 o                         
  13   5   3         11.31          4.69         3.25 o                         
  14   5   3         28.64         31.67         4.21 o                         
   1   6   3       1517.90       1404.55        37.67 o                         
   2   6   3        320.08        316.92        13.57 o                         
   3   6   3       1065.18        995.91        25.70 o                         
   4   6   3        274.06        233.59        14.05 o                         
   5   6   3        414.27        417.38        19.85 o                         
   6   6   3        876.67        863.01        30.04 o                         
   9   6   3       2350.63       2650.94        61.53 o                         
  10   6   3        211.93        236.24        34.98 o                         
  11   6   3        358.30        359.73        16.78 o                         
  12   6   3         68.35         66.64         9.91 o                         
  13   6   3        204.57        197.80        10.73 o                         
  14   6   3         64.96         55.67         4.99 o                         
   0   7   3       3178.55       3117.09       105.26 o                         
   1   7   3        426.50        464.58        22.58 o                         
   2   7   3        137.62        135.90        12.03 o                         
   3   7   3       1097.42       1140.92        27.61 o                         
   4   7   3        116.30        125.22         9.74 o                         
   5   7   3        344.02        316.77        17.82 o                         
   6   7   3        111.33        109.82        14.09 o                         
  10   7   3         41.38         48.84         7.06 o                         
  11   7   3        225.07        219.11        12.91 o                         
  12   7   3        208.48        178.37        11.07 o                         
  13   7   3        100.38         94.67         7.39 o                         
  14   7   3        227.17        209.62        13.47 o                         
   1   8   3        614.77        549.98        42.76 o                         
   2   8   3        354.40        327.24        15.06 o                         
   3   8   3        483.51        481.59        18.73 o                         
   4   8   3         29.47         26.61         5.06 o                         
   5   8   3        192.75        186.95        12.53 o                         
  10   8   3        187.33        209.45        17.16 o                         
  11   8   3         97.64         86.06         8.30 o                         
  12   8   3         15.15         16.59         4.25 o                         
  13   8   3         20.42         15.30         3.53 o                         
  14   8   3          1.33          0.71         2.92 o                         
   0   9   3       1181.32       1048.08        65.12 o                         
   1   9   3        784.43        806.52        51.54 o                         
   2   9   3        210.59        187.45        13.81 o                         
   3   9   3       3053.22       2869.39        70.80 o                         
   4   9   3        150.06        148.48        12.58 o                         
   5   9   3       1127.24       1041.72        48.08 o                         
  11   9   3          1.78          3.83         3.14 o                         
  12   9   3        103.27         87.12         9.64 o                         
  13   9   3         42.91         37.81         6.18 o                         
   1  10   3        834.86        804.87        32.53 o                         
   2  10   3        140.33        113.03        10.79 o                         
   3  10   3        478.13        440.61        21.52 o                         
   4  10   3          4.92          3.93         4.27 o                         
  11  10   3        161.18        132.33        15.89 o                         
  12  10   3         69.75         70.60        10.78 o                         
  13  10   3        280.43        256.77        16.26 o                         
   1  11   3        241.84        204.25        17.22 o                         
   2  11   3        455.25        427.04        24.91 o                         
   3  11   3        395.14        347.15        19.74 o                         
  11  11   3        462.08        469.21        26.53 o                         
  12  11   3         24.71          9.51         5.81 o                         
  13  11   3         60.53         53.13         7.52 o                         
   1  12   3        766.35        719.69        43.34 o                         
   2  12   3         20.48         33.02        13.13 o                         
  11  12   3        241.79        239.14        18.71 o                         
  12  12   3          3.62          9.51         5.61 o                         
  11  13   3         83.25         88.60        11.39 o                         
  12  13   3        126.53         82.32         9.81 o                         
  11  14   3         28.29         29.69         6.95 o                         
  12  14   3         45.47         45.41         6.92 o                         
  11  15   3          9.54         -0.27         4.20 o                         
  11  16   3        133.40         99.72         9.98 o                         
  10  17   3         67.99         54.75         7.89 o                         
  10  18   3         25.44         15.62         4.70 o                         
   4   0   4         84.34         55.96        15.92 o                         
  10   0   4        452.50        458.70        25.53 o                         
  12   0   4        149.69        111.47        11.45 o                         
   3   1   4       1672.58       1721.04        67.78 o                         
   4   1   4        186.52        170.35        18.12 o                         
  10   1   4         62.20         35.23         8.67 o                         
  11   1   4        354.44        336.59        14.68 o                         
  12   1   4        134.47        123.61         8.10 o                         
   1   2   4        191.44        175.29        25.16 o                         
   2   2   4       1910.67       1722.37        79.37 o                         
   3   2   4         36.15         39.43        12.02 o                         
   4   2   4         17.94          7.82         5.35 o                         
   9   2   4          7.61          8.23         5.74 o                         
  10   2   4        380.00        341.51        22.57 o                         
  11   2   4        100.01        122.16        13.20 o                         
  12   2   4         76.95         96.56        10.85 o                         
  13   2   4         83.06         74.56         7.69 o                         
   1   3   4        280.47        301.27        34.16 o                         
   2   3   4         51.70         34.83        14.11 o                         
   3   3   4          6.53         10.24         5.55 o                         
   4   3   4        575.12        531.69        32.07 o                         
   8   3   4        126.53        126.35        15.18 o                         
   9   3   4        209.41        205.99        18.27 o                         
  10   3   4         19.07         19.88         7.25 o                         
  11   3   4          0.77         10.28         5.51 o                         
  12   3   4         45.52         42.76         7.59 o                         
  13   3   4         28.04         22.67         4.63 o                         
   0   4   4         70.66         56.26        14.95 o                         
   1   4   4        293.32        239.17        31.07 o                         
   2   4   4        553.83        505.16        42.81 o                         
   3   4   4        584.61        542.92        32.54 o                         
   8   4   4        189.89        223.69        19.92 o                         
   9   4   4        142.46        140.39        16.05 o                         
  10   4   4        203.13        195.48        17.63 o                         
  11   4   4        150.39        156.15        14.98 o                         
  12   4   4         79.72         59.21         8.56 o                         
   1   5   4        680.38        647.25        52.06 o                         
   2   5   4         91.21         96.82        14.27 o                         
   3   5   4        364.19        342.64        26.52 o                         
   8   5   4       1428.44       1522.56        49.71 o                         
   9   5   4         19.83         28.55         9.37 o                         
  10   5   4        134.25        127.09        14.27 o                         
  11   5   4        566.30        552.64        26.63 o                         
  12   5   4          0.21          4.94         4.37 o                         
   1   6   4          1.49         -6.31         7.93 o                         
   2   6   4        613.70        599.25        39.95 o                         
   9   6   4         43.33         34.09         9.47 o                         
  10   6   4        193.86        198.77        17.87 o                         
  11   6   4         90.31         96.86        12.39 o                         
  12   6   4         52.92         40.94         7.46 o                         
   2   7   4          8.04          7.42        10.95 o                         
   9   7   4        199.12        254.15        20.72 o                         
  10   7   4        153.33        155.44        15.42 o                         
  11   7   4        353.71        310.78        19.82 o                         
  12   7   4          6.59          8.90         4.33 o                         
   9   8   4        225.32        231.88        19.65 o                         
  10   8   4         34.30         29.79         7.25 o                         
  11   8   4         92.18         71.10        10.38 o                         
  12   8   4         76.61         76.51         8.83 o                         
  10   9   4         35.29         25.36         7.79 o                         
  11   9   4         13.72          3.56         4.84 o                         
  12   9   4          8.61         13.54         4.47 o                         
  10  10   4          9.06         -2.42         4.27 o                         
  11  10   4         29.64         30.16         6.95 o                         
  10  11   4         72.91         44.10         8.83 o                         
  11  11   4        651.67        576.62        23.68 o                         
  10  12   4         24.06         19.78         5.88 o                         
  11  12   4        179.60        169.92        12.43 o                         
  10  13   4         32.84         15.79         5.68 o                         
  10  14   4         63.69         58.41         7.89 o                         
  10  15   4         19.76         22.27         5.14 o                         
   9  16   4         24.37         13.13         5.14 o                         
                                                                                
